# Supplementary material for: Network Mendelian randomization analysis deciphers protein pathways linking type 2 diabetes and gastrointestinal disease
Source: Diabetes Obes Metab. Author manuscript; Available in PMC 2025 Feb 1. (PMC7617254; doi:10.1111/dom.16087)
Supplement: Supplementary material [file EMS201614-supplement-Supplementary_material.xlsx]

## Sheet: Index
	Supplementary Tables
	Table S1. Dataset description
	Table S2. Association of type 2 diabetes with ten gastrointestinal diseases.
	Table S3. Association of type 2 diabetes with deCODE plasma protein.
	Table S4. Association of type 2 diabetes with UKB-PPP plasma protein.
	Table S5. Association of type 2 diabetes with Fenland plasma protein.
	Table S6. Association of putative type 2 diabetes-associated proteins in deCODE with gastrointestinal diseases.
	Table S7. Association of putative type 2 diabetes-associated proteins in UKB-PPP with gastrointestinal diseases.
	Table S8. Association of putative type 2 diabetes-associated proteins in Fenland with gastrointestinal diseases.
	Table S9. Colocalization analysis of identified protein-gastrointestinal pairs in deCODE, UKB-PPP, and Fenland.
	Table S10. Mediation analysis of identified protein between type 2 diabetes and gastrointestinal diseases in deCODE, UKB-PPP, and Fenland.
	Table S11. Appraisal of druggability.

## Sheet: Table S1
	Table S1. Dataset description.
	Phenotype	Consortium/First author	Participants	ICD-8 code	ICD-9 code	ICD-10 code	Adjustments	Web source/Pubmed ID
	Type 2 diabetes (One-unit in log-transformed)	Vujkovic M et al. (2020)	148,726 cases, 965,732 controls				Age, sex, and the first 10 genetic principal components	32541925
	Circulating protein level	deCODE/Ferkingstad et al. (2021)	35,559 Icelanders				Age, sex, and sample age	34857953
		UKB-PPP (UK Biobank Pharma Proteomics Project)/Sun et al. (2023)	54,219 European-ancestry individuals				Age, sex, batch, UKB center, UKB genetic array, time between blood sampling and measurement and the first 20 genetic principal components	37794186
		Fenland/Pietzner et al. (2021)	10,708 European-ancestry individuals				Age, sex, and the first ten genetic principal components and test site	34819519
	Gastroesophageal reflux disease	FinnGen	26,184 cases, 320,387 controls		5301A	K21	Sex, age, genotyping batch and the first ten genetic principal components	FinnGen https://www.finngen.fi/fi
		UK Biobank	14,224 cases, 369,275 controls			K21, K21.9	Sex, birth year, genotyping batch and first four principal components	UK Biobank https://www.leelabsg.org/resources
	Gastric ulcer	FinnGen	1,307 cases, 287,137 controls		531	K25	Sex, age, genotyping batch and the first ten genetic principal components	FinnGen https://www.finngen.fi/fi
		UK Biobank	4,109 cases, 401,5252 controls		531.1, 531.5, 531.7, 531.9	K25.1, K25.3, K25.5, K25.7, K25.9	Sex, birth year, genotyping batch and first four principal components	UK Biobank https://www.leelabsg.org/resources
	Acute gastritis	FinnGen	2,370 cases, 320,387 controls	53500, 53501, 53502	535.0	K29.0, K29.1	Sex, age, genotyping batch and the first ten genetic principal components	FinnGen https://www.finngen.fi/fi
		UK Biobank	1,184 cases, 378,124 controls		535	K29.0, K29.1	Sex, birth year, genotyping batch and first four principal components	UK Biobank https://www.leelabsg.org/resources
	Chronic gastritis (Atrophic gastritis)	FinnGen	9,570 cases, 320,387 controls	53503	535.1, 535.4	K29.3, K29.4, K29.5	Sex, age, genotyping batch and the first ten genetic principal components	FinnGen https://www.finngen.fi/fi
		UK Biobank	370 cases, 378,124 controls		535.1	K29.4	Sex, birth year, genotyping batch and first four principal components	UK Biobank https://www.leelabsg.org/resources
	Irritable bowel syndrome	FinnGen	9,323 cases, 301,931 controls	56419	564.1	K58	Sex, age, genotyping batch and the first ten genetic principal components	FinnGen https://www.finngen.fi/fi
		UK Biobank	5,548 cases, 334,783 controls		564.1	K58.0, K58.9	Sex, birth year, genotyping batch and first four principal components	UK Biobank https://www.leelabsg.org/resources
	Diverticular disease of intestine	FinnGen	30,649 cases, 301,931 controls	562	562	K57	Sex, age, genotyping batch and the first ten genetic principal components	FinnGen https://www.finngen.fi/fi
		UK Biobank	27,311 cases, 334,783 controls		562.0, 562.1	K57.0, K57.1, K57.2, K57.3, K57.4, K57.5, K57.8, K57.9	Sex, birth year, genotyping batch and first four principal components	UK Biobank https://www.leelabsg.org/resources
	Cholelithiasis	FinnGen	37,041 cases, 330,903 controls	574	574	K80	Sex, age, genotyping batch and the first ten genetic principal components	FinnGen https://www.finngen.fi/fi
		UK Biobank	13,777 cases, 391,307 controls		574.0, 574.1, 574.2	K80.0, K80.1, K80.2, K80.3, K80.4, K80.8	Sex, birth year, genotyping batch and first four principal components	UK Biobank https://www.leelabsg.org/resources
	Cholecystitis	FinnGen	4,299 cases, 330,903 controls	574, 57500,57501, 57502, 57503	574, 575.0, 575.1	K80, K81	Sex, age, genotyping batch and the first ten genetic principal components	FinnGen https://www.finngen.fi/fi
		UK Biobank	2,761 cases, 391,307 controls		574.0, 574.1, 574.2, 575.0, 575.1	K80.0, K80.1, K80.2, K80.3, K80.4, K80.8, K81.0, K81.1, K81.8, K81.9	Sex, birth year, genotyping batch and first four principal components	UK Biobank https://www.leelabsg.org/resources
	Nonalcoholic fatty liver disease	FinnGen	2,275 cases, 375,002 controls			K76.0	Sex, age, genotyping batch and the first ten genetic principal components	FinnGen https://www.finngen.fi/fi
		UK Biobank	1,664 cases, 400,055 controls		571.5, 571.8, 571.9	K74.0, K74.1, K74.2, K76.0	Sex, birth year, genotyping batch and first four principal components	UK Biobank https://www.leelabsg.org/resources
	Cirrhosis	FinnGen	3,970 cases, 373,307 controls	5719	571.5, 571.6	K74	Sex, age, genotyping batch and the first ten genetic principal components	FinnGen https://www.finngen.fi/fi
		UK Biobank	2,895 cases, 400, 055 controls		571.6	K74.3, K74.4, K74.5	Sex, birth year, genotyping batch and first four principal components	UK Biobank https://www.leelabsg.org/resources
	ICD, International Classification of Diseases.

## Sheet: Table S2
	Table S2. Association of type 2 diabetes with ten gastrointestinal diseases.
	T2D SNPs extracted from Vujkovic M et al. (2020)			Inverse variance weighted							MR Egger						Weighted median				Weighted mode
	Exposure	Outcomes	Database	nsnp	b.ivw	se.ivw	pval.ivw	OR.ivw	FDR *	Q_pval	b.egger	se.egger	pval.egger	OR.egger	egger_intercept	egger_pval	b.median	se.median	pval.median	OR.median	b.mode	se.mode	pval.mode	OR.mode
	T2D	Acute gastritis	UK Biobank	225	0.185304	0.0593018	0.00177946	1.20 (1.07, 1.35)	0.00444866	0.62487	0.0648355	0.119433	0.587767	1.07 (0.84, 1.35)	0.0075158	0.246462	0.177495	0.116671	0.128175	1.19 (0.95, 1.50)	0.209922	0.122223	0.0872635	1.23 (0.97, 1.57)
	T2D	Acute gastritis	Meta	225	0.0917158	0.0354041	0.00958244	1.10 (1.02, 1.17)	0.011978	0.721589	-0.0337057	0.0726756	0.643256	0.97 (0.84, 1.11)	0.00774524	0.049375	0.0400771	0.0680239	0.555752	1.04 (0.91, 1.19)	0.0299958	0.0717631	0.67636	1.03 (0.90, 1.19)
	T2D	Acute gastritis	FinnGen	215	0.0449639	0.043667	0.303152	1.05 (0.96, 1.14)	0.303152	0.224634	-0.0836398	0.0933952	0.371506	0.92 (0.77, 1.10)	0.00786181	0.117446	-0.0511298	0.080432	0.524979	0.95 (0.81, 1.11)	-0.04626	0.0945853	0.625284	0.95 (0.79, 1.15)
	T2D	Cholecystitis	UK Biobank	225	0.132105	0.0448793	0.00324464	1.14 (1.05, 1.25)	0.00648927	0.000894585	0.0868968	0.0905908	0.338485	1.09 (0.91, 1.30)	0.00281863	0.566027	0.155849	0.0821491	0.0578084	1.17 (0.99, 1.37)	0.116294	0.0846738	0.17099	1.12 (0.95, 1.33)
	T2D	Cholecystitis	Meta	225	0.0991638	0.0290707	0.000646957	1.10 (1.04, 1.17)	0.00161739	0.000488018	0.00202898	0.0591733	0.972678	1.00 (0.89, 1.13)	0.00601039	0.0612341	0.0800507	0.0540118	0.138315	1.08 (0.97, 1.20)	0.0917689	0.0545803	0.0940873	1.10 (0.98, 1.22)
	T2D	Cholecystitis	FinnGen	215	0.0734996	0.037915	0.0525574	1.08 (1.00, 1.16)	0.075082	0.000433343	-0.0700689	0.0779048	0.369446	0.93 (0.80, 1.09)	0.00878611	0.0365143	0.00635498	0.0639537	0.920846	1.01 (0.89, 1.14)	-0.0301995	0.0715121	0.673231	0.97 (0.84, 1.12)
	T2D	Cholelithiasis	UK Biobank	225	0.102015	0.0260218	8.84114e-05	1.11 (1.05, 1.17)	0.000884114	4.99798e-19	0.0157193	0.052134	0.763301	1.02 (0.92, 1.13)	0.00538108	0.0578615	0.0530858	0.035953	0.139801	1.05 (0.98, 1.13)	0.0710067	0.0378187	0.0617413	1.07 (1.00, 1.16)
	T2D	Cholelithiasis	Meta	224	0.0768985	0.0213281	0.000311558	1.08 (1.04, 1.13)	0.00103853	6.57056e-81	-0.0204623	0.0432704	0.636754	0.98 (0.90, 1.07)	0.00598003	0.010648	0.0592091	0.0192871	0.00214149	1.06 (1.02, 1.10)	0.0477313	0.0221744	0.032429	1.05 (1.00, 1.10)
	T2D	Cholelithiasis	FinnGen	215	0.0666991	0.022527	0.00306788	1.07 (1.02, 1.12)	0.0153394	1.40201e-62	-0.0367816	0.0460912	0.425749	0.96 (0.88, 1.06)	0.00632715	0.011059	0.0324794	0.0210979	0.12369	1.03 (0.99, 1.08)	0.0204276	0.0249336	0.413537	1.02 (0.97, 1.07)
	T2D	Chronic gastritis (Atrophic gastritis)	UK Biobank	225	0.000289754	0.105788	0.997815	1.00 (0.81, 1.23)	0.997815	0.591631	-0.205803	0.213158	0.335343	0.81 (0.54, 1.24)	0.0128488	0.266614	-0.163991	0.193453	0.396602	0.85 (0.58, 1.24)	-0.129558	0.24076	0.591028	0.88 (0.55, 1.41)
	T2D	Chronic gastritis (Atrophic gastritis)	Meta	224	0.0672591	0.0254906	0.00832533	1.07 (1.02, 1.12)	0.0118933	0.000866374	0.0414893	0.0528368	0.433153	1.04 (0.94, 1.16)	0.00157711	0.57804	0.0412872	0.0432202	0.339438	1.04 (0.96, 1.13)	0.0390286	0.0414123	0.346987	1.04 (0.96, 1.13)
	T2D	Chronic gastritis (Atrophic gastritis)	FinnGen	215	0.0701908	0.0257412	0.00639537	1.07 (1.02, 1.13)	0.0177097	0.000525458	0.0534152	0.0534395	0.318665	1.05 (0.95, 1.17)	0.00102609	0.720373	0.0573932	0.0424421	0.176289	1.06 (0.97, 1.15)	0.0576808	0.0420582	0.17167	1.06 (0.98, 1.15)
	T2D	Cirrhosis	UK Biobank	225	0.127218	0.0537699	0.0179829	1.14 (1.02, 1.26)	0.0256899	4.20247e-17	-0.218383	0.105224	0.0390954	0.80 (0.65, 0.99)	0.0215576	0.000198594	-0.107104	0.0688476	0.119786	0.90 (0.79, 1.03)	-0.147272	0.0900172	0.103234	0.86 (0.72, 1.03)
	T2D	Cirrhosis	Meta	225	0.111422	0.0457463	0.0148647	1.12 (1.02, 1.22)	0.0165163	4.93338e-54	-0.127713	0.0919636	0.166298	0.88 (0.73, 1.05)	0.0148008	0.00319302	-0.0286919	0.0428898	0.503516	0.97 (0.89, 1.06)	-0.0915046	0.0603661	0.130973	0.91 (0.81, 1.03)
	T2D	Cirrhosis	FinnGen	215	0.0971207	0.0539762	0.0719672	1.10 (0.99, 1.22)	0.089959	7.12972e-31	-0.0485111	0.111593	0.664209	0.95 (0.77, 1.19)	0.00890355	0.137766	0.0284409	0.0538645	0.597493	1.03 (0.93, 1.14)	-0.00170562	0.0791185	0.982821	1.00 (0.85, 1.17)
	T2D	Diverticular disease	UK Biobank	225	0.0390465	0.0194799	0.0450223	1.04 (1.00, 1.08)	0.0500248	6.7175e-20	-0.113494	0.0375266	0.0027835	0.89 (0.83, 0.96)	0.0095164	4.91998e-06	-0.00429925	0.0232793	0.853479	1.00 (0.95, 1.04)	-0.0365986	0.0323768	0.259519	0.96 (0.90, 1.03)
	T2D	Diverticular disease	Meta	225	0.0344566	0.0163871	0.035495	1.04 (1.00, 1.07)	0.035495	1.41368e-36	-0.102856	0.0318263	0.00141619	0.90 (0.85, 0.96)	0.00850884	1.47088e-06	-0.0136085	0.0189475	0.472621	0.99 (0.95, 1.02)	-0.0412565	0.0226903	0.0703622	0.96 (0.92, 1.00)
	T2D	Diverticular disease	FinnGen	215	0.0301039	0.0193331	0.119444	1.03 (0.99, 1.07)	0.132715	5.62551e-20	-0.0935634	0.0389602	0.0171862	0.91 (0.84, 0.98)	0.00756323	0.000362189	-0.0122061	0.0221306	0.581259	0.99 (0.95, 1.03)	-0.046885	0.0273869	0.0883543	0.95 (0.90, 1.01)
	T2D	Gastric ulcer	UK Biobank	225	0.119765	0.0320324	0.000184837	1.13 (1.06, 1.20)	0.000924185	0.539317	0.117107	0.0645267	0.0708889	1.12 (0.99, 1.28)	0.00016581	0.962188	0.142931	0.0647666	0.0273237	1.15 (1.02, 1.31)	0.163735	0.0660831	0.0139618	1.18 (1.03, 1.34)
	T2D	Gastric ulcer	Meta	225	0.0964008	0.0211881	5.37051e-06	1.10 (1.06, 1.15)	2.68526e-05	0.0859185	0.0545953	0.0461157	0.237722	1.06 (0.96, 1.16)	0.00258634	0.299917	0.085755	0.0420355	0.0413441	1.09 (1.00, 1.18)	0.0767058	0.0460627	0.0972614	1.08 (0.99, 1.18)
	T2D	Gastric ulcer	FinnGen	215	0.0730746	0.0279166	0.00885487	1.08 (1.02, 1.14)	0.0177097	0.310241	-0.00676673	0.0589753	0.908761	0.99 (0.88, 1.11)	0.00488111	0.123695	0.0297488	0.0556522	0.592962	1.03 (0.92, 1.15)	0.0126233	0.0599453	0.833415	1.01 (0.90, 1.14)
	T2D	Gastroesophageal reflux disease	UK Biobank	225	0.0568221	0.0204821	0.00553331	1.06 (1.02, 1.10)	0.00922219	0.000279036	-0.0360602	0.0407266	0.376883	0.96 (0.89, 1.04)	0.00579502	0.00920641	0.0156612	0.0280032	0.575981	1.02 (0.96, 1.07)	0.000570867	0.0368546	0.987655	1.00 (0.93, 1.08)
	T2D	Gastroesophageal reflux disease	Meta	225	0.0450195	0.0147081	0.00220693	1.05 (1.02, 1.08)	0.00367821	1.53381e-10	-0.0251293	0.029716	0.398655	0.98 (0.92, 1.03)	0.00433934	0.00736321	0.0140024	0.018802	0.456433	1.01 (0.98, 1.05)	0.00203248	0.0240858	0.932826	1.00 (0.96, 1.05)
	T2D	Gastroesophageal reflux disease	FinnGen	215	0.0381741	0.017254	0.026934	1.04 (1.00, 1.07)	0.0448899	9.38716e-08	-0.0184938	0.0355533	0.603485	0.98 (0.92, 1.05)	0.00346669	0.0701709	-0.00230857	0.024859	0.926009	1.00 (0.95, 1.05)	-5.27174e-05	0.0298798	0.998594	1.00 (0.94, 1.06)
	T2D	Irritable bowel syndrome	UK Biobank	225	0.0692028	0.0317473	0.0292726	1.07 (1.01, 1.14)	0.0365907	0.0014515	0.0127516	0.0639092	0.842033	1.01 (0.89, 1.15)	0.00352345	0.309908	0.10174	0.0528801	0.0543568	1.11 (1.00, 1.23)	0.0254343	0.0546747	0.642245	1.03 (0.92, 1.14)
	T2D	Irritable bowel syndrome	Meta	225	0.0689085	0.0212469	0.00118185	1.07 (1.03, 1.12)	0.00236371	2.89261e-05	-0.0164049	0.0431229	0.703994	0.98 (0.90, 1.07)	0.00527816	0.024355	0.0525735	0.0355563	0.139248	1.05 (0.98, 1.13)	0.0409802	0.0368159	0.266853	1.04 (0.97, 1.12)
	T2D	Irritable bowel syndrome	FinnGen	215	0.065326	0.024817	0.00848073	1.07 (1.02, 1.12)	0.0177097	0.0100642	-0.0367724	0.0509297	0.471072	0.96 (0.87, 1.07)	0.00624485	0.0230733	0.0307661	0.0414255	0.457672	1.03 (0.95, 1.12)	0.0415611	0.0475181	0.382752	1.04 (0.95, 1.14)
	T2D	Nonalcoholic fatty liver disease	UK Biobank	225	0.23857	0.0673495	0.000396694	1.27 (1.11, 1.45)	0.00132231	1.22937e-12	-0.176113	0.132102	0.18384	0.84 (0.65, 1.09)	0.0258707	0.000369122	0.102953	0.0858655	0.230525	1.11 (0.94, 1.31)	0.0367495	0.109356	0.737145	1.04 (0.84, 1.29)
	T2D	Nonalcoholic fatty liver disease	Meta	225	0.30729	0.0599322	2.93949e-07	1.36 (1.21, 1.53)	2.93949e-06	1.99486e-53	0.010343	0.120808	0.93185	1.01 (0.80, 1.28)	0.0183778	0.00528009	0.158362	0.0578333	0.00617664	1.17 (1.05, 1.31)	0.014047	0.0783087	0.857802	1.01 (0.87, 1.18)
	T2D	Nonalcoholic fatty liver disease	FinnGen	215	0.365818	0.0697825	1.58622e-07	1.44 (1.26, 1.65)	1.58622e-06	1.33358e-28	0.184535	0.144414	0.202706	1.20 (0.91, 1.60)	0.0110868	0.153401	0.175667	0.0733763	0.016663	1.19 (1.03, 1.38)	0.0535728	0.10043	0.594285	1.06 (0.87, 1.28)
	*FDR performed by datasource
	FDR, false discovery rate. CI, confidence interval

## Sheet: Table S3
	Table S3. Association of type 2 diabetes with deCODE plasma protein.
	Protein				Inverse variance weighted						MR Egger						Weighted median				Weighted mode
	SomaLogic	Gene	UniProt	nsnp	b.ivw	se.ivw	pval.ivw	CI.ivw	FDR.ivw	Q_pval	b.egger	se.egger	pval.egger	CI.egger	egger_intercept	egger_pval	b.median	se.median	pval.median	CI.median	b.mode	se.mode	pval.mode	CI.mode
	5722_78	PRCP	P42785	211	0.135412	0.014096	7.51283e-22	0.14 (0.11, 0.16)	3.68655e-18	0.000691337	0.0995812	0.0278556	0.000435121	0.10 (0.04, 0.15)	0.00225046	0.137765	0.111061	0.0210204	1.26758e-07	0.11 (0.07, 0.15)	0.0326855	0.0322406	0.311845	0.03 (-0.03, 0.10)
	7179_69	NFASC	O94856	211	0.117133	0.0135966	7.00513e-18	0.12 (0.09, 0.14)	1.71871e-14	0.00560595	0.109082	0.0270274	7.62869e-05	0.11 (0.06, 0.16)	0.000503627	0.7305	0.085832	0.0200382	1.84039e-05	0.09 (0.05, 0.13)	0.0714431	0.0260434	0.00660963	0.07 (0.02, 0.12)
	8337_65	PTPRU	Q92729	211	0.124416	0.0148786	6.16173e-17	0.12 (0.10, 0.15)	1.00785e-13	3.84863e-06	0.0450453	0.0288854	0.120403	0.05 (-0.01, 0.10)	0.00498365	0.00168573	0.11614	0.0216326	7.92868e-08	0.12 (0.07, 0.16)	0.000422072	0.0342881	0.99019	4.22e-04 (-0.07, 0.07)
	18397_5	AKR1C4	P17516	211	0.11756	0.01435	2.56228e-16	0.12 (0.09, 0.15)	3.14327e-13	2.72165e-07	0.0551459	0.0283445	0.0530485	0.06 (-4.09e-04, 0.11)	0.00388828	0.0117372	0.0912463	0.0227081	5.8636e-05	0.09 (0.05, 0.14)	0.0850595	0.0257757	0.0011359	0.09 (0.03, 0.14)
	9213_24	FTCD	O95954	211	0.115577	0.0142314	4.61399e-16	0.12 (0.09, 0.14)	4.52817e-13	4.40151e-05	0.0583333	0.0279157	0.0378615	0.06 (3.62e-03, 0.11)	0.00359644	0.0184739	0.086174	0.0196519	1.15972e-05	0.09 (0.05, 0.12)	0.0704417	0.0264736	0.00839713	0.07 (0.02, 0.12)
	18398_1	AKR1D1	P51857	211	0.111026	0.0138237	9.62362e-16	0.11 (0.08, 0.14)	7.87052e-13	0.000231083	0.023631	0.0266075	0.37549	0.02 (-0.03, 0.08)	0.00550115	0.000188297	0.0661901	0.0186694	0.000392039	0.07 (0.03, 0.10)	0.0532716	0.0231608	0.0224261	0.05 (0.01, 0.10)
	8325_37	ADH4	P08319	211	0.12152	0.0152113	1.36279e-15	0.12 (0.09, 0.15)	9.55319e-13	1.28008e-08	0.0507302	0.0297198	0.0893162	0.05 (-0.01, 0.11)	0.00443991	0.00633665	0.0914606	0.0200515	5.0843e-06	0.09 (0.05, 0.13)	0.0847995	0.0267277	0.00173659	0.08 (0.03, 0.14)
	14079_14	IL18R1	Q13478	211	0.103797	0.0132803	5.45823e-15	0.10 (0.08, 0.13)	2.97595e-12	0.000844902	0.0670898	0.0261049	0.0108652	0.07 (0.02, 0.12)	0.00231337	0.104381	0.100827	0.0208254	1.28826e-06	0.10 (0.06, 0.14)	0.0258971	0.0297504	0.385034	0.03 (-0.03, 0.08)
	9216_100	PLXNB2	O15031	211	0.115661	0.0147971	5.43382e-15	0.12 (0.09, 0.14)	2.97595e-12	6.02991e-06	0.120775	0.0295452	6.2103e-05	0.12 (0.06, 0.18)	-0.000319599	0.841584	0.0708605	0.0204696	0.000536686	0.07 (0.03, 0.11)	0.063003	0.0288518	0.0300941	0.06 (0.01, 0.12)
	10565_19	SLITRK3	O94933	211	-0.134577	0.0173546	8.86446e-15	-0.13 (-0.17, -0.10)	3.95436e-12	1.32091e-17	-0.00716624	0.0330325	0.828463	-0.01 (-0.07, 0.06)	-0.0079888	1.31852e-05	-0.0575919	0.0230886	0.0126174	-0.06 (-0.10, -0.01)	-0.0509868	0.026381	0.0546174	-0.05 (-0.10, 7.20e-04)
	9416_77	CPM	P14384	211	0.123897	0.0159591	8.26899e-15	0.12 (0.09, 0.16)	3.95436e-12	1.4476e-09	0.0530543	0.0314596	0.093206	0.05 (-0.01, 0.11)	0.00441824	0.0099582	0.110733	0.0210538	1.44433e-07	0.11 (0.07, 0.15)	0.0756787	0.0274934	0.00642983	0.08 (0.02, 0.13)
	19241_31	RBP5	P82980	211	0.1123	0.0147647	2.82805e-14	0.11 (0.08, 0.14)	1.15644e-11	1.00606e-05	0.0225973	0.028492	0.428613	0.02 (-0.03, 0.08)	0.0056332	0.000338202	0.0782391	0.0210995	0.000208811	0.08 (0.04, 0.12)	0.0652143	0.0254212	0.0110041	0.07 (0.02, 0.12)
	18342_2	PSAT1	Q9Y617	211	0.112939	0.015169	9.66607e-14	0.11 (0.08, 0.14)	3.38796e-11	1.97791e-07	0.0248388	0.0293779	0.398803	0.02 (-0.03, 0.08)	0.00554008	0.000631252	0.0758291	0.020963	0.000297715	0.08 (0.03, 0.12)	0.063313	0.0252395	0.0128812	0.06 (0.01, 0.11)
	3343_1	ACY1	Q03154	211	0.124404	0.0166933	9.17135e-14	0.12 (0.09, 0.16)	3.38796e-11	1.06103e-12	0.0304106	0.032247	0.346743	0.03 (-0.03, 0.09)	0.00592038	0.000871675	0.102764	0.0215128	1.78034e-06	0.10 (0.06, 0.14)	0.0558265	0.02739	0.042783	0.06 (2.14e-03, 0.11)
	17396_23	ADH1A	P07327	211	0.113055	0.0153163	1.56658e-13	0.11 (0.08, 0.14)	5.12479e-11	2.65835e-08	0.0172481	0.0294068	0.558149	0.02 (-0.04, 0.07)	0.00602826	0.000208446	0.0767363	0.0210029	0.000258583	0.08 (0.04, 0.12)	0.0523505	0.0240868	0.0308683	0.05 (0.01, 0.10)
	7206_20	FBP1	P09467	211	0.12158	0.0167556	3.98431e-13	0.12 (0.09, 0.15)	1.22194e-10	8.67375e-16	0.054481	0.0328619	0.0988428	0.05 (-0.01, 0.12)	0.00422098	0.0189603	0.0943087	0.0204945	4.19135e-06	0.09 (0.05, 0.13)	0.0734739	0.0247059	0.00328385	0.07 (0.03, 0.12)
	8469_41	IGFBP2	P18065	211	-0.133053	0.0185569	7.50102e-13	-0.13 (-0.17, -0.10)	2.16515e-10	1.23236e-24	-0.0349825	0.0360475	0.33294	-0.03 (-0.11, 0.04)	-0.00615444	0.00187008	-0.0850081	0.0215968	8.28035e-05	-0.09 (-0.13, -0.04)	-0.0726134	0.0273267	0.0084841	-0.07 (-0.13, -0.02)
	14636_25	HRSP12	P52758	211	0.108182	0.0151509	9.31339e-13	0.11 (0.08, 0.14)	2.40531e-10	1.74446e-07	0.0292284	0.0295113	0.323117	0.03 (-0.03, 0.09)	0.00495166	0.00223114	0.0675518	0.0209335	0.00125105	0.07 (0.03, 0.11)	0.052909	0.0242387	0.030157	0.05 (0.01, 0.10)
	6408_2	INHBC	P55103	211	0.126363	0.0176938	9.22244e-13	0.13 (0.09, 0.16)	2.40531e-10	2.60096e-17	0.0207343	0.0347395	0.551252	0.02 (-0.05, 0.09)	0.00654083	0.000564305	0.109493	0.0222419	8.53102e-07	0.11 (0.07, 0.15)	0.0862293	0.0299817	0.00444171	0.09 (0.03, 0.14)
	15525_294	ADH1C	P00326	211	0.105356	0.0147772	1.00616e-12	0.11 (0.08, 0.13)	2.46862e-10	2.9081e-06	0.0360703	0.0288344	0.212353	0.04 (-0.02, 0.09)	0.0043626	0.00588071	0.0624252	0.0196478	0.00148701	0.06 (0.02, 0.10)	0.0553618	0.0220871	0.0129507	0.06 (0.01, 0.10)
	9264_11	CTSO	P43234	211	0.102913	0.0146534	2.16913e-12	0.10 (0.07, 0.13)	5.06853e-10	7.20832e-06	0.0674002	0.0289863	0.0210184	0.07 (0.01, 0.12)	0.00223196	0.157452	0.0783287	0.0197982	7.61017e-05	0.08 (0.04, 0.12)	0.0229713	0.0280416	0.41361	0.02 (-0.03, 0.08)
	6379_62	ADAMTSL2	Q86TH1	211	0.10384	0.0150865	5.86316e-12	0.10 (0.07, 0.13)	1.30775e-09	1.48941e-05	0.0371647	0.0295395	0.209747	0.04 (-0.02, 0.10)	0.00418535	0.0096289	0.0701474	0.0223723	0.00171585	0.07 (0.03, 0.11)	0.0644899	0.0248607	0.0101531	0.06 (0.02, 0.11)
	15562_24	GUSB	P08236	211	0.120502	0.0175425	6.45829e-12	0.12 (0.09, 0.15)	1.37786e-09	8.10529e-19	0.0366795	0.0342471	0.285394	0.04 (-0.03, 0.10)	0.00526078	0.00505402	0.104767	0.0206768	4.04316e-07	0.10 (0.06, 0.15)	0.014815	0.0301237	0.62337	0.01 (-0.04, 0.07)
	5708_1	LEAP2	Q969E1	211	0.121614	0.0179384	1.20586e-11	0.12 (0.09, 0.16)	2.46548e-09	2.48477e-21	0.044156	0.0351993	0.211078	0.04 (-0.02, 0.11)	0.00485884	0.0116089	0.0982316	0.02162	5.53161e-06	0.10 (0.06, 0.14)	0.0369958	0.0313406	0.239159	0.04 (-0.02, 0.10)
	17366_6	DCUN1D1	Q96GG9	211	0.112592	0.0167831	1.96462e-11	0.11 (0.08, 0.15)	3.85615e-09	1.84572e-13	0.0142097	0.0326666	0.664017	0.01 (-0.05, 0.08)	0.00612989	0.000611876	0.106113	0.0207744	3.25792e-07	0.11 (0.07, 0.15)	0.063674	0.0264139	0.0167864	0.06 (0.01, 0.12)
	15483_377	AGRN	O00468	211	0.101359	0.0152498	2.99932e-11	0.10 (0.07, 0.13)	5.45099e-09	7.14864e-07	0.0314518	0.0297887	0.292266	0.03 (-0.03, 0.09)	0.00439393	0.00712538	0.0768269	0.0203478	0.000159565	0.08 (0.04, 0.12)	0.0580013	0.0257606	0.0253859	0.06 (0.01, 0.11)
	3470_1	SELE	P16581	211	0.0903702	0.0135914	2.94979e-11	0.09 (0.06, 0.12)	5.45099e-09	0.00333662	0.0727887	0.0270597	0.00772411	0.07 (0.02, 0.13)	0.00110246	0.453106	0.0652436	0.0200279	0.00112346	0.07 (0.03, 0.10)	0.0530012	0.0264032	0.0459916	0.05 (1.25e-03, 0.10)
	5105_2	RTN4R	Q9BZR6	211	0.0987413	0.0149481	3.95948e-11	0.10 (0.07, 0.13)	6.939e-09	8.44408e-05	0.0393632	0.0294231	0.182405	0.04 (-0.02, 0.10)	0.00371866	0.0205152	0.0882851	0.0217416	4.89357e-05	0.09 (0.05, 0.13)	0.0299505	0.0308826	0.333252	0.03 (-0.03, 0.09)
	7945_10	SEMA6A	Q9H2E6	211	0.090485	0.0138166	5.79134e-11	0.09 (0.06, 0.12)	9.79934e-09	0.00378145	0.112197	0.0273205	5.75821e-05	0.11 (0.06, 0.17)	-0.00137036	0.357943	0.0573843	0.02282	0.0119151	0.06 (0.01, 0.10)	0.0622971	0.026239	0.0184872	0.06 (0.01, 0.11)
	2742_68	SIGLEC7	Q9Y286	211	0.091202	0.0139663	6.56962e-11	0.09 (0.06, 0.12)	1.07457e-08	0.00998287	0.0148078	0.0267107	0.579913	0.01 (-0.04, 0.07)	0.00485191	0.001038	0.0634672	0.0212877	0.00286925	0.06 (0.02, 0.11)	0.0346287	0.02582	0.181318	0.03 (-0.02, 0.09)
	12370_30	APOF	Q13790	211	-0.0970359	0.01502	1.04406e-10	-0.10 (-0.13, -0.07)	1.65265e-08	9.83572e-06	-0.0244728	0.0292229	0.403295	-0.02 (-0.08, 0.03)	-0.00456205	0.00442495	-0.0611076	0.0212232	0.00398576	-0.06 (-0.10, -0.02)	-0.0196115	0.0260858	0.453008	-0.02 (-0.07, 0.03)
	18173_11	AKR7A3	O95154	211	0.102344	0.0158982	1.21506e-10	0.10 (0.07, 0.13)	1.86321e-08	2.99828e-10	0.0369935	0.0311697	0.236638	0.04 (-0.02, 0.10)	0.00411075	0.0160379	0.0625311	0.0216271	0.00383619	0.06 (0.02, 0.10)	0.0516351	0.0259548	0.0479517	0.05 (7.64e-04, 0.10)
	4801_13	LPO	P22079	211	0.0885925	0.0137804	1.28541e-10	0.09 (0.06, 0.12)	1.91137e-08	0.0120284	0.0941498	0.0273888	0.000708305	0.09 (0.04, 0.15)	-0.000348526	0.814466	0.0707549	0.0256388	0.00578571	0.07 (0.02, 0.12)	0.0673321	0.0238168	0.00515144	0.07 (0.02, 0.11)
	15468_14	CFHR1	Q03591	211	0.088919	0.0138477	1.35202e-10	0.09 (0.06, 0.12)	1.95129e-08	9.27744e-07	0.0313677	0.0274229	0.253994	0.03 (-0.02, 0.09)	0.00357735	0.0162857	0.0665367	0.0189045	0.000432148	0.07 (0.03, 0.10)	0.0324235	0.0284809	0.256237	0.03 (-0.02, 0.09)
	8841_65	CILP2	Q8IUL8	211	-0.0773358	0.0121181	1.74952e-10	-0.08 (-0.10, -0.05)	2.45283e-08	0.103965	-0.0786347	0.0255323	0.00234952	-0.08 (-0.13, -0.03)	8.18183e-05	0.95307	-0.0664465	0.0254765	0.00910329	-0.07 (-0.12, -0.02)	-0.0589049	0.0262002	0.025598	-0.06 (-0.11, -0.01)
	2948_58	GHR	P10912	211	0.109284	0.0176057	5.39127e-10	0.11 (0.07, 0.14)	7.3486e-08	7.7178e-19	-0.000670775	0.0336157	0.984099	-6.71e-04 (-0.07, 0.07)	0.00694007	0.000192067	0.07816	0.0218675	0.000351227	0.08 (0.04, 0.12)	0.0338978	0.0258774	0.191649	0.03 (-0.02, 0.08)
	19557_3	KLB	Q86Z14	211	0.0863594	0.0139408	5.83925e-10	0.09 (0.06, 0.11)	7.74411e-08	0.00215089	0.0618329	0.0308222	0.0461333	0.06 (1.42e-03, 0.12)	0.00141975	0.373242	0.0682726	0.0197371	0.000541976	0.07 (0.03, 0.11)	0.0355011	0.0322278	0.27191	0.04 (-0.03, 0.10)
	18185_118	ALDOB	P05062	211	0.110712	0.0179715	7.25537e-10	0.11 (0.08, 0.15)	9.36898e-08	2.79469e-21	0.0479663	0.0354221	0.177156	0.05 (-0.02, 0.12)	0.0039378	0.0415899	0.0859959	0.0201222	1.92281e-05	0.09 (0.05, 0.13)	0.0836255	0.0251408	0.00103883	0.08 (0.03, 0.13)
	17138_8	GSTA1	P08263	211	0.0929996	0.015154	8.41107e-10	0.09 (0.06, 0.12)	1.04708e-07	6.1729e-09	-0.00191382	0.0292448	0.947885	-1.91e-03 (-0.06, 0.06)	0.00595162	0.00022518	0.0369253	0.0199186	0.0637663	0.04 (-2.12e-03, 0.08)	0.0349662	0.0234452	0.137358	0.03 (-0.01, 0.08)
	5121_3	SEMA6B	Q9H3T3	211	0.0822945	0.0134147	8.53543e-10	0.08 (0.06, 0.11)	1.04708e-07	0.0200607	0.0476982	0.0266087	0.0744865	0.05 (-4.45e-03, 0.10)	0.00216752	0.134094	0.0604837	0.0208427	0.00370883	0.06 (0.02, 0.10)	0.0207334	0.0306552	0.499568	0.02 (-0.04, 0.08)
	17456_53	GOLM1	Q8NBJ4	211	0.073524	0.0120045	9.08473e-10	0.07 (0.05, 0.10)	1.08729e-07	0.0676263	0.0274076	0.0253496	0.280862	0.03 (-0.02, 0.08)	0.00288718	0.0364196	0.0500414	0.0199705	0.0122188	0.05 (0.01, 0.09)	0.0226078	0.0267999	0.399865	0.02 (-0.03, 0.08)
	5000_52	LGALS3BP	Q08380	211	0.0853993	0.0139858	1.02068e-09	0.09 (0.06, 0.11)	1.1925e-07	0.00467433	0.0287862	0.0275345	0.297018	0.03 (-0.03, 0.08)	0.00353405	0.018309	0.0413585	0.0206589	0.0452883	0.04 (8.67e-04, 0.08)	0.0340332	0.026493	0.200344	0.03 (-0.02, 0.09)
	6383_90	TLL1	O43897	211	0.0957411	0.0156912	1.05029e-09	0.10 (0.06, 0.13)	1.19855e-07	2.07985e-08	0.0527879	0.0310136	0.0902257	0.05 (-0.01, 0.11)	0.00270026	0.110311	0.0667043	0.0206085	0.00120905	0.07 (0.03, 0.11)	0.0604319	0.0269752	0.0261202	0.06 (0.01, 0.11)
	4435_66	ENPP7	Q6UWV6	211	0.0767134	0.0128206	2.18256e-09	0.08 (0.05, 0.10)	2.43405e-07	0.04058	0.00720787	0.0248585	0.772137	0.01 (-0.04, 0.06)	0.00436131	0.00139853	0.06533	0.0206844	0.00158632	0.07 (0.02, 0.11)	0.0372206	0.025747	0.149772	0.04 (-0.01, 0.09)
	11547_84	MUSK	O15146	211	0.0819534	0.0138743	3.48704e-09	0.08 (0.05, 0.11)	3.80243e-07	0.000105504	0.0064081	0.0269395	0.812215	0.01 (-0.05, 0.06)	0.00474911	0.00136247	0.0629454	0.0196561	0.00136322	0.06 (0.02, 0.10)	0.0388533	0.023844	0.104711	0.04 (-0.01, 0.09)
	4883_56	INS	P01308	211	0.089158	0.0151047	3.57665e-09	0.09 (0.06, 0.12)	3.81535e-07	3.94596e-09	0.00627819	0.0293322	0.830727	0.01 (-0.05, 0.06)	0.0051953	0.00125667	0.0413913	0.0211004	0.0498042	0.04 (3.46e-05, 0.08)	-0.0102807	0.0257075	0.689629	-0.01 (-0.06, 0.04)
	9021_1	HAVCR1	Q96D42	211	0.0755045	0.0128112	3.77793e-09	0.08 (0.05, 0.10)	3.94432e-07	0.0492141	0.0133243	0.0249713	0.594197	0.01 (-0.04, 0.06)	0.00389456	0.00434234	0.0498266	0.0207112	0.0161379	0.05 (0.01, 0.09)	0.0371166	0.0258646	0.152765	0.04 (-0.01, 0.09)
	3554_24	ADIPOQ	Q15848	211	-0.110891	0.0189803	5.14499e-09	-0.11 (-0.15, -0.07)	5.25968e-07	4.20228e-22	-0.00878925	0.036714	0.811032	-0.01 (-0.08, 0.06)	-0.00640213	0.00146804	-0.0537168	0.0230904	0.0199986	-0.05 (-0.10, -0.01)	-0.0101472	0.0257885	0.694366	-0.01 (-0.06, 0.04)
	4929_55	SHBG	P04278	211	-0.0986094	0.0171387	8.73637e-09	-0.10 (-0.13, -0.07)	8.74885e-07	6.47788e-17	-0.0263533	0.0335661	0.433275	-0.03 (-0.09, 0.04)	-0.00454934	0.0134439	-0.0690249	0.0202008	0.000633291	-0.07 (-0.11, -0.03)	-0.0269536	0.0240736	0.264148	-0.03 (-0.07, 0.02)
	9829_91	SULT2A1	Q06520	211	0.0819567	0.014456	1.43299e-08	0.08 (0.05, 0.11)	1.40633e-06	2.75774e-07	0.0285304	0.0284865	0.317724	0.03 (-0.03, 0.08)	0.00335464	0.0311303	0.036869	0.0219018	0.0923021	0.04 (-0.01, 0.08)	0.0374838	0.0224107	0.095898	0.04 (-0.01, 0.08)
	10666_7	GNPTG	Q9UJJ9	211	0.0681487	0.0120479	1.54499e-08	0.07 (0.04, 0.09)	1.48652e-06	0.0513533	0.0445735	0.0257912	0.085421	0.04 (-0.01, 0.10)	0.00148056	0.291157	0.0421396	0.0218885	0.0542046	0.04 (-7.62e-04, 0.09)	0.0387089	0.0265685	0.146624	0.04 (-0.01, 0.09)
	5028_59	CD163	Q86VB7	211	0.0786127	0.0139148	1.60861e-08	0.08 (0.05, 0.11)	1.51798e-06	0.00306286	0.0478572	0.0276181	0.0846025	0.05 (-0.01, 0.10)	0.00193358	0.198997	0.0451552	0.0252105	0.073273	0.05 (-4.26e-03, 0.09)	0.0370604	0.0279887	0.186902	0.04 (-0.02, 0.09)
	15594_47	HTRA1	Q92743	211	0.0870685	0.0154594	1.78048e-08	0.09 (0.06, 0.12)	1.64846e-06	2.07247e-08	-0.00588099	0.0298244	0.843873	-0.01 (-0.06, 0.05)	0.00583183	0.000385188	0.0366466	0.0204856	0.0736312	0.04 (-3.51e-03, 0.08)	-0.00793198	0.0263249	0.763476	-0.01 (-0.06, 0.04)
	2212_69	PLAT	P00750	211	0.0831761	0.01485	2.13024e-08	0.08 (0.05, 0.11)	1.93575e-06	3.74451e-06	-0.00076607	0.0288183	0.978818	-7.66e-04 (-0.06, 0.06)	0.00525157	0.000894268	0.0475176	0.0203502	0.0195441	0.05 (0.01, 0.09)	0.0114936	0.0259645	0.658464	0.01 (-0.04, 0.06)
	7948_129	GLTPD2	A6NH11	211	0.0950131	0.0169925	2.25161e-08	0.10 (0.06, 0.13)	2.00885e-06	1.31661e-13	0.0100047	0.0330997	0.762755	0.01 (-0.05, 0.07)	0.00533809	0.0032888	0.0297584	0.0212093	0.160593	0.03 (-0.01, 0.07)	0.0327361	0.0248173	0.188578	0.03 (-0.02, 0.08)
	15426_5	NEU1	Q99519	211	0.0889709	0.01602	2.79617e-08	0.09 (0.06, 0.12)	2.45014e-06	3.14393e-11	0.00572184	0.0311583	0.854476	0.01 (-0.06, 0.07)	0.0052188	0.00224935	0.0595603	0.021851	0.00641556	0.06 (0.02, 0.10)	0.0106226	0.0262788	0.686456	0.01 (-0.04, 0.06)
	3035_80	IL19	Q9UHD0	211	0.0711694	0.0128235	2.85807e-08	0.07 (0.05, 0.10)	2.46045e-06	0.630548	0.0774904	0.0254846	0.00266242	0.08 (0.03, 0.13)	-0.000395861	0.774385	0.0490713	0.025157	0.0511045	0.05 (-2.36e-04, 0.10)	0.0569423	0.0248522	0.0229418	0.06 (0.01, 0.11)
	5508_62	CTSD	P07339	211	0.077591	0.014215	4.80516e-08	0.08 (0.05, 0.11)	4.06409e-06	6.48535e-05	0.014356	0.0278598	0.606893	0.01 (-0.04, 0.07)	0.00397744	0.0092643	0.0404924	0.0199002	0.0418734	0.04 (1.49e-03, 0.08)	0.0257754	0.0250239	0.304179	0.03 (-0.02, 0.07)
	9005_16	PLXNA1	Q9UIW2	211	0.0746901	0.0136911	4.88651e-08	0.07 (0.05, 0.10)	4.06409e-06	0.00410926	0.121193	0.0269954	1.17983e-05	0.12 (0.07, 0.17)	-0.00291749	0.0474574	0.0562266	0.0229925	0.0144678	0.06 (0.01, 0.10)	0.0666696	0.025295	0.00902342	0.07 (0.02, 0.12)
	16818_200	CDCP1	Q9H5V8	211	0.0757567	0.0139343	5.42744e-08	0.08 (0.05, 0.10)	4.43874e-06	0.00102481	0.032283	0.0275067	0.241875	0.03 (-0.02, 0.09)	0.00272744	0.0687355	0.0378808	0.0202266	0.0610939	0.04 (-1.76e-03, 0.08)	0.00958089	0.0299238	0.749153	0.01 (-0.05, 0.07)
	15431_31	OTC	P00480	211	0.0799163	0.0147862	6.48916e-08	0.08 (0.05, 0.11)	5.22005e-06	2.75849e-05	0.0440627	0.029236	0.133285	0.04 (-0.01, 0.10)	0.00225056	0.156984	0.0578898	0.0211352	0.00616234	0.06 (0.02, 0.10)	0.0555767	0.0257527	0.0320552	0.06 (0.01, 0.11)
	10521_10	MXRA8	Q9BRK3	211	-0.0851998	0.0158259	7.30213e-08	-0.09 (-0.12, -0.05)	5.68755e-06	1.5066e-07	-0.0352525	0.031195	0.259742	-0.04 (-0.10, 0.03)	-0.00312831	0.0651044	-0.071156	0.0206305	0.00056252	-0.07 (-0.11, -0.03)	-0.0489049	0.0281147	0.0834162	-0.05 (-0.10, 0.01)
	3284_75	BGN	P21810	211	0.0665841	0.0123645	7.24033e-08	0.07 (0.04, 0.09)	5.68755e-06	0.18468	0.0773137	0.0256169	0.0028601	0.08 (0.03, 0.13)	-0.000671432	0.628199	0.0739618	0.0250262	0.00312294	0.07 (0.02, 0.12)	0.0682494	0.0244537	0.0057394	0.07 (0.02, 0.12)
	6409_57	ADGRF5	Q8IZF2	211	0.0688436	0.0127961	7.44663e-08	0.07 (0.04, 0.09)	5.70947e-06	0.0105483	0.0882152	0.025385	0.000620883	0.09 (0.04, 0.14)	-0.0012098	0.377853	0.0754048	0.0185113	4.63246e-05	0.08 (0.04, 0.11)	0.0614502	0.022104	0.00592876	0.06 (0.02, 0.10)
	4564_2	PLXNC1	O60486	211	0.0847492	0.0157889	7.97753e-08	0.08 (0.05, 0.12)	6.02242e-06	6.66887e-09	0.110881	0.0313303	0.000494766	0.11 (0.05, 0.17)	-0.00163973	0.335306	0.0476934	0.0206816	0.021106	0.05 (0.01, 0.09)	0.040654	0.0293343	0.167252	0.04 (-0.02, 0.10)
	3186_2	C2	P06681	211	0.0769495	0.0143916	8.95042e-08	0.08 (0.05, 0.11)	6.6545e-06	2.93921e-05	0.0440799	0.0284571	0.122897	0.04 (-0.01, 0.10)	0.00206351	0.182338	0.0350782	0.0202514	0.0832486	0.04 (-4.61e-03, 0.07)	0.0233137	0.0262531	0.375537	0.02 (-0.03, 0.07)
	8983_7	GOLM1	Q8NBJ4	211	0.0623921	0.0118485	1.39569e-07	0.06 (0.04, 0.09)	1.02219e-05	0.372461	0.0199498	0.0236464	0.399816	0.02 (-0.03, 0.07)	0.00266193	0.0388838	0.036371	0.0192159	0.05839	0.04 (-1.29e-03, 0.07)	0.0207204	0.023309	0.37505	0.02 (-0.02, 0.07)
	3220_40	RET	P07949	211	0.0716827	0.0136404	1.47875e-07	0.07 (0.04, 0.10)	1.06709e-05	0.00252555	0.0140176	0.0268481	0.602147	0.01 (-0.04, 0.07)	0.00360057	0.0138043	0.0347817	0.0205398	0.090383	0.03 (-0.01, 0.08)	-0.0284068	0.0311995	0.363608	-0.03 (-0.09, 0.03)
	15447_45	SORD	Q00796	211	0.0717946	0.0136986	1.59687e-07	0.07 (0.04, 0.10)	1.13563e-05	0.00407988	-0.00385705	0.0265996	0.884847	-3.86e-03 (-0.06, 0.05)	0.0047389	0.00117008	0.0386181	0.020755	0.0627915	0.04 (-2.06e-03, 0.08)	0.0104856	0.0226845	0.644391	0.01 (-0.03, 0.05)
	18381_16	ALDH2	P05091	211	0.0710821	0.0136491	1.91087e-07	0.07 (0.04, 0.10)	1.33952e-05	0.00180511	0.00498543	0.0266725	0.851911	4.99e-03 (-0.05, 0.06)	0.00414808	0.0045613	0.0283231	0.0210478	0.178413	0.03 (-0.01, 0.07)	0.0267097	0.0268961	0.321818	0.03 (-0.03, 0.08)
	4763_31	AFM	P43652	211	0.0790283	0.015228	2.10662e-07	0.08 (0.05, 0.11)	1.45594e-05	8.46025e-07	-0.00406805	0.0295859	0.890768	-4.07e-03 (-0.06, 0.05)	0.00518052	0.00134282	0.0334182	0.0224458	0.136531	0.03 (-0.01, 0.08)	0.0351207	0.0264905	0.186353	0.04 (-0.02, 0.09)
	3339_33	THBS2	P35442	211	0.0680078	0.0132892	3.096e-07	0.07 (0.04, 0.09)	2.11001e-05	0.00973041	0.0364537	0.0263065	0.167306	0.04 (-0.02, 0.09)	0.00198009	0.166367	0.0376647	0.024362	0.122095	0.04 (-0.01, 0.09)	0.0445305	0.0254442	0.0815572	0.04 (-0.01, 0.09)
	2731_29	POR	P16435	211	0.07829	0.0153094	3.15671e-07	0.08 (0.05, 0.11)	2.12191e-05	2.12124e-09	0.0437735	0.0302985	0.150027	0.04 (-0.02, 0.10)	0.00216863	0.188498	0.0434908	0.0219291	0.0473402	0.04 (5.10e-04, 0.09)	0.0439144	0.0252894	0.0839463	0.04 (-0.01, 0.09)
	17342_13	AGR3	Q8TD06	211	0.0749748	0.0147799	3.9211e-07	0.07 (0.05, 0.10)	2.60011e-05	4.93817e-06	-0.000706182	0.0288067	0.980466	-7.06e-04 (-0.06, 0.06)	0.00474698	0.00266531	0.0411634	0.0248165	0.0971738	0.04 (-0.01, 0.09)	0.0436714	0.0271683	0.10946	0.04 (-0.01, 0.10)
	17768_50	HAO1	Q9UJM8	211	0.0656118	0.0129635	4.16485e-07	0.07 (0.04, 0.09)	2.72492e-05	0.0186125	-0.00212617	0.025187	0.932807	-2.13e-03 (-0.05, 0.05)	0.00426041	0.0021007	0.0570061	0.0201106	0.00458794	0.06 (0.02, 0.10)	0.0342875	0.0253005	0.176807	0.03 (-0.02, 0.08)
	3396_54	REN	P00797	211	0.0658684	0.0130441	4.42547e-07	0.07 (0.04, 0.09)	2.85734e-05	0.0389206	0.0493092	0.0259692	0.0589736	0.05 (-1.59e-03, 0.10)	0.00104023	0.461529	0.0420695	0.0236028	0.0746842	0.04 (-4.19e-03, 0.09)	0.0535766	0.0264239	0.0438664	0.05 (1.79e-03, 0.11)
	11646_4	CHST9	Q7L1S5	211	0.0787179	0.0155997	4.50871e-07	0.08 (0.05, 0.11)	2.87223e-05	7.23725e-10	0.0319068	0.0307734	0.301014	0.03 (-0.03, 0.09)	0.00294616	0.0795862	0.0491294	0.0204235	0.0161491	0.05 (0.01, 0.09)	0.0446275	0.0228307	0.0519442	0.04 (-1.21e-04, 0.09)
	5837_49	LIFR	P42702	211	0.0671873	0.013321	4.56559e-07	0.07 (0.04, 0.09)	2.87223e-05	0.04435	0.0802802	0.0264908	0.00274981	0.08 (0.03, 0.13)	-0.00081961	0.567864	0.0413036	0.0229523	0.0719338	0.04 (-3.68e-03, 0.09)	0.049451	0.0267427	0.0658428	0.05 (-2.96e-03, 0.10)
	6576_1	ART4	Q93070	211	0.0615185	0.0122169	4.76481e-07	0.06 (0.04, 0.09)	2.95961e-05	0.000647507	-0.00512607	0.0238658	0.830143	-0.01 (-0.05, 0.04)	0.00416971	0.00145616	0.0269648	0.0178656	0.13122	0.03 (-0.01, 0.06)	0.0236124	0.0214423	0.272067	0.02 (-0.02, 0.07)
	3348_49	BMP1	P13497	211	0.0816198	0.0162278	4.91457e-07	0.08 (0.05, 0.11)	3.01448e-05	2.03446e-11	-0.00077101	0.0315682	0.980538	-7.71e-04 (-0.06, 0.06)	0.00517438	0.00281975	0.0548955	0.0200784	0.0062558	0.05 (0.02, 0.09)	0.0511436	0.0272314	0.061752	0.05 (-2.23e-03, 0.10)
	15499_11	ATRN	O75882	211	0.0742953	0.0148498	5.64118e-07	0.07 (0.05, 0.10)	3.41744e-05	6.49829e-05	0.0689286	0.0295106	0.0204535	0.07 (0.01, 0.13)	0.000337661	0.833402	0.0525264	0.0222623	0.0183028	0.05 (0.01, 0.10)	0.0758677	0.0271455	0.00567328	0.08 (0.02, 0.13)
	11424_4	FAH	P16930	211	0.075341	0.0150986	6.04005e-07	0.08 (0.05, 0.10)	3.61446e-05	1.01769e-05	-0.00439571	0.0293627	0.881143	-4.40e-03 (-0.06, 0.05)	0.00498775	0.00191259	0.0364118	0.0201168	0.0702928	0.04 (-3.02e-03, 0.08)	0.0170387	0.026082	0.514294	0.02 (-0.03, 0.07)
	6077_63	CECR1	Q9NZK5	211	0.074693	0.0151511	8.22822e-07	0.07 (0.04, 0.10)	4.86456e-05	1.3468e-05	0.0792346	0.0302668	0.00949523	0.08 (0.02, 0.14)	-0.000284664	0.862453	0.0428023	0.0219072	0.0507246	0.04 (-1.36e-04, 0.09)	0.0264613	0.0259807	0.309614	0.03 (-0.02, 0.08)
	9211_19	SERPINF1	P36955	211	0.0703991	0.0143028	8.564e-07	0.07 (0.04, 0.10)	5.0028e-05	0.000120982	-0.0143464	0.0275991	0.603743	-0.01 (-0.07, 0.04)	0.00533849	0.000465409	0.0164964	0.021635	0.445769	0.02 (-0.03, 0.06)	-0.0115163	0.0268277	0.668168	-0.01 (-0.06, 0.04)
	9715_15	IGSF3	O75054	211	0.0705768	0.0143607	8.89762e-07	0.07 (0.04, 0.10)	5.13654e-05	0.000114415	0.101261	0.0285123	0.000473328	0.10 (0.05, 0.16)	-0.00192407	0.214468	0.0468983	0.0224358	0.0365884	0.05 (2.92e-03, 0.09)	0.043694	0.0268406	0.105044	0.04 (-0.01, 0.10)
	9834_62	ADH1B	P00325	211	0.0665183	0.0135598	9.31688e-07	0.07 (0.04, 0.09)	5.31604e-05	0.000354058	0.0164564	0.0266053	0.536894	0.02 (-0.04, 0.07)	0.0031518	0.0303513	0.0426918	0.0241184	0.0767116	0.04 (-4.58e-03, 0.09)	0.0345707	0.0258727	0.182934	0.03 (-0.02, 0.09)
	11313_100	PCBD1	P61457	211	0.0893249	0.0184348	1.26319e-06	0.09 (0.05, 0.13)	7.12471e-05	1.37714e-27	0.0195863	0.0361442	0.588469	0.02 (-0.05, 0.09)	0.00441995	0.0264208	0.0489456	0.0239386	0.0408912	0.05 (2.03e-03, 0.10)	0.0398938	0.0235617	0.0919079	0.04 (-0.01, 0.09)
	16616_137	ENO3	P13929	211	0.0661298	0.0136941	1.37163e-06	0.07 (0.04, 0.09)	7.56244e-05	0.00151303	-0.00426606	0.0266719	0.873078	-4.27e-03 (-0.06, 0.05)	0.00440489	0.00254482	0.0246782	0.0225639	0.274084	0.02 (-0.02, 0.07)	0.0251459	0.0247617	0.311029	0.03 (-0.02, 0.07)
	2567_5	CFI	P05156	211	0.0759057	0.0157181	1.37098e-06	0.08 (0.05, 0.11)	7.56244e-05	1.12644e-09	-0.00400596	0.0306439	0.896118	-4.01e-03 (-0.06, 0.06)	0.00499758	0.00286211	0.0305287	0.0203073	0.132752	0.03 (-0.01, 0.07)	0.0296382	0.02668	0.267892	0.03 (-0.02, 0.08)
	5737_61	SEMA4D	Q92854	211	0.0656096	0.0135966	1.39692e-06	0.07 (0.04, 0.09)	7.61633e-05	0.00089629	0.083461	0.0270611	0.00231687	0.08 (0.03, 0.14)	-0.00112077	0.446191	0.036968	0.02016	0.0666946	0.04 (-2.55e-03, 0.08)	0.0296687	0.0253299	0.242808	0.03 (-0.02, 0.08)
	9370_69	GGH	Q92820	211	0.0717882	0.0149285	1.51834e-06	0.07 (0.04, 0.10)	8.18737e-05	6.03455e-08	-0.0141359	0.0289657	0.626046	-0.01 (-0.07, 0.04)	0.00540118	0.000723642	0.0211074	0.0203843	0.300448	0.02 (-0.02, 0.06)	-0.00544325	0.0238523	0.819708	-0.01 (-0.05, 0.04)
	6626_81	CHST12	Q9NRB3	211	0.0574458	0.011967	1.58393e-06	0.06 (0.03, 0.08)	8.44821e-05	0.0802018	0.00133626	0.0251532	0.957683	1.34e-03 (-0.05, 0.05)	0.00351443	0.0106256	0.0231435	0.0199867	0.246885	0.02 (-0.02, 0.06)	0.00450478	0.0258676	0.861917	4.50e-03 (-0.05, 0.06)
	3616_3	GNS	P15586	211	0.0561519	0.011709	1.62188e-06	0.06 (0.03, 0.08)	8.5576e-05	0.246555	-0.0136962	0.023191	0.555437	-0.01 (-0.06, 0.03)	0.00441781	0.000576909	0.0209025	0.0190185	0.271743	0.02 (-0.02, 0.06)	0.0109506	0.0258114	0.671813	0.01 (-0.04, 0.06)
	7928_183	TPST1	O60507	211	0.0760901	0.0158797	1.65398e-06	0.08 (0.04, 0.11)	8.63414e-05	2.31005e-09	0.0230313	0.0312612	0.462108	0.02 (-0.04, 0.08)	0.00334055	0.0506425	0.0481826	0.0212387	0.0232914	0.05 (0.01, 0.09)	0.0243408	0.0271761	0.371455	0.02 (-0.03, 0.08)
	18901_26	HSPA1B	P0DMV9	211	0.0681411	0.0142756	1.81274e-06	0.07 (0.04, 0.10)	9.36328e-05	1.31221e-05	-0.0047478	0.0278611	0.864853	-4.75e-03 (-0.06, 0.05)	0.00456229	0.00278603	0.0341852	0.0202523	0.0914184	0.03 (-0.01, 0.07)	0.0113882	0.0245575	0.643316	0.01 (-0.04, 0.06)
	14618_26	VOPP1	Q96AW1	211	-0.0783411	0.0164405	1.88742e-06	-0.08 (-0.11, -0.05)	9.64749e-05	6.96926e-12	-0.00908666	0.032174	0.777899	-0.01 (-0.07, 0.05)	-0.00435936	0.0134269	-0.0381253	0.0256671	0.137445	-0.04 (-0.09, 0.01)	-0.0187554	0.0246859	0.448251	-0.02 (-0.07, 0.03)
	13496_19	HMGCS1	Q01581	211	0.0689498	0.0144988	1.97918e-06	0.07 (0.04, 0.10)	0.000100122	0.000294428	0.0157546	0.0288064	0.585022	0.02 (-0.04, 0.07)	0.00331209	0.0342503	0.0433153	0.0204526	0.0341889	0.04 (3.23e-03, 0.08)	0.0201345	0.0286435	0.482877	0.02 (-0.04, 0.08)
	4971_1	CTSZ	Q9UBR2	211	0.0726354	0.0153112	2.09603e-06	0.07 (0.04, 0.10)	0.000104951	1.06547e-07	0.0160217	0.0301051	0.595158	0.02 (-0.04, 0.08)	0.00354649	0.0305655	0.0442801	0.0204896	0.0306879	0.04 (4.12e-03, 0.08)	0.00654001	0.0257915	0.800074	0.01 (-0.04, 0.06)
	11214_40	DNAJB9	Q9UBS3	211	0.0743266	0.0156971	2.18984e-06	0.07 (0.04, 0.11)	0.000108541	1.24684e-09	-0.00443458	0.030637	0.885051	-4.43e-03 (-0.06, 0.06)	0.0049574	0.00327941	0.0330008	0.0209124	0.114553	0.03 (-0.01, 0.07)	0.0300622	0.0269351	0.265656	0.03 (-0.02, 0.08)
	15644_1	BTD	P43251	211	0.0703335	0.0149083	2.38485e-06	0.07 (0.04, 0.10)	0.000117025	1.95038e-06	0.0539989	0.0295897	0.0694398	0.05 (-4.00e-03, 0.11)	0.0010268	0.52327	0.0698363	0.0196987	0.00039228	0.07 (0.03, 0.11)	0.0493623	0.0236794	0.038314	0.05 (2.95e-03, 0.10)
	6448_36	SEMA3C	Q99985	211	0.0565359	0.0120302	2.60808e-06	0.06 (0.03, 0.08)	0.000126712	0.0534036	0.0166875	0.0255918	0.515076	0.02 (-0.03, 0.07)	0.00250894	0.0728442	0.0363835	0.0198744	0.0671504	0.04 (-2.57e-03, 0.08)	0.000553505	0.0283095	0.984419	5.54e-04 (-0.05, 0.06)
	18893_26	GPR56	Q9Y653	211	0.0631655	0.013531	3.03842e-06	0.06 (0.04, 0.09)	0.000146172	0.0069433	-0.0401573	0.0256028	0.118285	-0.04 (-0.09, 0.01)	0.0064861	5.32119e-06	0.0357257	0.0201869	0.0767699	0.04 (-3.84e-03, 0.08)	0.00131166	0.0272619	0.961672	1.31e-03 (-0.05, 0.05)
	4374_45	GDF15	Q99988	211	0.0642618	0.0137879	3.15081e-06	0.06 (0.04, 0.09)	0.000150107	0.00698272	-0.0152458	0.0266298	0.567593	-0.02 (-0.07, 0.04)	0.00499491	0.000657993	0.0166211	0.0242252	0.492645	0.02 (-0.03, 0.06)	0.00793787	0.0252857	0.753888	0.01 (-0.04, 0.06)
	13119_26	SERPINA10	Q9UK55	211	0.0603736	0.0129889	3.35016e-06	0.06 (0.03, 0.09)	0.000158069	0.00214754	0.0400726	0.0258174	0.122137	0.04 (-0.01, 0.09)	0.00127335	0.363874	0.0493351	0.0218053	0.0236647	0.05 (0.01, 0.09)	0.0503326	0.0210281	0.0175646	0.05 (0.01, 0.09)
	18881_7	CD97	P48960	211	0.0571071	0.0122974	3.42009e-06	0.06 (0.03, 0.08)	0.000159832	0.132831	0.0756729	0.0257379	0.00364999	0.08 (0.03, 0.13)	-0.00116182	0.40471	0.0551789	0.0261966	0.0351747	0.06 (3.83e-03, 0.11)	0.0687072	0.0261537	0.00924776	0.07 (0.02, 0.12)
	12975_11	KRT20	P35900	211	0.0544702	0.0117417	3.50029e-06	0.05 (0.03, 0.08)	0.000162037	0.0878833	0.0202947	0.0246927	0.412076	0.02 (-0.03, 0.07)	0.0021475	0.110421	0.042404	0.0245959	0.0847033	0.04 (-0.01, 0.09)	0.0495082	0.0260476	0.0587135	0.05 (-1.55e-03, 0.10)
	3041_55	MRC2	Q9UBG0	211	0.0661108	0.014288	3.70994e-06	0.07 (0.04, 0.09)	0.000170137	0.000598012	0.0937724	0.0283198	0.00109437	0.09 (0.04, 0.15)	-0.00173969	0.259334	0.0401769	0.0261415	0.124317	0.04 (-0.01, 0.09)	0.0434528	0.025055	0.0843325	0.04 (-0.01, 0.09)
	8007_19	CTSB	P07858	211	-0.063627	0.0138001	4.01451e-06	-0.06 (-0.09, -0.04)	0.0001824	2.95362e-05	-0.0175493	0.0272179	0.519783	-0.02 (-0.07, 0.04)	-0.00289661	0.0513751	-0.0335685	0.0213517	0.115911	-0.03 (-0.08, 0.01)	-0.0371946	0.0248642	0.136178	-0.04 (-0.09, 0.01)
	19120_33	DAO	P14920	211	0.0533846	0.0115952	4.14405e-06	0.05 (0.03, 0.08)	0.000186558	0.184836	0.00192131	0.0234874	0.934883	1.92e-03 (-0.04, 0.05)	0.00325095	0.0116845	0.0265681	0.0206574	0.198398	0.03 (-0.01, 0.07)	0.00591896	0.0238929	0.804587	0.01 (-0.04, 0.05)
	13697_51	GPD1	P21695	211	0.0620582	0.0135265	4.47725e-06	0.06 (0.04, 0.09)	0.000199726	0.000955119	0.0209715	0.026782	0.434488	0.02 (-0.03, 0.07)	0.00257309	0.0774518	0.017477	0.0226848	0.441047	0.02 (-0.03, 0.06)	0.0194011	0.0248305	0.435482	0.02 (-0.03, 0.07)
	11241_8	ASL	P04424	211	0.0705035	0.0154009	4.69744e-06	0.07 (0.04, 0.10)	0.000207661	5.51301e-08	0.0300062	0.0304579	0.32568	0.03 (-0.03, 0.09)	0.00254083	0.12521	0.0260971	0.0231824	0.26028	0.03 (-0.02, 0.07)	0.0354525	0.0286661	0.217565	0.04 (-0.02, 0.09)
	3216_2	PIGR	P01833	211	0.0657265	0.0143911	4.9438e-06	0.07 (0.04, 0.09)	0.0002166	0.000134593	0.0173663	0.0282746	0.53975	0.02 (-0.04, 0.07)	0.00303987	0.0487617	0.0375734	0.0232945	0.10675	0.04 (-0.01, 0.08)	0.0485689	0.0252467	0.0557349	0.05 (-9.15e-04, 0.10)
	7638_30	LMAN2	Q12907	211	0.0706613	0.0154807	5.00728e-06	0.07 (0.04, 0.10)	0.00021744	1.10393e-08	-0.00546566	0.0301476	0.85631	-0.01 (-0.06, 0.05)	0.00479238	0.00382933	0.0478198	0.0226011	0.0343602	0.05 (3.52e-03, 0.09)	0.0439857	0.0241921	0.0704609	0.04 (-3.43e-03, 0.09)
	13704_5	HMGCS2	P54868	211	0.0629632	0.0138154	5.17781e-06	0.06 (0.04, 0.09)	0.000222873	0.000552331	0.0402595	0.0274443	0.143892	0.04 (-0.01, 0.09)	0.0014231	0.339429	0.0428255	0.024767	0.0837851	0.04 (-0.01, 0.09)	0.0420007	0.0269317	0.120377	0.04 (-0.01, 0.09)
	5456_59	CNDP1	Q96KN2	211	0.0657443	0.0144559	5.41756e-06	0.07 (0.04, 0.09)	0.000231165	0.000213207	0.0262411	0.0285462	0.359025	0.03 (-0.03, 0.08)	0.0024807	0.110494	0.0766517	0.0255727	0.00272285	0.08 (0.03, 0.13)	0.0733843	0.0249338	0.00361403	0.07 (0.02, 0.12)
	9459_7	FAS	P25445	211	0.065207	0.0144559	6.45947e-06	0.07 (0.04, 0.09)	0.000273247	4.40384e-05	0.0333348	0.0286536	0.246005	0.03 (-0.02, 0.09)	0.00199827	0.199306	0.0321134	0.0230812	0.164127	0.03 (-0.01, 0.08)	0.0355858	0.0263383	0.178116	0.04 (-0.02, 0.09)
	15533_97	MSR1	P21757	211	0.0611103	0.0136022	7.03346e-06	0.06 (0.03, 0.09)	0.000294984	0.0113063	0.0126247	0.0268121	0.638234	0.01 (-0.04, 0.07)	0.00303394	0.037583	0.0176266	0.021729	0.417251	0.02 (-0.02, 0.06)	0.0137449	0.0263168	0.602022	0.01 (-0.04, 0.07)
	14124_6	EFNA2	O43921	211	0.0589987	0.0131833	7.63247e-06	0.06 (0.03, 0.08)	0.000317394	0.0143489	0.0269314	0.0257907	0.297586	0.03 (-0.02, 0.08)	0.00203363	0.149863	0.0293109	0.0196285	0.135364	0.03 (-0.01, 0.07)	0.0162792	0.0264732	0.539266	0.02 (-0.04, 0.07)
	15686_49	INHBC	P55103	211	0.0544612	0.0122601	8.90637e-06	0.05 (0.03, 0.08)	0.000361887	1.20097e-09	-0.00328182	0.0239365	0.89108	-3.28e-03 (-0.05, 0.04)	0.00361644	0.00570371	0.0265064	0.0162154	0.102125	0.03 (-0.01, 0.06)	0.00411712	0.0190307	0.828932	4.12e-03 (-0.03, 0.04)
	17331_138	KREMEN1	Q96MU8	211	0.0620878	0.0139783	8.92365e-06	0.06 (0.03, 0.09)	0.000361887	0.00399554	0.0670273	0.0278161	0.0168341	0.07 (0.01, 0.12)	-0.000310012	0.837342	0.0201473	0.020647	0.329164	0.02 (-0.02, 0.06)	0.0214913	0.026522	0.418673	0.02 (-0.03, 0.07)
	19561_216	PLXND1	Q9Y4D7	211	0.0610179	0.0137302	8.82778e-06	0.06 (0.03, 0.09)	0.000361887	0.00163686	0.0784201	0.0273412	0.00455144	0.08 (0.02, 0.13)	-0.0010891	0.462378	0.0422987	0.0204187	0.0383057	0.04 (2.28e-03, 0.08)	0.0281243	0.0288205	0.330266	0.03 (-0.03, 0.08)
	17691_1	TPP1	O14773	211	0.0669365	0.0150827	9.08065e-06	0.07 (0.04, 0.10)	0.000365236	7.93168e-07	-0.00880768	0.02928	0.763859	-0.01 (-0.07, 0.05)	0.00475988	0.0030436	0.0615152	0.0197637	0.00185493	0.06 (0.02, 0.10)	0.0196753	0.0260713	0.45129	0.02 (-0.03, 0.07)
	3367_8	FETUB	Q9UGM5	211	0.0626838	0.0141314	9.17387e-06	0.06 (0.03, 0.09)	0.000365985	0.00111699	0.026574	0.027991	0.343526	0.03 (-0.03, 0.08)	0.0022628	0.136942	0.0427396	0.0254108	0.092579	0.04 (-0.01, 0.09)	0.047027	0.0263969	0.0762698	0.05 (-4.71e-03, 0.10)
	15470_11	HEXB	P07686	211	0.0717619	0.0162071	9.51978e-06	0.07 (0.04, 0.10)	0.000376722	3.88568e-13	0.0113838	0.0319168	0.721699	0.01 (-0.05, 0.07)	0.00378564	0.0296914	0.00574835	0.0203097	0.77715	0.01 (-0.03, 0.05)	-0.00481014	0.0245112	0.84461	-4.81e-03 (-0.05, 0.04)
	3327_27	NTN4	Q9HB63	211	0.0636726	0.014426	1.01598e-05	0.06 (0.04, 0.09)	0.000392551	0.000226897	0.0356928	0.0285412	0.21249	0.04 (-0.02, 0.09)	0.00175791	0.257311	0.0322113	0.0250181	0.197913	0.03 (-0.02, 0.08)	0.0425694	0.0302362	0.160641	0.04 (-0.02, 0.10)
	9348_1	C1RL	Q9NZP8	211	0.0690073	0.015629	1.00851e-05	0.07 (0.04, 0.10)	0.000392551	3.58427e-08	0.0337971	0.031015	0.2771	0.03 (-0.03, 0.09)	0.00221871	0.190431	0.0398851	0.0248077	0.107885	0.04 (-0.01, 0.09)	0.0407301	0.0251525	0.106878	0.04 (-0.01, 0.09)
	9525_1	PTK7	Q13308	211	0.0595578	0.0134848	1.0024e-05	0.06 (0.03, 0.09)	0.000392551	0.000132162	0.0672674	0.0246578	0.00691341	0.07 (0.02, 0.12)	-0.000527481	0.708943	0.00924178	0.0192483	0.631131	0.01 (-0.03, 0.05)	0.0142357	0.0219076	0.516529	0.01 (-0.03, 0.06)
	7019_13	SEMA7A	O75326	211	0.0600561	0.0136264	1.04654e-05	0.06 (0.03, 0.09)	0.000401201	0.0140127	0.0793682	0.0270873	0.00376513	0.08 (0.03, 0.13)	-0.00120938	0.410223	0.0255051	0.0241928	0.291771	0.03 (-0.02, 0.07)	0.038043	0.0286825	0.186164	0.04 (-0.02, 0.09)
	15475_4	PLTP	P55058	211	0.0591138	0.0134588	1.12198e-05	0.06 (0.03, 0.09)	0.000426043	0.00854271	0.0499029	0.0266838	0.0628598	0.05 (-2.40e-03, 0.10)	0.000579283	0.689537	0.017149	0.0218271	0.432058	0.02 (-0.03, 0.06)	0.0293477	0.0247307	0.236692	0.03 (-0.02, 0.08)
	3727_35	PYY	P10082	211	0.0522477	0.011899	1.12871e-05	0.05 (0.03, 0.08)	0.000426043	0.186769	0.0416174	0.0246388	0.0926915	0.04 (-0.01, 0.09)	0.000666474	0.617886	0.0300992	0.0238309	0.206577	0.03 (-0.02, 0.08)	0.0293609	0.0292229	0.316187	0.03 (-0.03, 0.09)
	6620_82	LINGO1	Q96FE5	211	0.0528423	0.0120907	1.23974e-05	0.05 (0.03, 0.08)	0.00046438	0.143302	0.0146928	0.0251334	0.559452	0.01 (-0.03, 0.06)	0.00239657	0.0805091	0.0275076	0.020466	0.178928	0.03 (-0.01, 0.07)	0.0206998	0.0256379	0.420356	0.02 (-0.03, 0.07)
	6570_1	COL13A1	Q5TAT6	211	0.056354	0.0129536	1.35854e-05	0.06 (0.03, 0.08)	0.000505028	0.0341471	0.0228052	0.0256249	0.37451	0.02 (-0.03, 0.07)	0.00210856	0.131086	0.0234188	0.0233423	0.315727	0.02 (-0.02, 0.07)	0.0187149	0.0251539	0.457699	0.02 (-0.03, 0.07)
	13682_47	CSF1R	P07333	211	0.0628929	0.014505	1.45126e-05	0.06 (0.03, 0.09)	0.000532625	9.27431e-05	0.0683383	0.0288181	0.0186307	0.07 (0.01, 0.12)	-0.000341804	0.826983	0.0243873	0.0230468	0.289981	0.02 (-0.02, 0.07)	0.0237725	0.0257901	0.357707	0.02 (-0.03, 0.07)
	15368_3	BMPER	Q8N8U9	211	0.0573961	0.0132387	1.45449e-05	0.06 (0.03, 0.08)	0.000532625	0.0191473	0.00953633	0.0259869	0.714015	0.01 (-0.04, 0.06)	0.00301605	0.0340061	0.0273216	0.023338	0.241723	0.03 (-0.02, 0.07)	0.0183284	0.0240178	0.446248	0.02 (-0.03, 0.07)
	8352_26	SIGLEC12	Q96PQ1	211	0.0665413	0.0154803	1.71989e-05	0.07 (0.04, 0.10)	0.000625149	2.41227e-08	0.00652005	0.0304888	0.830872	0.01 (-0.05, 0.07)	0.0037631	0.023776	0.0425419	0.0230226	0.0646269	0.04 (-2.58e-03, 0.09)	0.0288113	0.0251069	0.252462	0.03 (-0.02, 0.08)
	5036_50	TNFAIP6	P98066	211	-0.0703287	0.0163737	1.74509e-05	-0.07 (-0.10, -0.04)	0.000629644	4.01176e-17	-0.00734787	0.0321365	0.819368	-0.01 (-0.07, 0.06)	-0.0039586	0.0242346	-0.033155	0.0205493	0.10665	-0.03 (-0.07, 0.01)	-0.0312207	0.0246523	0.206757	-0.03 (-0.08, 0.02)
	13132_14	SEMA5A	Q13591	211	0.0546417	0.0127402	1.79543e-05	0.05 (0.03, 0.08)	0.000639387	0.0332933	0.0257845	0.0251048	0.305573	0.03 (-0.02, 0.07)	0.00181502	0.183931	0.0107087	0.0219232	0.625219	0.01 (-0.03, 0.05)	0.0162204	0.0229874	0.481205	0.02 (-0.03, 0.06)
	15363_32	APOA5	Q6Q788	211	0.0703593	0.0164089	1.80393e-05	0.07 (0.04, 0.10)	0.000639387	7.38666e-14	0.0661137	0.0326227	0.043972	0.07 (2.17e-03, 0.13)	0.000265663	0.880361	0.0635607	0.0238997	0.00782609	0.06 (0.02, 0.11)	0.0715244	0.0228849	0.00202682	0.07 (0.03, 0.12)
	4459_68	PCSK7	Q16549	211	0.0512621	0.0119576	1.81118e-05	0.05 (0.03, 0.07)	0.000639387	0.0187919	0.0098818	0.0233857	0.673053	0.01 (-0.04, 0.06)	0.00261574	0.0412688	0.0245761	0.0195515	0.208757	0.02 (-0.01, 0.06)	0.0223938	0.0234174	0.340025	0.02 (-0.02, 0.07)
	17758_79	DCXR	Q7Z4W1	211	0.0607522	0.0143091	2.17901e-05	0.06 (0.03, 0.09)	0.000758327	0.000111439	-0.0100992	0.027512	0.713928	-0.01 (-0.06, 0.04)	0.00448917	0.00307614	0.0114342	0.0205069	0.577133	0.01 (-0.03, 0.05)	0.0117854	0.0222129	0.596279	0.01 (-0.03, 0.06)
	5392_73	FAS	P25445	211	0.0608505	0.0143283	2.1677e-05	0.06 (0.03, 0.09)	0.000758327	8.52592e-05	0.0253268	0.0282789	0.371493	0.03 (-0.03, 0.08)	0.00222754	0.146966	0.0257693	0.0243742	0.290405	0.03 (-0.02, 0.07)	0.0316281	0.0242961	0.19442	0.03 (-0.02, 0.08)
	12572_236	EFS	O43281	211	0.0635813	0.0150041	2.25937e-05	0.06 (0.03, 0.09)	0.000780757	9.19665e-07	-0.0229331	0.0291555	0.432419	-0.02 (-0.08, 0.03)	0.00542049	0.000725187	0.0281247	0.0219625	0.200341	0.03 (-0.01, 0.07)	0.0236737	0.0255899	0.355966	0.02 (-0.03, 0.07)
	6909_40	MGAT2	Q10469	211	0.0606898	0.0144152	2.55239e-05	0.06 (0.03, 0.09)	0.000875845	5.7283e-06	0.0317822	0.0286846	0.26914	0.03 (-0.02, 0.09)	0.00181458	0.245216	0.0249116	0.0199997	0.212912	0.02 (-0.01, 0.06)	0.00678129	0.0234618	0.772839	0.01 (-0.04, 0.05)
	6414_8	OAF	Q86UD1	211	0.0668459	0.0159026	2.6288e-05	0.07 (0.04, 0.10)	0.000894746	1.22728e-09	-0.01174	0.0309751	0.705062	-0.01 (-0.07, 0.05)	0.00494802	0.00367349	0.0374388	0.0210346	0.0750971	0.04 (-3.79e-03, 0.08)	0.00866603	0.0241396	0.719959	0.01 (-0.04, 0.06)
	6895_1	TFRC	P02786	211	0.0583944	0.0138963	2.64394e-05	0.06 (0.03, 0.09)	0.000894746	0.000584067	-0.0437285	0.0264701	0.100037	-0.04 (-0.10, 0.01)	0.00641218	1.31896e-05	0.0228885	0.0189593	0.227338	0.02 (-0.01, 0.06)	-0.00242885	0.0259435	0.9255	-2.43e-03 (-0.05, 0.05)
	9950_229	LAG3	P18627	211	0.0587696	0.0140411	2.84482e-05	0.06 (0.03, 0.09)	0.000956133	0.00142108	0.08442	0.0278618	0.00275459	0.08 (0.03, 0.14)	-0.00160949	0.287763	0.0682455	0.0260007	0.00867114	0.07 (0.02, 0.12)	0.0694744	0.0233222	0.00323332	0.07 (0.02, 0.12)
	4496_60	MMP12	P39900	211	0.0494969	0.0119191	3.28532e-05	0.05 (0.03, 0.07)	0.00109667	0.104497	0.0204363	0.025057	0.415662	0.02 (-0.03, 0.07)	0.00182374	0.180966	0.0244675	0.0249314	0.326399	0.02 (-0.02, 0.07)	0.0246043	0.0275554	0.372933	0.02 (-0.03, 0.08)
	4159_130	CFH	P08603	211	0.0585788	0.0141543	3.49465e-05	0.06 (0.03, 0.09)	0.00115866	4.42404e-05	-0.026684	0.0274517	0.332157	-0.03 (-0.08, 0.03)	0.00534305	0.0004117	0.0313857	0.022902	0.170551	0.03 (-0.01, 0.08)	0.021385	0.024257	0.379	0.02 (-0.03, 0.07)
	13460_4	CHAD	O15335	211	-0.0543882	0.0131869	3.71685e-05	-0.05 (-0.08, -0.03)	0.00122407	0.0219573	-0.0123032	0.0256462	0.631923	-0.01 (-0.06, 0.04)	-0.00267713	0.0576291	-0.0283385	0.0202595	0.161879	-0.03 (-0.07, 0.01)	-0.0277582	0.0229415	0.227656	-0.03 (-0.07, 0.02)
	3024_18	SERPINF2	P08697	211	0.0610431	0.0148195	3.80335e-05	0.06 (0.03, 0.09)	0.0012442	1.24225e-06	0.025933	0.0293634	0.378157	0.03 (-0.03, 0.08)	0.00220873	0.167827	0.0482109	0.0235649	0.0407686	0.05 (2.02e-03, 0.09)	0.0410992	0.0228784	0.0738654	0.04 (-3.74e-03, 0.09)
	14615_46	KRTAP2-4	Q9BYR9	211	0.0497278	0.0121374	4.1839e-05	0.05 (0.03, 0.07)	0.00135069	0.573865	0.0122196	0.0241243	0.61302	0.01 (-0.04, 0.06)	0.0023551	0.0734507	0.0216107	0.0239331	0.366546	0.02 (-0.03, 0.07)	0.024024	0.0250829	0.339273	0.02 (-0.03, 0.07)
	15513_108	PRSS8	Q16651	211	0.0621433	0.0151669	4.17982e-05	0.06 (0.03, 0.09)	0.00135069	2.39252e-07	-0.0223921	0.0293414	0.446229	-0.02 (-0.08, 0.04)	0.00528361	0.000999949	0.0410951	0.0202979	0.042909	0.04 (1.31e-03, 0.08)	0.00711274	0.0263185	0.787228	0.01 (-0.04, 0.06)
	4455_89	MFGE8	Q08431	211	0.0569075	0.0139583	4.56252e-05	0.06 (0.03, 0.08)	0.00146329	0.00101869	0.0193963	0.0275614	0.482374	0.02 (-0.03, 0.07)	0.00235506	0.116427	0.0469362	0.0245277	0.0556709	0.05 (-1.14e-03, 0.10)	0.0621421	0.0241447	0.0107492	0.06 (0.01, 0.11)
	2190_55	F11	P03951	211	0.0580184	0.0142652	4.75957e-05	0.06 (0.03, 0.09)	0.00150679	0.00158375	0.0302336	0.0282107	0.285088	0.03 (-0.03, 0.09)	0.00174664	0.25504	0.0438693	0.0257594	0.0885608	0.04 (-0.01, 0.09)	0.0468723	0.0232305	0.044895	0.05 (1.34e-03, 0.09)
	7980_72	B3GNT2	Q9NY97	211	0.0483929	0.0118985	4.75922e-05	0.05 (0.03, 0.07)	0.00150679	0.249769	0.062398	0.0242408	0.0107418	0.06 (0.01, 0.11)	-0.000885644	0.503419	0.0304236	0.020189	0.131826	0.03 (-0.01, 0.07)	0.0180406	0.0268384	0.502199	0.02 (-0.03, 0.07)
	5478_50	FOLH1	Q04609	211	0.0533743	0.0131471	4.91176e-05	0.05 (0.03, 0.08)	0.001545	0.0391417	0.0117052	0.0258973	0.651747	0.01 (-0.04, 0.06)	0.00262322	0.0637515	0.0191225	0.0204926	0.350748	0.02 (-0.02, 0.06)	-0.0253247	0.0276671	0.361064	-0.03 (-0.08, 0.03)
	8405_108	ADAM10	O14672	211	0.0515706	0.0127163	5.00354e-05	0.05 (0.03, 0.08)	0.00156384	0.0138812	0.0204291	0.0251835	0.418167	0.02 (-0.03, 0.07)	0.00195373	0.153803	0.0175047	0.0230403	0.447408	0.02 (-0.03, 0.06)	0.00749455	0.0254196	0.768412	0.01 (-0.04, 0.06)
	11265_8	ALDH1A1	P00352	211	0.0555118	0.0136937	5.03866e-05	0.06 (0.03, 0.08)	0.00156485	0.0024393	0.00831964	0.0269777	0.758093	0.01 (-0.04, 0.06)	0.00296866	0.0441187	0.0248588	0.0214166	0.245753	0.02 (-0.02, 0.07)	0.0339278	0.0240784	0.160298	0.03 (-0.01, 0.08)
	5452_71	ASGR1	P07306	211	0.0637241	0.0157346	5.12307e-05	0.06 (0.03, 0.09)	0.00158106	5.49306e-09	-0.0351762	0.0302438	0.246121	-0.04 (-0.09, 0.02)	0.00621636	0.000199027	0.0249919	0.0213711	0.242232	0.02 (-0.02, 0.07)	0.00949408	0.0262151	0.717596	0.01 (-0.04, 0.06)
	7935_26	LARGE	O95461	211	0.0568769	0.0140549	5.19284e-05	0.06 (0.03, 0.08)	0.00159258	0.000172794	0.035824	0.0278857	0.200328	0.04 (-0.02, 0.09)	0.00132099	0.382967	0.024444	0.0204821	0.2327	0.02 (-0.02, 0.06)	0.0108935	0.0275637	0.693087	0.01 (-0.04, 0.06)
	17441_4	ALPI	P09923	211	0.0481026	0.0119208	5.45576e-05	0.05 (0.02, 0.07)	0.00166134	0.0954695	-2.99525e-05	0.024767	0.999036	-3.00e-05 (-0.05, 0.05)	0.00303589	0.0252215	0.0242987	0.0202563	0.230308	0.02 (-0.02, 0.06)	0.0283796	0.0240373	0.239078	0.03 (-0.02, 0.08)
	3581_53	AHSG	P02765	211	0.0552057	0.0136853	5.48476e-05	0.06 (0.03, 0.08)	0.00166134	0.0044191	0.00353427	0.0270219	0.896065	3.53e-03 (-0.05, 0.06)	0.00324214	0.0281388	0.0475099	0.0243532	0.0510726	0.05 (-2.22e-04, 0.10)	0.0528226	0.0227516	0.0212071	0.05 (0.01, 0.10)
	13998_26	ADSSL1	Q8N142	211	0.0559944	0.0138894	5.54345e-05	0.06 (0.03, 0.08)	0.00166345	0.0011848	0.0128178	0.0274063	0.640489	0.01 (-0.04, 0.07)	0.0027087	0.0695723	0.0339883	0.0250365	0.174606	0.03 (-0.02, 0.08)	0.0370851	0.0238732	0.121828	0.04 (-0.01, 0.08)
	3212_30	ASAH2	Q9NR71	211	0.0539977	0.0133964	5.55953e-05	0.05 (0.03, 0.08)	0.00166345	0.00785322	-0.00173863	0.0266306	0.948008	-1.74e-03 (-0.05, 0.05)	0.00344748	0.0167067	0.0297924	0.0195513	0.127558	0.03 (-0.01, 0.07)	0.0112811	0.0234155	0.630465	0.01 (-0.03, 0.06)
	3449_58	SERPINA4	P29622	211	0.0575612	0.0142966	5.668e-05	0.06 (0.03, 0.09)	0.00168563	0.000189769	0.0318691	0.0284399	0.263753	0.03 (-0.02, 0.09)	0.00161645	0.297257	0.0594879	0.025536	0.0198287	0.06 (0.01, 0.11)	0.0599666	0.0240809	0.013542	0.06 (0.01, 0.11)
	13983_27	CRYZ	Q08257	211	0.0538095	0.013381	5.78701e-05	0.05 (0.03, 0.08)	0.00171065	5.24305e-07	0.00220194	0.0261778	0.933046	2.20e-03 (-0.05, 0.05)	0.00325722	0.0232708	0.0124827	0.0179173	0.486	0.01 (-0.02, 0.05)	0.00885514	0.0215767	0.681928	0.01 (-0.03, 0.05)
	9199_6	UBE2G2	P60604	211	0.0628727	0.0156552	5.91686e-05	0.06 (0.03, 0.09)	0.00173856	2.21026e-08	-0.0187549	0.0302617	0.536093	-0.02 (-0.08, 0.04)	0.00515379	0.00200413	0.000911424	0.0217821	0.966624	9.11e-04 (-0.04, 0.04)	0.00352927	0.0240414	0.883431	3.53e-03 (-0.04, 0.05)
	19506_6	GLYAT	Q6IB77	211	0.0532667	0.013281	6.05281e-05	0.05 (0.03, 0.08)	0.00176793	0.0113994	-0.00913747	0.0259695	0.725302	-0.01 (-0.06, 0.04)	0.00392097	0.00591345	0.0251148	0.0235808	0.286851	0.03 (-0.02, 0.07)	0.0332927	0.0274316	0.22624	0.03 (-0.02, 0.09)
	13102_1	FAM3D	Q96BQ1	211	0.0459138	0.0114545	6.11434e-05	0.05 (0.02, 0.07)	0.00177533	0.755666	0.043894	0.0226941	0.054444	0.04 (-5.86e-04, 0.09)	0.000126511	0.917984	0.0330548	0.0233934	0.157657	0.03 (-0.01, 0.08)	0.020831	0.02401	0.386605	0.02 (-0.03, 0.07)
	5843_60	EHMT2	Q96KQ7	211	-0.0719963	0.0179758	6.19685e-05	-0.07 (-0.11, -0.04)	0.0017887	1.22713e-17	-0.00349866	0.0352786	0.921097	-3.50e-03 (-0.07, 0.07)	-0.0043124	0.0255518	-0.042163	0.0220353	0.0556929	-0.04 (-0.09, 1.03e-03)	-0.00132132	0.027595	0.961855	-1.32e-03 (-0.06, 0.05)
	7628_40	CRELD1	Q96HD1	211	0.0484689	0.0121239	6.39321e-05	0.05 (0.02, 0.07)	0.00183459	0.00204344	-0.00201061	0.0236975	0.932466	-2.01e-03 (-0.05, 0.04)	0.00317148	0.0143572	0.0411849	0.0178341	0.0209254	0.04 (0.01, 0.08)	-0.0113412	0.0234724	0.629476	-0.01 (-0.06, 0.03)
	16763_11	LECT2	O14960	211	0.0551851	0.0138113	6.45212e-05	0.06 (0.03, 0.08)	0.00184073	3.97709e-05	-0.0334052	0.026517	0.20916	-0.03 (-0.09, 0.02)	0.00555201	0.000146012	0.032219	0.0193468	0.0958444	0.03 (-0.01, 0.07)	0.0126354	0.0249348	0.61287	0.01 (-0.04, 0.06)
	19238_12	GLUL	P15104	211	0.052246	0.0130986	6.64452e-05	0.05 (0.03, 0.08)	0.00187712	0.0221993	-0.0279942	0.0252007	0.267909	-0.03 (-0.08, 0.02)	0.00504234	0.000287534	0.036921	0.0198527	0.0629207	0.04 (-1.99e-03, 0.08)	-0.0180069	0.0262498	0.493482	-0.02 (-0.07, 0.03)
	19622_7	INHBA	P08476	211	0.0639904	0.0160447	6.65617e-05	0.06 (0.03, 0.10)	0.00187712	7.62446e-12	0.00753526	0.0316089	0.811812	0.01 (-0.05, 0.07)	0.00354134	0.0399221	0.0423458	0.0203577	0.0375176	0.04 (2.44e-03, 0.08)	-0.018392	0.0287796	0.523478	-0.02 (-0.07, 0.04)
	11480_1	ALDH3A1	P30838	211	0.0459025	0.0115488	7.04758e-05	0.05 (0.02, 0.07)	0.00195381	0.121909	-0.00260012	0.0240054	0.913851	-2.60e-03 (-0.05, 0.04)	0.0030345	0.0203772	0.0313119	0.0204181	0.125144	0.03 (-0.01, 0.07)	0.00706449	0.0246659	0.774849	0.01 (-0.04, 0.06)
	2950_57	IGFBP4	P22692	211	0.0617621	0.0155389	7.04759e-05	0.06 (0.03, 0.09)	0.00195381	8.54146e-10	-0.0104165	0.0306608	0.734399	-0.01 (-0.07, 0.05)	0.00450847	0.00714085	0.0301672	0.019885	0.129244	0.03 (-0.01, 0.07)	0.0123615	0.0258978	0.633631	0.01 (-0.04, 0.06)
	3431_54	EPHA1	P21709	211	0.0513509	0.0129158	7.01371e-05	0.05 (0.03, 0.08)	0.00195381	0.2295	-0.0223024	0.0259122	0.390395	-0.02 (-0.07, 0.03)	0.0046271	0.00117107	0.0170753	0.0217484	0.432377	0.02 (-0.03, 0.06)	0.00451484	0.0272684	0.868654	4.51e-03 (-0.05, 0.06)
	10438_19	CSF2RA	P15509	211	0.0486516	0.0123827	8.53002e-05	0.05 (0.02, 0.07)	0.00235151	0.837796	0.0141763	0.0246091	0.565194	0.01 (-0.03, 0.06)	0.00216135	0.106507	0.022462	0.0240826	0.350972	0.02 (-0.02, 0.07)	0.0207286	0.0246097	0.400582	0.02 (-0.03, 0.07)
	4913_78	CCL16	O15467	211	0.05926	0.0151341	9.01582e-05	0.06 (0.03, 0.09)	0.00247154	3.14411e-06	-0.0226337	0.0294485	0.443006	-0.02 (-0.08, 0.04)	0.00513478	0.00150011	0.0368904	0.021689	0.0889661	0.04 (-0.01, 0.08)	0.035036	0.0236018	0.139186	0.04 (-0.01, 0.08)
	5660_51	SOD3	P08294	211	-0.0533209	0.0136234	9.08088e-05	-0.05 (-0.08, -0.03)	0.00247555	0.00420089	0.00103856	0.0266968	0.969006	1.04e-03 (-0.05, 0.05)	-0.00341867	0.0192543	-0.0425824	0.0193614	0.0278529	-0.04 (-0.08, -4.63e-03)	-0.0284482	0.0244564	0.24606	-0.03 (-0.08, 0.02)
	16620_26	LY75	O60449	211	0.0490545	0.0125831	9.68151e-05	0.05 (0.02, 0.07)	0.0026247	1.17284e-11	0.0714903	0.0250206	0.00470505	0.07 (0.02, 0.12)	-0.00141129	0.300761	0.049363	0.0154581	0.00140641	0.05 (0.02, 0.08)	0.0162775	0.0207503	0.433663	0.02 (-0.02, 0.06)
	5618_50	FAM3B	P58499	211	0.0469162	0.0120491	9.87007e-05	0.05 (0.02, 0.07)	0.00266112	0.415683	-0.00578453	0.0240255	0.809972	-0.01 (-0.05, 0.04)	0.00328893	0.0119622	0.038238	0.0197127	0.0524083	0.04 (-3.99e-04, 0.08)	0.0347715	0.0228929	0.130298	0.03 (-0.01, 0.08)
	3322_52	LRIG3	Q6UXM1	211	0.0461974	0.0118903	0.000102195	0.05 (0.02, 0.07)	0.0027254	0.0743197	0.0395165	0.0252913	0.119694	0.04 (-0.01, 0.09)	0.000419292	0.760029	0.027434	0.0230711	0.234398	0.03 (-0.02, 0.07)	0.0391613	0.0237499	0.100663	0.04 (-0.01, 0.09)
	9580_5	LAMC2	Q13753	211	0.0453364	0.0116651	0.000101697	0.05 (0.02, 0.07)	0.0027254	0.302038	0.0301988	0.0235959	0.202022	0.03 (-0.02, 0.08)	0.000952061	0.457636	0.00795002	0.0204663	0.697688	0.01 (-0.03, 0.05)	0.010683	0.0240961	0.65797	0.01 (-0.04, 0.06)
	16828_8	COL6A1	P12109	211	0.0384373	0.00990228	0.000103744	0.04 (0.02, 0.06)	0.00273922	0.902738	0.0152796	0.0197178	0.439266	0.02 (-0.02, 0.05)	0.00145117	0.175883	0.0278762	0.0155955	0.0738648	0.03 (-2.69e-03, 0.06)	-0.00648031	0.020495	0.752173	-0.01 (-0.05, 0.03)
	7083_74	MATN4	O95460	211	0.0461812	0.0118979	0.00010383	0.05 (0.02, 0.07)	0.00273922	0.623667	0.0529915	0.023615	0.0258824	0.05 (0.01, 0.10)	-0.000428038	0.738821	0.0159062	0.023147	0.491967	0.02 (-0.03, 0.06)	0.0128913	0.0244134	0.598029	0.01 (-0.03, 0.06)
	6433_57	FAM20A	Q96MK3	211	0.0617032	0.0159758	0.000112326	0.06 (0.03, 0.09)	0.0029475	1.00027e-10	-0.0083971	0.0311967	0.788067	-0.01 (-0.07, 0.05)	0.00440761	0.0098827	-0.0108186	0.0202103	0.592444	-0.01 (-0.05, 0.03)	-0.0166237	0.0285727	0.561325	-0.02 (-0.07, 0.04)
	15514_26	BCHE	P06276	211	0.0621146	0.0160992	0.000114207	0.06 (0.03, 0.09)	0.00298091	1.30919e-13	0.0310355	0.0319075	0.331842	0.03 (-0.03, 0.09)	0.00195078	0.260646	0.0601599	0.024792	0.0152417	0.06 (0.01, 0.11)	0.0585838	0.0224777	0.00980801	0.06 (0.01, 0.10)
	17515_6	HSPA13	P48723	211	0.0534201	0.0138524	0.000115079	0.05 (0.03, 0.08)	0.00298779	0.000708241	0.0196957	0.0273783	0.472703	0.02 (-0.03, 0.07)	0.00211598	0.15511	-0.00481573	0.021021	0.818798	-4.82e-03 (-0.05, 0.04)	-0.00563112	0.0275904	0.838475	-0.01 (-0.06, 0.05)
	15559_5	ANTXR2	P58335	211	-0.0642856	0.0168272	0.000133265	-0.06 (-0.10, -0.03)	0.00341667	2.53488e-12	0.00422699	0.0331039	0.898518	4.23e-03 (-0.06, 0.07)	-0.00429077	0.0175452	-0.0289706	0.0204003	0.155576	-0.03 (-0.07, 0.01)	0.000656508	0.0241426	0.978332	6.57e-04 (-0.05, 0.05)
	16613_3	CDH17	Q12864	211	0.0514528	0.0134701	0.00013357	0.05 (0.03, 0.08)	0.00341667	0.00203643	0.0704313	0.026732	0.00905139	0.07 (0.02, 0.12)	-0.00119026	0.411932	0.0399305	0.0242702	0.0999191	0.04 (-0.01, 0.09)	0.0447776	0.025288	0.0780605	0.04 (-4.79e-03, 0.09)
	4964_67	ERAP1	Q9NZ08	211	0.0395043	0.0103426	0.000133687	0.04 (0.02, 0.06)	0.00341667	5.87355e-06	0.0325567	0.020696	0.117211	0.03 (-0.01, 0.07)	0.000441204	0.698538	0.0117138	0.014224	0.41021	0.01 (-0.02, 0.04)	0.00458309	0.01653	0.781854	4.58e-03 (-0.03, 0.04)
	6897_38	B3GAT3	O94766	211	0.0509396	0.0133511	0.000135971	0.05 (0.02, 0.08)	0.00345706	0.00471459	-0.0115349	0.025891	0.656408	-0.01 (-0.06, 0.04)	0.00394631	0.00558343	0.00927155	0.0214911	0.666168	0.01 (-0.03, 0.05)	0.0222822	0.0243157	0.360523	0.02 (-0.03, 0.07)
	11187_11	CLEC12A	Q5QGZ9	211	0.0358683	0.00941593	0.000139348	0.04 (0.02, 0.05)	0.00352463	0.470808	0.00888312	0.0186853	0.634993	0.01 (-0.03, 0.05)	0.00168991	0.0960191	0.00983963	0.0176953	0.57817	0.01 (-0.02, 0.04)	0.0149803	0.0193792	0.440387	0.01 (-0.02, 0.05)
	17836_17	S100A16	Q96FQ6	211	0.0499805	0.0131369	0.000142036	0.05 (0.02, 0.08)	0.00357421	0.0240472	-0.0203989	0.02562	0.426813	-0.02 (-0.07, 0.03)	0.00442127	0.00171743	0.00343941	0.0208952	0.869257	3.44e-03 (-0.04, 0.04)	-0.00296077	0.0240556	0.902161	-2.96e-03 (-0.05, 0.04)
	13614_6	CREBBP	Q92793	211	0.0510986	0.0134453	0.000144417	0.05 (0.02, 0.08)	0.00361557	0.0142451	-0.00897824	0.0261937	0.732121	-0.01 (-0.06, 0.04)	0.00378215	0.0084402	0.0204783	0.0202882	0.312797	0.02 (-0.02, 0.06)	0.000684923	0.0239437	0.977206	6.85e-04 (-0.05, 0.05)
	11440_58	SOCS3	O14543	211	0.0518277	0.013644	0.000145532	0.05 (0.03, 0.08)	0.00362501	0.000769236	-0.0143428	0.0266011	0.590338	-0.01 (-0.07, 0.04)	0.00416222	0.00438445	0.0224868	0.0232256	0.33295	0.02 (-0.02, 0.07)	0.0172153	0.0232418	0.459701	0.02 (-0.03, 0.06)
	4152_58	KLKB1	P03952	211	0.0620839	0.0163718	0.000149368	0.06 (0.03, 0.09)	0.00370176	4.979e-12	0.0425565	0.0325714	0.192798	0.04 (-0.02, 0.11)	0.00122309	0.488583	0.0608739	0.0220153	0.00569109	0.06 (0.02, 0.10)	0.0656521	0.0250757	0.00948445	0.07 (0.02, 0.11)
	7784_1	KNG1	P01042	211	0.0575773	0.0152134	0.00015393	0.06 (0.03, 0.09)	0.00379564	2.53835e-08	0.00973207	0.0300633	0.746475	0.01 (-0.05, 0.07)	0.00300223	0.0669485	0.0300669	0.023124	0.193516	0.03 (-0.02, 0.08)	0.0408513	0.0249509	0.103072	0.04 (-0.01, 0.09)
	5658_64	F13B	P05160	211	0.0512196	0.0135466	0.000156212	0.05 (0.02, 0.08)	0.00383265	0.00160689	-0.0105701	0.0264881	0.690264	-0.01 (-0.06, 0.04)	0.00388706	0.00748637	0.0592272	0.0236761	0.0123649	0.06 (0.01, 0.11)	0.0446699	0.0243746	0.0682723	0.04 (-3.10e-03, 0.09)
	11219_95	FGFBP3	Q8TAT2	211	-0.049729	0.0131579	0.000157209	-0.05 (-0.08, -0.02)	0.00383794	0.0109089	-0.0914191	0.0260148	0.000540803	-0.09 (-0.14, -0.04)	0.0026173	0.0651427	-0.0365364	0.0212436	0.0854552	-0.04 (-0.08, 0.01)	-0.0424207	0.0241684	0.0806806	-0.04 (-0.09, 4.95e-03)
	10041_3	HNF4A	P41235	211	0.0464293	0.0123118	0.000162511	0.05 (0.02, 0.07)	0.00392829	0.0778552	0.0193774	0.026034	0.457524	0.02 (-0.03, 0.07)	0.00170767	0.230075	0.0396211	0.0258929	0.125969	0.04 (-0.01, 0.09)	0.0310141	0.0257369	0.229543	0.03 (-0.02, 0.08)
	6069_71	SUMF2	Q8NBJ7	211	0.0508054	0.0134714	0.000162371	0.05 (0.02, 0.08)	0.00392829	0.0031642	-0.00665822	0.0264847	0.801753	-0.01 (-0.06, 0.05)	0.00359379	0.0128565	0.0120982	0.0214077	0.571983	0.01 (-0.03, 0.05)	0.0190801	0.0242557	0.43239	0.02 (-0.03, 0.07)
	8960_3	ERAP2	Q6P179	211	0.03764	0.0100278	0.000174342	0.04 (0.02, 0.06)	0.0041936	1.64938e-05	0.0552236	0.0198164	0.00581408	0.06 (0.02, 0.09)	-0.00110645	0.304802	0.0238944	0.01571	0.128269	0.02 (-0.01, 0.05)	0.0335747	0.0171577	0.0516933	0.03 (-5.44e-05, 0.07)
	19556_12	CR1	P17927	211	0.0453652	0.0121189	0.000181595	0.05 (0.02, 0.07)	0.00432567	0.1974	0.0399319	0.0249859	0.111513	0.04 (-0.01, 0.09)	0.000342343	0.801247	0.0219866	0.0226131	0.330904	0.02 (-0.02, 0.07)	0.0240594	0.0236248	0.309661	0.02 (-0.02, 0.07)
	3314_74	GFRA1	P56159	211	0.0554815	0.0148202	0.000181368	0.06 (0.03, 0.08)	0.00432567	1.85031e-06	-0.0496754	0.028358	0.0812877	-0.05 (-0.11, 0.01)	0.00658381	2.75064e-05	0.0461366	0.0213327	0.0305626	0.05 (4.32e-03, 0.09)	-0.0347133	0.0285009	0.224602	-0.03 (-0.09, 0.02)
	13524_25	HS6ST2	Q96MM7	211	-0.0549815	0.0147072	0.000185187	-0.05 (-0.08, -0.03)	0.00438992	6.06502e-07	-0.0167428	0.029286	0.568141	-0.02 (-0.07, 0.04)	-0.00238622	0.13297	-0.0562949	0.0197672	0.00440087	-0.06 (-0.10, -0.02)	-0.0338709	0.0269054	0.209467	-0.03 (-0.09, 0.02)
	5412_53	CD27	P26842	211	0.0456501	0.0122364	0.000190972	0.05 (0.02, 0.07)	0.00450529	0.285624	0.0251883	0.024954	0.313955	0.03 (-0.02, 0.07)	0.00128172	0.34375	0.034348	0.0246066	0.162748	0.03 (-0.01, 0.08)	0.0459751	0.0255125	0.0729702	0.05 (-4.03e-03, 0.10)
	3311_27	FCGR3B	O75015	211	0.0596656	0.0160039	0.000192858	0.06 (0.03, 0.09)	0.004528	5.96399e-10	0.0650236	0.031815	0.0422275	0.07 (2.67e-03, 0.13)	-0.000335411	0.845575	0.027575	0.0239875	0.250327	0.03 (-0.02, 0.07)	0.0375192	0.0251237	0.136839	0.04 (-0.01, 0.09)
	6923_1	PLOD2	O00469	211	0.0514644	0.0138162	0.000195379	0.05 (0.02, 0.08)	0.00456535	0.000660003	-0.0444799	0.0263723	0.0931693	-0.04 (-0.10, 0.01)	0.00602214	3.75204e-05	0.0408367	0.020783	0.0494244	0.04 (1.02e-04, 0.08)	-0.0245522	0.0257067	0.340631	-0.02 (-0.07, 0.03)
	5307_12	F9	P00740	211	0.066397	0.0178513	0.000199656	0.07 (0.03, 0.10)	0.00464318	1.31585e-19	-0.0105537	0.0350698	0.763764	-0.01 (-0.08, 0.06)	0.00483535	0.0118779	0.0568592	0.0208557	0.00640446	0.06 (0.02, 0.10)	0.00934271	0.0268139	0.727868	0.01 (-0.04, 0.06)
	16918_198	TLR3	O15455	211	0.0441597	0.0118769	0.000200707	0.04 (0.02, 0.07)	0.00464562	0.351085	0.0341423	0.0239571	0.155607	0.03 (-0.01, 0.08)	0.000631101	0.628535	0.0250477	0.0218481	0.251609	0.03 (-0.02, 0.07)	0.0299598	0.023287	0.199669	0.03 (-0.02, 0.08)
	6221_1	ADPGK	Q9BRR6	211	0.0449667	0.0121148	0.000205848	0.04 (0.02, 0.07)	0.00474224	0.23015	0.0152588	0.0248107	0.539218	0.02 (-0.03, 0.06)	0.00186988	0.167094	0.0261374	0.0254638	0.304678	0.03 (-0.02, 0.08)	0.0391794	0.0264997	0.140777	0.04 (-0.01, 0.09)
	13492_44	HSPA9	P38646	211	0.0430842	0.0116519	0.000217621	0.04 (0.02, 0.07)	0.00499003	0.169491	0.020682	0.024169	0.39313	0.02 (-0.03, 0.07)	0.00140405	0.284494	0.0234281	0.0231515	0.311564	0.02 (-0.02, 0.07)	0.0227003	0.0245797	0.356787	0.02 (-0.03, 0.07)
	3009_3	TGFBR3	Q03167	211	-0.0567648	0.0154019	0.000228193	-0.06 (-0.09, -0.03)	0.0052081	4.25089e-07	-0.027896	0.0304567	0.360762	-0.03 (-0.09, 0.03)	-0.00181686	0.273242	-0.0171403	0.0253733	0.49934	-0.02 (-0.07, 0.03)	-0.0234504	0.0268384	0.383246	-0.02 (-0.08, 0.03)
	10613_33	CASC4	Q6P4E1	211	0.0477651	0.0130149	0.000242518	0.05 (0.02, 0.07)	0.00550942	0.0374785	0.0564882	0.0258976	0.0302832	0.06 (0.01, 0.11)	-0.000547876	0.69703	0.0239196	0.0223249	0.283974	0.02 (-0.02, 0.07)	0.0276084	0.0283006	0.330413	0.03 (-0.03, 0.08)
	10714_7	ACE	P12821	211	0.0425927	0.0116722	0.000263191	0.04 (0.02, 0.07)	0.00592426	0.0694124	0.0864056	0.0245964	0.000543077	0.09 (0.04, 0.13)	-0.00274693	0.0403335	0.0263758	0.0221153	0.233007	0.03 (-0.02, 0.07)	0.0333944	0.0251667	0.185973	0.03 (-0.02, 0.08)
	7038_45	ST8SIA4	Q92187	211	0.0425637	0.0116643	0.000263193	0.04 (0.02, 0.07)	0.00592426	0.368168	0.0329568	0.0236049	0.16414	0.03 (-0.01, 0.08)	0.000603899	0.638334	0.0228367	0.0210773	0.278599	0.02 (-0.02, 0.06)	0.0254917	0.0229996	0.268976	0.03 (-0.02, 0.07)
	8233_2	ITIH5	Q86UX2	211	0.0517256	0.014205	0.000271195	0.05 (0.02, 0.08)	0.0060765	0.00745775	0.0984814	0.0282626	0.000600591	0.10 (0.04, 0.15)	-0.00291565	0.0575561	0.0696359	0.0272674	0.010655	0.07 (0.02, 0.12)	0.0796899	0.0291799	0.00685147	0.08 (0.02, 0.14)
	17782_23	ACAA1	P09110	211	0.051548	0.0141669	0.000274112	0.05 (0.02, 0.08)	0.00611395	0.00016549	0.00843223	0.0278301	0.7622	0.01 (-0.05, 0.06)	0.00271764	0.0738408	0.0173341	0.0233837	0.458517	0.02 (-0.03, 0.06)	0.0232346	0.0229303	0.312098	0.02 (-0.02, 0.07)
	3070_1	IL2	P60568	211	0.0538782	0.0148185	0.000277042	0.05 (0.02, 0.08)	0.00615135	3.71345e-07	-0.0256262	0.0287337	0.373498	-0.03 (-0.08, 0.03)	0.00499271	0.00156181	0.0391883	0.0194524	0.0439489	0.04 (1.06e-03, 0.08)	-0.00673448	0.0256184	0.792903	-0.01 (-0.06, 0.04)
	8305_18	SULF2	Q8IWU5	211	0.0544508	0.0149954	0.00028214	0.05 (0.03, 0.08)	0.00623632	1.80004e-07	-0.0162021	0.0293351	0.581325	-0.02 (-0.07, 0.04)	0.00443561	0.00581128	-0.00516273	0.0203206	0.799446	-0.01 (-0.04, 0.03)	-0.0132859	0.0252498	0.599319	-0.01 (-0.06, 0.04)
	4874_3	ANG	P03950	211	0.0535644	0.014757	0.00028369	0.05 (0.02, 0.08)	0.00624246	7.02852e-07	0.025175	0.0291777	0.389228	0.03 (-0.03, 0.08)	0.00179731	0.260774	0.0535397	0.0247941	0.0308214	0.05 (4.94e-03, 0.10)	0.0369516	0.0240027	0.125194	0.04 (-0.01, 0.08)
	13501_10	SLC35G2	Q8TBE7	211	0.0496918	0.0137222	0.000293173	0.05 (0.02, 0.08)	0.00637298	0.000869296	-0.0214771	0.0269101	0.425716	-0.02 (-0.07, 0.03)	0.00444021	0.00255145	0.0307606	0.0193386	0.111693	0.03 (-0.01, 0.07)	0.0264883	0.0249576	0.289758	0.03 (-0.02, 0.08)
	19377_14	OLFM2	O95897	211	0.0440194	0.0121568	0.000293518	0.04 (0.02, 0.07)	0.00637298	0.426374	-0.000299617	0.0242388	0.990149	-3.00e-04 (-0.05, 0.05)	0.00274765	0.0357464	0.0229268	0.0206796	0.267573	0.02 (-0.02, 0.06)	0.0184672	0.0254933	0.469632	0.02 (-0.03, 0.07)
	4546_27	ADGRE2	Q9UHX3	211	0.045136	0.0124595	0.000291637	0.05 (0.02, 0.07)	0.00637298	0.327157	0.0719907	0.02514	0.00461562	0.07 (0.02, 0.12)	-0.0016872	0.217236	0.0556693	0.0260135	0.0323535	0.06 (4.68e-03, 0.11)	0.0713708	0.0275293	0.0101964	0.07 (0.02, 0.13)
	5350_14	GPC6	Q9Y625	211	0.0435184	0.0120388	0.000300514	0.04 (0.02, 0.07)	0.00649614	0.0715642	-0.00121053	0.0253837	0.962009	-1.21e-03 (-0.05, 0.05)	0.00280731	0.0425886	0.0123251	0.0229066	0.590536	0.01 (-0.03, 0.06)	0.015589	0.0240558	0.517671	0.02 (-0.03, 0.06)
	4124_24	HSPA1A	P0DMV8	211	0.0496514	0.0137562	0.000306918	0.05 (0.02, 0.08)	0.00660547	0.000726603	-0.016738	0.0266827	0.53115	-0.02 (-0.07, 0.04)	0.00419832	0.00430887	0.0027302	0.0211872	0.897468	2.73e-03 (-0.04, 0.04)	0.0036142	0.0258166	0.888798	3.61e-03 (-0.05, 0.05)
	5462_62	FCN3	O75636	211	0.058439	0.0162234	0.00031562	0.06 (0.03, 0.09)	0.0067631	1.49686e-11	-0.00598491	0.0317172	0.850514	-0.01 (-0.07, 0.06)	0.00405272	0.0194487	0.0408935	0.0208832	0.0502069	0.04 (-3.76e-05, 0.08)	0.0237086	0.0245405	0.335103	0.02 (-0.02, 0.07)
	8905_20	KCNMB3	Q9NPA1	211	0.0578593	0.0160782	0.000319918	0.06 (0.03, 0.09)	0.00682537	3.9092e-11	-0.010281	0.0314607	0.744155	-0.01 (-0.07, 0.05)	0.00427336	0.0128694	0.0411426	0.0238708	0.0847879	0.04 (-0.01, 0.09)	0.0484601	0.0240563	0.0452377	0.05 (1.31e-03, 0.10)
	15452_5	NT5E	P21589	211	0.0550428	0.0153108	0.000324355	0.06 (0.03, 0.09)	0.00689008	2.32461e-09	0.00895213	0.0302929	0.767891	0.01 (-0.05, 0.07)	0.00288251	0.0798177	0.0209316	0.0197816	0.289994	0.02 (-0.02, 0.06)	-0.0108993	0.0273365	0.690515	-0.01 (-0.06, 0.04)
	9369_174	LRRC4C	Q9HCJ2	211	0.0431222	0.0120088	0.000329569	0.04 (0.02, 0.07)	0.00697067	0.0817504	0.0281094	0.0255302	0.272151	0.03 (-0.02, 0.08)	0.000939518	0.497132	0.0230618	0.0215116	0.28369	0.02 (-0.02, 0.07)	0.0276709	0.0258855	0.286309	0.03 (-0.02, 0.08)
	4876_32	F9	P00740	211	0.0644487	0.0179604	0.000332753	0.06 (0.03, 0.10)	0.0070078	1.24673e-20	-0.0147949	0.0351747	0.674471	-0.01 (-0.08, 0.05)	0.00497623	0.00976894	0.050347	0.022142	0.0229767	0.05 (0.01, 0.09)	0.0132271	0.0269531	0.624118	0.01 (-0.04, 0.07)
	5491_12	SPOCK2	Q92563	211	0.0432667	0.0121215	0.000357785	0.04 (0.02, 0.07)	0.00747086	0.10391	0.0160295	0.0255862	0.531677	0.02 (-0.03, 0.07)	0.00171305	0.219824	0.0196606	0.0217919	0.366953	0.02 (-0.02, 0.06)	0.0227786	0.0243453	0.350529	0.02 (-0.02, 0.07)
	5939_42	TNFSF12	O43508	211	-0.0474637	0.0132945	0.000356756	-0.05 (-0.07, -0.02)	0.00747086	0.00906407	-0.054566	0.0264163	0.0400978	-0.05 (-0.11, -2.79e-03)	0.000446452	0.755837	-0.0468522	0.0246171	0.0570091	-0.05 (-0.10, 1.40e-03)	-0.0372102	0.0231529	0.109525	-0.04 (-0.08, 0.01)
	14133_93	IL1R2	P27930	211	0.051201	0.0143572	0.000362158	0.05 (0.02, 0.08)	0.00749836	3.16313e-05	0.0564221	0.0284249	0.0484572	0.06 (7.09e-04, 0.11)	-0.00032976	0.831541	0.0307545	0.021956	0.161293	0.03 (-0.01, 0.07)	0.028654	0.0250496	0.253971	0.03 (-0.02, 0.08)
	9832_33	HGD	Q93099	211	0.0465668	0.0130567	0.000361755	0.05 (0.02, 0.07)	0.00749836	0.046657	-0.00717481	0.0256892	0.780296	-0.01 (-0.06, 0.04)	0.00336379	0.0163915	0.0261595	0.0197138	0.184521	0.03 (-0.01, 0.06)	0.0183788	0.0249806	0.46272	0.02 (-0.03, 0.07)
	7202_107	SEMA6C	Q9H3T2	211	0.0455911	0.0128057	0.000370552	0.05 (0.02, 0.07)	0.00763991	0.0395754	-0.0220437	0.0251687	0.382123	-0.02 (-0.07, 0.03)	0.00423153	0.00220003	0.0140936	0.0218498	0.518912	0.01 (-0.03, 0.06)	0.0153155	0.0233989	0.513481	0.02 (-0.03, 0.06)
	2754_50	C3	P01024	211	0.0428409	0.0120373	0.000372275	0.04 (0.02, 0.07)	0.00764332	0.0711784	-0.00285495	0.0253797	0.910543	-2.85e-03 (-0.05, 0.05)	0.00286964	0.038335	0.0234721	0.0243202	0.334481	0.02 (-0.02, 0.07)	0.032452	0.0236876	0.172151	0.03 (-0.01, 0.08)
	5109_24	NRCAM	Q92823	211	0.0518425	0.0145763	0.00037564	0.05 (0.02, 0.08)	0.00768028	2.38701e-05	0.0764643	0.0288323	0.00861444	0.08 (0.02, 0.13)	-0.00154969	0.323424	0.0353557	0.0265747	0.183378	0.04 (-0.02, 0.09)	0.0274367	0.0262142	0.296472	0.03 (-0.02, 0.08)
	13686_2	IL5RA	Q01344	211	0.0522418	0.0147198	0.000386595	0.05 (0.02, 0.08)	0.00787145	0.000260795	0.0321719	0.0293796	0.274759	0.03 (-0.03, 0.09)	0.00125252	0.430667	0.0140881	0.0212484	0.50732	0.01 (-0.03, 0.06)	0.0227891	0.0277339	0.412177	0.02 (-0.03, 0.08)
	11278_4	COL11A2	P13942	211	-0.0470346	0.0132752	0.000395534	-0.05 (-0.07, -0.02)	0.00802019	0.0195804	-0.0233791	0.0262724	0.374556	-0.02 (-0.07, 0.03)	-0.00148491	0.298008	-0.0259052	0.0241287	0.282991	-0.03 (-0.07, 0.02)	-0.0397116	0.0245108	0.106698	-0.04 (-0.09, 0.01)
	12488_9	MCTS1	Q9ULC4	211	0.0466689	0.0131975	0.000405946	0.05 (0.02, 0.07)	0.00819744	0.0271518	-0.00519205	0.0256976	0.840079	-0.01 (-0.06, 0.05)	0.00327911	0.0200573	0.00716923	0.0223972	0.748896	0.01 (-0.04, 0.05)	0.00599912	0.0242165	0.804587	0.01 (-0.04, 0.05)
	13665_35	PPP2R3A	Q06190	211	0.0482736	0.0136653	0.000411552	0.05 (0.02, 0.08)	0.00827658	0.000629087	-0.0237697	0.0266619	0.373673	-0.02 (-0.08, 0.03)	0.0045169	0.0020329	0.0117624	0.0233978	0.615166	0.01 (-0.03, 0.06)	0.0112505	0.0234132	0.631359	0.01 (-0.03, 0.06)
	7192_37	IFNLR1	Q8IU57	211	0.0418825	0.0118653	0.000415819	0.04 (0.02, 0.07)	0.00832826	0.427863	0.0101568	0.0235894	0.667228	0.01 (-0.04, 0.06)	0.00199817	0.120712	0.0262886	0.0244012	0.281325	0.03 (-0.02, 0.07)	0.0205293	0.0227809	0.368534	0.02 (-0.02, 0.07)
	6289_78	ARHGAP36	Q6ZRI8	211	0.0421702	0.0119787	0.000430867	0.04 (0.02, 0.07)	0.00859457	0.0714601	-0.0373998	0.0247104	0.131657	-0.04 (-0.09, 0.01)	0.00499324	0.000248726	0.0215582	0.0198366	0.277131	0.02 (-0.02, 0.06)	-0.0114338	0.0247053	0.643983	-0.01 (-0.06, 0.04)
	13427_66	MAN1C1	Q9NR34	211	0.0483896	0.01375	0.000432789	0.05 (0.02, 0.08)	0.00859795	0.00346445	0.052832	0.0272956	0.0542718	0.05 (-6.67e-04, 0.11)	-0.000279273	0.850627	-0.0117336	0.0205675	0.568344	-0.01 (-0.05, 0.03)	-0.0166191	0.0267266	0.534736	-0.02 (-0.07, 0.04)
	10451_11	NUCB1	Q02818	211	0.0506848	0.0144086	0.000435352	0.05 (0.02, 0.08)	0.008614	1.80743e-05	-0.0147869	0.0276063	0.592782	-0.01 (-0.07, 0.04)	0.00418452	0.00620979	0.0323006	0.0207618	0.119763	0.03 (-0.01, 0.07)	0.0296277	0.0246014	0.229827	0.03 (-0.02, 0.08)
	5688_65	CBLN4	Q9NTU7	211	0.0486489	0.013892	0.000461899	0.05 (0.02, 0.08)	0.00910257	0.00192602	0.0525162	0.0275976	0.0584243	0.05 (-1.58e-03, 0.11)	-0.000242515	0.87122	0.0332751	0.0235543	0.157746	0.03 (-0.01, 0.08)	0.0475836	0.0252684	0.0610655	0.05 (-1.94e-03, 0.10)
	2700_56	PROS1	P07225	211	0.050538	0.0144453	0.000467726	0.05 (0.02, 0.08)	0.00915493	3.02522e-05	0.00515029	0.0285936	0.857233	0.01 (-0.05, 0.06)	0.0028405	0.0678073	0.0212535	0.0226473	0.348011	0.02 (-0.02, 0.07)	0.0238651	0.0230083	0.300817	0.02 (-0.02, 0.07)
	8838_10	CASC4	Q6P4E1	211	0.0410736	0.0117411	0.000468287	0.04 (0.02, 0.06)	0.00915493	0.0744958	0.00412445	0.0247303	0.867707	4.12e-03 (-0.04, 0.05)	0.00232743	0.0848352	0.00677586	0.0208632	0.745351	0.01 (-0.03, 0.05)	0.00890649	0.0252567	0.724713	0.01 (-0.04, 0.06)
	6586_19	ADAM11	O75078	211	0.0539107	0.0154251	0.000474067	0.05 (0.02, 0.08)	0.00923113	7.62026e-09	0.0398065	0.0309651	0.20003	0.04 (-0.02, 0.10)	0.000877076	0.59972	0.0078526	0.0232853	0.735941	0.01 (-0.04, 0.05)	-0.00315097	0.0280041	0.91052	-3.15e-03 (-0.06, 0.05)
	2643_57	CDH3	P22223	211	0.0533914	0.0153014	0.000484251	0.05 (0.02, 0.08)	0.00939218	6.30301e-09	-0.0323585	0.0291491	0.26823	-0.03 (-0.09, 0.02)	0.00544243	0.000740608	0.0252729	0.0202292	0.211544	0.03 (-0.01, 0.06)	0.0213617	0.0223198	0.33963	0.02 (-0.02, 0.07)
	14337_1	TRAPPC3	O43617	211	0.0493456	0.0141577	0.000491356	0.05 (0.02, 0.08)	0.00949246	0.000697448	-0.0131251	0.0275876	0.634742	-0.01 (-0.07, 0.04)	0.00394275	0.00928953	0.00726246	0.0252943	0.774022	0.01 (-0.04, 0.06)	-0.000848985	0.0245846	0.972485	-8.49e-04 (-0.05, 0.05)
	12436_84	GSTO1	P78417	211	0.0530953	0.015283	0.000512498	0.05 (0.02, 0.08)	0.00983956	7.89854e-13	0.0185618	0.0309007	0.548697	0.02 (-0.04, 0.08)	0.00213153	0.200145	0.0556236	0.022504	0.0134466	0.06 (0.01, 0.10)	0.0463436	0.0228708	0.0439965	0.05 (1.52e-03, 0.09)
	6380_23	ICT1	Q14197	211	-0.0407684	0.0117363	0.000513333	-0.04 (-0.06, -0.02)	0.00983956	0.389852	-0.0409846	0.023594	0.0838462	-0.04 (-0.09, 0.01)	1.36124e-05	0.991538	-0.0208215	0.021979	0.343467	-0.02 (-0.06, 0.02)	-0.0300424	0.0236909	0.206166	-0.03 (-0.08, 0.02)
	3057_55	WISP1	O95388	211	0.0525091	0.0151273	0.000518228	0.05 (0.02, 0.08)	0.00989473	6.04222e-08	0.000855266	0.0297973	0.977129	8.55e-04 (-0.06, 0.06)	0.00324156	0.046024	0.029722	0.0245033	0.225137	0.03 (-0.02, 0.08)	0.0224515	0.0255997	0.381477	0.02 (-0.03, 0.07)
	6496_60	DLK1	P80370	211	0.0486966	0.0140829	0.000544487	0.05 (0.02, 0.08)	0.0103558	0.00345959	0.0258092	0.028026	0.358163	0.03 (-0.03, 0.08)	0.00142821	0.345935	0.00397496	0.0206301	0.847212	3.97e-03 (-0.04, 0.04)	0.00291483	0.0262001	0.911522	2.91e-03 (-0.05, 0.05)
	11262_39	TRABD	Q9H4I3	211	0.0456431	0.0132198	0.000555146	0.05 (0.02, 0.07)	0.0105178	0.00236563	-0.0203693	0.0252849	0.421395	-0.02 (-0.07, 0.03)	0.0042311	0.00265845	0.00370647	0.0214027	0.862512	3.71e-03 (-0.04, 0.05)	0.00674892	0.0233429	0.772775	0.01 (-0.04, 0.05)
	8888_33	SMIM9	A6NGZ8	211	0.0450375	0.0130488	0.000557541	0.05 (0.02, 0.07)	0.0105225	0.0304299	-0.0194184	0.0254429	0.446197	-0.02 (-0.07, 0.03)	0.00404308	0.00373396	0.033659	0.019401	0.0827567	0.03 (-4.37e-03, 0.07)	0.00690482	0.0239388	0.773297	0.01 (-0.04, 0.05)
	6388_21	CCDC126	Q96EE4	211	-0.0476682	0.0138352	0.000570163	-0.05 (-0.07, -0.02)	0.0107195	0.00298402	-0.00412578	0.0273917	0.88042	-4.13e-03 (-0.06, 0.05)	-0.00272372	0.0674379	-0.0170399	0.0213777	0.425399	-0.02 (-0.06, 0.02)	-0.0231717	0.0256487	0.367334	-0.02 (-0.07, 0.03)
	3622_33	LGMN	Q99538	211	0.0471156	0.0136817	0.000573815	0.05 (0.02, 0.07)	0.010747	0.00413555	-0.00817786	0.0268276	0.760799	-0.01 (-0.06, 0.04)	0.00347596	0.0178816	-0.0161296	0.0203979	0.429092	-0.02 (-0.06, 0.02)	-0.0229759	0.0252449	0.363802	-0.02 (-0.07, 0.03)
	2967_8	VCAM1	P19320	211	0.0475479	0.0138128	0.00057676	0.05 (0.02, 0.07)	0.0107611	0.00628641	0.0491247	0.02735	0.0739147	0.05 (-4.48e-03, 0.10)	-9.91642e-05	0.946765	0.0405418	0.0231481	0.0798755	0.04 (-4.83e-03, 0.09)	0.0517342	0.025496	0.0437091	0.05 (1.76e-03, 0.10)
	7891_45	UGT1A6	P19224	211	0.0400043	0.011657	0.000599659	0.04 (0.02, 0.06)	0.0111459	0.289418	-0.00724794	0.0235503	0.758568	-0.01 (-0.05, 0.04)	0.00295124	0.0212713	0.00502941	0.0240578	0.834405	0.01 (-0.04, 0.05)	-0.000137993	0.0251068	0.99562	-1.38e-04 (-0.05, 0.05)
	10036_201	ZHX3	Q9H4I2	211	0.0502672	0.0146642	0.000608288	0.05 (0.02, 0.08)	0.0112637	9.84552e-06	-0.0289776	0.0284519	0.309629	-0.03 (-0.08, 0.03)	0.00496816	0.00146071	0.0142792	0.0238147	0.548777	0.01 (-0.03, 0.06)	0.0192813	0.0244318	0.430893	0.02 (-0.03, 0.07)
	12395_86	DARS2	Q6PI48	211	-0.0394527	0.0115129	0.000610672	-0.04 (-0.06, -0.02)	0.0112653	0.691316	-0.0560682	0.022828	0.0148608	-0.06 (-0.10, -0.01)	0.00104354	0.400245	-0.0628053	0.0209733	0.00274863	-0.06 (-0.10, -0.02)	-0.0596642	0.0236828	0.0125034	-0.06 (-0.11, -0.01)
	5065_8	CD83	Q01151	211	0.039604	0.0115766	0.000623809	0.04 (0.02, 0.06)	0.0114218	0.129131	0.00467859	0.0241638	0.846662	4.68e-03 (-0.04, 0.05)	0.00218158	0.0959925	0.00105485	0.0224624	0.962545	1.05e-03 (-0.04, 0.05)	-0.000129143	0.0241295	0.995735	-1.29e-04 (-0.05, 0.05)
	6629_3	DEFB1	P60022	211	0.064724	0.0189185	0.000623432	0.06 (0.03, 0.10)	0.0114218	2.01142e-27	-0.0143785	0.0370789	0.698573	-0.01 (-0.09, 0.06)	0.0049642	0.0143032	0.0684027	0.0210418	0.00115084	0.07 (0.03, 0.11)	0.0376616	0.029463	0.202566	0.04 (-0.02, 0.10)
	5487_7	SLAMF7	Q9NQ25	211	0.0427253	0.012523	0.00064549	0.04 (0.02, 0.07)	0.0117748	0.00634822	0.067912	0.0247792	0.00666186	0.07 (0.02, 0.12)	-0.00157224	0.240304	0.0292917	0.0232013	0.206768	0.03 (-0.02, 0.07)	0.0192975	0.0237183	0.416789	0.02 (-0.03, 0.07)
	11457_53	GALE	Q14376	211	0.0572948	0.0168042	0.000650718	0.06 (0.02, 0.09)	0.0118262	1.06523e-14	-0.0314796	0.0333201	0.345871	-0.03 (-0.10, 0.03)	0.0054706	0.00246077	0.0350615	0.0211884	0.0979743	0.04 (-0.01, 0.08)	0.0271617	0.0239276	0.257601	0.03 (-0.02, 0.07)
	6927_7	NDST1	P52848	211	0.0499567	0.0146658	0.000658399	0.05 (0.02, 0.08)	0.0119216	3.27066e-05	0.0419172	0.0291723	0.152247	0.04 (-0.02, 0.10)	0.000504452	0.750018	-0.0113862	0.0218406	0.602135	-0.01 (-0.05, 0.03)	-0.0153725	0.0302514	0.611877	-0.02 (-0.07, 0.04)
	13738_8	INHBA	P08476	211	0.0593983	0.0174506	0.000664575	0.06 (0.03, 0.09)	0.0119892	6.27058e-19	-0.00577589	0.0343156	0.866497	-0.01 (-0.07, 0.06)	0.0040858	0.0289824	0.0424918	0.0207276	0.0403635	0.04 (1.87e-03, 0.08)	-0.00144156	0.0269021	0.957317	-1.44e-03 (-0.05, 0.05)
	2991_9	IL1R1	P14778	211	0.0498178	0.0146498	0.000672432	0.05 (0.02, 0.08)	0.0120865	3.91412e-06	0.113129	0.0286767	0.000108946	0.11 (0.06, 0.17)	-0.00396686	0.0112799	0.0681918	0.0264108	0.00982402	0.07 (0.02, 0.12)	0.0755473	0.028131	0.00781983	0.08 (0.02, 0.13)
	7795_14	KLRC3	Q07444	211	0.0467616	0.0137566	0.000675806	0.05 (0.02, 0.07)	0.0121028	0.00204835	-0.0160372	0.0268911	0.55157	-0.02 (-0.07, 0.04)	0.00394113	0.00741707	0.0194636	0.0251728	0.439405	0.02 (-0.03, 0.07)	0.0154383	0.024282	0.525605	0.02 (-0.03, 0.06)
	12630_8	ARFIP2	P53365	211	-0.0528276	0.0155465	0.000678708	-0.05 (-0.08, -0.02)	0.0121106	2.04889e-09	-0.0383714	0.030916	0.215941	-0.04 (-0.10, 0.02)	-0.000909361	0.588891	-0.030102	0.0239047	0.20794	-0.03 (-0.08, 0.02)	-0.0283752	0.0253752	0.264748	-0.03 (-0.08, 0.02)
	10816_150	PILRA	Q9UKJ1	211	0.0302045	0.00890187	0.000691177	0.03 (0.01, 0.05)	0.0122884	0.0553977	0.0088717	0.0198728	0.655753	0.01 (-0.03, 0.05)	0.00128425	0.221902	0.00998172	0.015663	0.523942	0.01 (-0.02, 0.04)	0.00342585	0.0188404	0.855888	3.43e-03 (-0.03, 0.04)
	18935_14	TLR5	O60602	211	0.0449486	0.0132576	0.000697891	0.04 (0.02, 0.07)	0.012363	0.0132506	-0.0058143	0.0258518	0.82227	-0.01 (-0.06, 0.04)	0.00322599	0.0236572	0.00494956	0.02222	0.823728	4.95e-03 (-0.04, 0.05)	0.00818242	0.0236363	0.729553	0.01 (-0.04, 0.05)
	17404_5	ARL5B	Q96KC2	211	0.0476281	0.0140582	0.000704239	0.05 (0.02, 0.08)	0.0124306	0.00164352	-0.0122283	0.0276839	0.659156	-0.01 (-0.07, 0.04)	0.00374951	0.0132148	0.00644348	0.020922	0.758101	0.01 (-0.03, 0.05)	0.00757664	0.0253432	0.765265	0.01 (-0.04, 0.06)
	19361_78	MATN3	O15232	211	-0.0384309	0.0113482	0.000707849	-0.04 (-0.06, -0.02)	0.0124391	0.0892037	-0.00493463	0.0237938	0.835906	-4.93e-03 (-0.05, 0.04)	-0.00211225	0.104196	-0.0228724	0.0231602	0.323361	-0.02 (-0.07, 0.02)	-0.0342134	0.0259432	0.188679	-0.03 (-0.09, 0.02)
	6324_11	DNASE1L2	Q92874	211	0.0485538	0.0143405	0.000709792	0.05 (0.02, 0.08)	0.0124391	6.37418e-06	-0.00689257	0.0282624	0.807565	-0.01 (-0.06, 0.05)	0.00347598	0.024284	0.0227883	0.02268	0.315007	0.02 (-0.02, 0.07)	0.0323669	0.0245862	0.189453	0.03 (-0.02, 0.08)
	4775_34	GSN	P06396	211	-0.0464773	0.0137502	0.00072453	-0.05 (-0.07, -0.02)	0.0126522	0.00295465	-0.0385917	0.0273019	0.158992	-0.04 (-0.09, 0.01)	-0.000495776	0.738287	-0.0320346	0.0251696	0.203107	-0.03 (-0.08, 0.02)	-0.040342	0.0268197	0.134034	-0.04 (-0.09, 0.01)
	4568_17	SLITRK5	O94991	211	-0.0503495	0.014965	0.000766861	-0.05 (-0.08, -0.02)	0.0133439	6.79525e-07	0.0137141	0.0292897	0.640114	0.01 (-0.04, 0.07)	-0.00401698	0.0120369	-0.0309028	0.0272108	0.25609	-0.03 (-0.08, 0.02)	-0.034322	0.0266779	0.199674	-0.03 (-0.09, 0.02)
	15516_12	SAA4	P35542	211	0.0533587	0.015865	0.000770172	0.05 (0.02, 0.08)	0.0133542	3.54291e-05	0.0023336	0.0312581	0.94056	2.33e-03 (-0.06, 0.06)	0.00318998	0.060065	0.0154866	0.0257035	0.546835	0.02 (-0.03, 0.07)	0.00621947	0.0261936	0.812545	0.01 (-0.05, 0.06)
	13053_6	SLC6A14	Q9UN76	211	0.0450747	0.0134252	0.000786569	0.05 (0.02, 0.07)	0.0135905	0.0142942	-0.0262625	0.0274055	0.339022	-0.03 (-0.08, 0.03)	0.00430885	0.00333609	0.0250855	0.021529	0.24394	0.03 (-0.02, 0.07)	0.00878606	0.0280347	0.754289	0.01 (-0.05, 0.06)
	10419_1	SCARA5	Q6ZMJ2	211	0.0529863	0.0158013	0.000798556	0.05 (0.02, 0.08)	0.0137287	1.45451e-09	0.101075	0.0311937	0.0013896	0.10 (0.04, 0.16)	-0.00301289	0.075742	0.082696	0.023483	0.000429064	0.08 (0.04, 0.13)	0.0908385	0.0261832	0.000632989	0.09 (0.04, 0.14)
	9278_9	CXCL12	P48061	211	-0.0496102	0.0147969	0.000800165	-0.05 (-0.08, -0.02)	0.0137287	4.53102e-06	-0.0327323	0.0294064	0.266944	-0.03 (-0.09, 0.02)	-0.0010606	0.507129	-0.0310529	0.0261157	0.234419	-0.03 (-0.08, 0.02)	-0.0413963	0.0256001	0.107371	-0.04 (-0.09, 0.01)
	16057_6	IGF2R	P11717	211	0.0463677	0.0138488	0.000813586	0.05 (0.02, 0.07)	0.0139103	0.0137535	0.006998	0.0272968	0.797919	0.01 (-0.05, 0.06)	0.00247217	0.0961733	0.0221745	0.0248236	0.371707	0.02 (-0.03, 0.07)	0.0252379	0.0254378	0.32227	0.03 (-0.02, 0.08)
	6480_1	CANT1	Q8WVQ1	211	0.0399871	0.0119628	0.000829903	0.04 (0.02, 0.06)	0.01414	0.112073	-0.00925212	0.0249573	0.711223	-0.01 (-0.06, 0.04)	0.00309167	0.02352	-0.00895199	0.0214581	0.676544	-0.01 (-0.05, 0.03)	-0.0139241	0.0257557	0.589341	-0.01 (-0.06, 0.04)
	11510_31	APOL1	O14791	211	0.0459128	0.0137495	0.000840078	0.05 (0.02, 0.07)	0.0142639	0.00033731	0.00951559	0.0275173	0.729838	0.01 (-0.04, 0.06)	0.0022764	0.128672	0.0439159	0.0195883	0.0249653	0.04 (0.01, 0.08)	0.0350902	0.0235765	0.138157	0.04 (-0.01, 0.08)
	12340_17	AARS	P49588	211	-0.0402232	0.0120503	0.000844032	-0.04 (-0.06, -0.02)	0.0142816	0.327678	-0.0626514	0.0243472	0.0107673	-0.06 (-0.11, -0.01)	0.00140832	0.287146	-0.0570742	0.0250568	0.0227389	-0.06 (-0.11, -0.01)	-0.0739841	0.0265464	0.00580803	-0.07 (-0.13, -0.02)
	17792_158	ALDH5A1	P51649	211	0.0434954	0.013115	0.000911632	0.04 (0.02, 0.07)	0.0153724	2.01548e-06	0.00392111	0.0259452	0.880019	3.92e-03 (-0.05, 0.05)	0.00248783	0.0790629	0.00935346	0.018978	0.622113	0.01 (-0.03, 0.05)	0.013545	0.0213307	0.526119	0.01 (-0.03, 0.06)
	5646_20	RNASE6	Q93091	211	0.0472386	0.0142585	0.000922921	0.05 (0.02, 0.08)	0.0155095	0.000322946	-0.00141511	0.0280769	0.959851	-1.42e-03 (-0.06, 0.05)	0.00305404	0.046079	0.00760548	0.0210875	0.718351	0.01 (-0.03, 0.05)	0.0111557	0.0263424	0.672371	0.01 (-0.04, 0.06)
	4430_44	COLEC11	Q9BWP8	211	0.0418948	0.0126642	0.000939202	0.04 (0.02, 0.07)	0.0156757	0.193977	0.0313865	0.0262638	0.233422	0.03 (-0.02, 0.08)	0.000657018	0.643934	0.0231594	0.0250961	0.356097	0.02 (-0.03, 0.07)	0.0243576	0.0251404	0.33373	0.02 (-0.02, 0.07)
	6402_8	PILRA	Q9UKJ1	211	0.0336022	0.0101554	0.000936992	0.03 (0.01, 0.05)	0.0156757	0.00285585	0.0123727	0.021719	0.569512	0.01 (-0.03, 0.05)	0.00125733	0.270161	0.0211398	0.0159731	0.185682	0.02 (-0.01, 0.05)	0.0131769	0.0212015	0.53494	0.01 (-0.03, 0.05)
	4923_79	AMH	P03971	211	0.0453354	0.0137089	0.000943002	0.05 (0.02, 0.07)	0.0156858	0.00352984	0.00817108	0.0270963	0.76329	0.01 (-0.04, 0.06)	0.00233631	0.113771	0.0317715	0.0253669	0.210396	0.03 (-0.02, 0.08)	0.0334934	0.0248241	0.178717	0.03 (-0.02, 0.08)
	5364_7	SET	Q01105	211	0.0437012	0.0132229	0.000949899	0.04 (0.02, 0.07)	0.0157471	0.0145268	0.00603097	0.0262269	0.818353	0.01 (-0.05, 0.06)	0.00235262	0.0982485	0.00951302	0.021081	0.651801	0.01 (-0.03, 0.05)	0.0144996	0.0238085	0.543175	0.01 (-0.03, 0.06)
	11838_130	PIEZO1	Q92508	211	0.0381787	0.0115681	0.00096564	0.04 (0.02, 0.06)	0.015907	0.124292	-0.0106137	0.0238527	0.656802	-0.01 (-0.06, 0.04)	0.00308426	0.0186033	0.00722116	0.0230866	0.754443	0.01 (-0.04, 0.05)	0.00674814	0.0219952	0.759299	0.01 (-0.04, 0.05)
	3316_58	SERPIND1	P05546	211	0.0564098	0.0170926	0.000966024	0.06 (0.02, 0.09)	0.015907	2.89745e-16	-0.0125188	0.0334843	0.70888	-0.01 (-0.08, 0.05)	0.00433752	0.0179835	0.00787969	0.0212382	0.710626	0.01 (-0.03, 0.05)	0.0166148	0.022826	0.467491	0.02 (-0.03, 0.06)
	3232_28	ACP5	P13686	211	0.0472116	0.0143166	0.000974859	0.05 (0.02, 0.08)	0.0159988	0.000827319	0.0135015	0.0282923	0.633707	0.01 (-0.04, 0.07)	0.00211706	0.16894	0.0119093	0.0200144	0.551819	0.01 (-0.03, 0.05)	-0.0106773	0.0297506	0.720036	-0.01 (-0.07, 0.05)
	15573_110	NCAN	O14594	211	-0.0566481	0.0171887	0.000981898	-0.06 (-0.09, -0.02)	0.0160606	1.3611e-13	0.0531852	0.0330752	0.109343	0.05 (-0.01, 0.12)	-0.00688828	0.000161058	-0.00352256	0.0209442	0.866435	-3.52e-03 (-0.04, 0.04)	0.00558351	0.0253592	0.825947	0.01 (-0.04, 0.06)
	2633_52	IL13RA1	P78552	211	0.0390226	0.0118448	0.000985991	0.04 (0.02, 0.06)	0.016074	0.0770389	-0.0194367	0.0247577	0.433298	-0.02 (-0.07, 0.03)	0.00366024	0.00681049	-0.000569245	0.019747	0.977003	-5.69e-04 (-0.04, 0.04)	-0.0156162	0.0252968	0.537693	-0.02 (-0.07, 0.03)
	3280_49	ACAN	P16112	211	-0.0388241	0.0117909	0.000992285	-0.04 (-0.06, -0.02)	0.0161127	0.250679	-0.0726952	0.0240372	0.00280447	-0.07 (-0.12, -0.03)	0.00213695	0.10431	-0.0414117	0.0246039	0.0923491	-0.04 (-0.09, 0.01)	-0.0308415	0.0240644	0.201389	-0.03 (-0.08, 0.02)
	3292_75	CD48	P09326	211	0.0456183	0.0138597	0.000996801	0.05 (0.02, 0.07)	0.0161127	0.00844051	0.0958974	0.0272525	0.000531791	0.10 (0.04, 0.15)	-0.00314755	0.0338001	0.055667	0.0271887	0.0406156	0.06 (2.38e-03, 0.11)	0.066662	0.0280827	0.0185087	0.07 (0.01, 0.12)
	5128_53	SLAMF6	Q96DU3	211	0.0387753	0.0117821	0.000998219	0.04 (0.02, 0.06)	0.0161127	0.181126	0.00436716	0.0243155	0.857638	4.37e-03 (-0.04, 0.05)	0.00215394	0.102972	0.0301051	0.0193916	0.120547	0.03 (-0.01, 0.07)	0.0192706	0.027513	0.484441	0.02 (-0.03, 0.07)
	3169_70	IDUA	P35475	211	0.0555583	0.0168867	0.00100169	0.06 (0.02, 0.09)	0.0161157	1.2212e-18	0.000320672	0.0333661	0.992341	3.21e-04 (-0.07, 0.07)	0.00347534	0.0568126	0.00520902	0.01904	0.784405	0.01 (-0.03, 0.04)	-0.0136658	0.0228712	0.550809	-0.01 (-0.06, 0.03)
	3518_54	CPB2	Q96IY4	211	0.0500672	0.0152441	0.0010221	0.05 (0.02, 0.08)	0.0163904	1.67017e-08	0.0125443	0.0302876	0.679173	0.01 (-0.05, 0.07)	0.0023519	0.153491	0.0227646	0.0213352	0.285973	0.02 (-0.02, 0.06)	0.0223126	0.0240297	0.354192	0.02 (-0.02, 0.07)
	4996_66	HRG	P04196	211	0.0395306	0.0120576	0.00104364	0.04 (0.02, 0.06)	0.0166813	0.978554	0.0290341	0.0238733	0.22529	0.03 (-0.02, 0.08)	0.000658994	0.610991	0.0458218	0.0249844	0.0666517	0.05 (-3.15e-03, 0.09)	0.0526954	0.0231599	0.0238984	0.05 (0.01, 0.10)
	5223_59	GCKR	Q14397	211	0.047834	0.0146177	0.00106666	0.05 (0.02, 0.08)	0.0169938	5.25944e-07	-0.0169257	0.0284614	0.552694	-0.02 (-0.07, 0.04)	0.00408124	0.00894641	0.0163825	0.0198911	0.410161	0.02 (-0.02, 0.06)	0.00992483	0.0231698	0.668833	0.01 (-0.04, 0.06)
	15487_164	CES1	P23141	211	0.0532176	0.0163134	0.00110552	0.05 (0.02, 0.09)	0.0174424	3.73718e-13	-0.0480151	0.0314874	0.128796	-0.05 (-0.11, 0.01)	0.00634845	0.00025625	0.0456467	0.0205311	0.0261957	0.05 (0.01, 0.09)	0.0298366	0.0256002	0.245146	0.03 (-0.02, 0.08)
	3296_92	CNTN2	Q02246	211	0.0381796	0.0117069	0.00110903	0.04 (0.02, 0.06)	0.0174424	0.221922	0.044898	0.024107	0.0639439	0.04 (-2.35e-03, 0.09)	-0.000422128	0.747238	0.053188	0.0245877	0.0305262	0.05 (5.00e-03, 0.10)	0.0543765	0.0245538	0.0278638	0.05 (0.01, 0.10)
	3516_60	CXCL12	P48061	211	-0.0486867	0.0149215	0.00110297	-0.05 (-0.08, -0.02)	0.0174424	2.49185e-06	-0.0360161	0.029689	0.226456	-0.04 (-0.09, 0.02)	-0.000793508	0.621855	-0.0337017	0.0255521	0.187189	-0.03 (-0.08, 0.02)	-0.0474008	0.0251197	0.06054	-0.05 (-0.10, 1.83e-03)
	8289_8	GPNMB	Q14956	211	0.0503677	0.0154353	0.00110184	0.05 (0.02, 0.08)	0.0174424	4.48462e-08	0.100087	0.0304027	0.00116772	0.10 (0.04, 0.16)	-0.00312437	0.0595817	0.081677	0.0221448	0.000225752	0.08 (0.04, 0.13)	0.0855606	0.0263585	0.00136199	0.09 (0.03, 0.14)
	18180_58	RTN4IP1	Q8WWV3	211	-0.0379408	0.0116398	0.00111581	-0.04 (-0.06, -0.02)	0.0174928	0.597058	-0.0567337	0.0230884	0.0148157	-0.06 (-0.10, -0.01)	0.00118128	0.347029	-0.054135	0.0235122	0.0213117	-0.05 (-0.10, -0.01)	-0.049977	0.0244796	0.0424437	-0.05 (-0.10, -2.00e-03)
	19296_51	MYL7	Q01449	211	0.0389656	0.0119651	0.00112759	0.04 (0.02, 0.06)	0.0175653	0.705969	0.0144037	0.023763	0.545079	0.01 (-0.03, 0.06)	0.00154832	0.232921	0.0218991	0.0238717	0.358949	0.02 (-0.02, 0.07)	0.0256657	0.0221522	0.247931	0.03 (-0.02, 0.07)
	6373_54	DLK1	P80370	211	0.0455554	0.0139877	0.00112666	0.05 (0.02, 0.07)	0.0175653	0.0035765	0.021207	0.0278604	0.447403	0.02 (-0.03, 0.08)	0.00153135	0.313415	0.0100436	0.0210098	0.632619	0.01 (-0.03, 0.05)	0.00684472	0.02471	0.782051	0.01 (-0.04, 0.06)
	13114_50	LUM	P51884	211	0.039781	0.0122368	0.00115027	0.04 (0.02, 0.06)	0.0178619	0.0849791	0.035748	0.0258946	0.168901	0.04 (-0.02, 0.09)	0.000253901	0.85698	0.0383129	0.0262117	0.14383	0.04 (-0.01, 0.09)	0.0439605	0.0258955	0.0910628	0.04 (-0.01, 0.09)
	4866_59	NTRK2	Q16620	211	0.049465	0.0152293	0.0011621	0.05 (0.02, 0.08)	0.0179887	5.03864e-07	0.0684472	0.030262	0.0247373	0.07 (0.01, 0.13)	-0.00119112	0.468556	0.0553911	0.0252652	0.0283518	0.06 (0.01, 0.10)	0.0643246	0.0260802	0.0144483	0.06 (0.01, 0.12)
	3457_57	POSTN	Q15063	211	-0.0429233	0.0132602	0.00120792	-0.04 (-0.07, -0.02)	0.0186392	0.0365586	0.000373355	0.026221	0.988653	3.73e-04 (-0.05, 0.05)	-0.0027109	0.057512	-0.0442218	0.0222359	0.0467278	-0.04 (-0.09, -6.39e-04)	-0.0491878	0.0248472	0.0490531	-0.05 (-0.10, -4.87e-04)
	7127_3	APOA2	P02652	211	0.0478165	0.0147777	0.00121334	0.05 (0.02, 0.08)	0.0186642	2.25225e-06	0.0103096	0.0291157	0.723627	0.01 (-0.05, 0.07)	0.00236424	0.136792	0.01753	0.0200566	0.382104	0.02 (-0.02, 0.06)	0.0121645	0.0250576	0.627856	0.01 (-0.04, 0.06)
	15511_37	NPTXR	O95502	211	-0.041835	0.0130427	0.00133875	-0.04 (-0.07, -0.02)	0.0205289	0.0138989	-0.000275854	0.0253588	0.991331	-2.76e-04 (-0.05, 0.05)	-0.00265386	0.0579271	-0.00802418	0.0216218	0.710551	-0.01 (-0.05, 0.03)	-0.0110292	0.025813	0.66962	-0.01 (-0.06, 0.04)
	9207_60	CRYZL1	O95825	211	0.0795684	0.0248255	0.00135015	0.08 (0.03, 0.13)	0.0206391	1.07551e-76	-0.00709932	0.0494267	0.885929	-0.01 (-0.10, 0.09)	0.00538295	0.0443625	0.0401707	0.0213116	0.0594402	0.04 (-1.60e-03, 0.08)	0.0213982	0.0251412	0.395673	0.02 (-0.03, 0.07)
	2614_28	EFNA4	P52798	211	0.0380824	0.0118968	0.00136921	0.04 (0.01, 0.06)	0.0208656	0.0511708	-0.0165631	0.0251496	0.510888	-0.02 (-0.07, 0.03)	0.0034302	0.0126247	0.00629641	0.0200416	0.753393	0.01 (-0.03, 0.05)	0.000110033	0.0240449	0.996353	1.10e-04 (-0.05, 0.05)
	13101_60	SOST	Q9BQB4	211	0.0385195	0.0120532	0.00139455	0.04 (0.01, 0.06)	0.0211768	0.186302	-0.0208054	0.0245316	0.397349	-0.02 (-0.07, 0.03)	0.00372468	0.0055924	0.0163591	0.0240374	0.496145	0.02 (-0.03, 0.06)	0.0163884	0.0226459	0.470067	0.02 (-0.03, 0.06)
	6391_52	LILRA3	Q8N6C8	211	0.0397467	0.0124402	0.00139826	0.04 (0.02, 0.06)	0.0211768	0.96697	0.0390224	0.0248268	0.117513	0.04 (-0.01, 0.09)	4.5198e-05	0.97314	0.0276878	0.021006	0.187472	0.03 (-0.01, 0.07)	0.0148987	0.0254508	0.558914	0.01 (-0.03, 0.06)
	3221_54	SFRP1	Q8N474	211	0.0458906	0.0143771	0.00141325	0.05 (0.02, 0.07)	0.021338	0.000478701	-0.0219536	0.0280932	0.435419	-0.02 (-0.08, 0.03)	0.00425817	0.00566619	0.0197891	0.0250908	0.430288	0.02 (-0.03, 0.07)	0.0211322	0.0248613	0.396292	0.02 (-0.03, 0.07)
	8356_88	OXT	P01178	211	0.0487806	0.0152936	0.00142467	0.05 (0.02, 0.08)	0.0214315	1.42039e-08	-0.04607	0.0294637	0.11942	-0.05 (-0.10, 0.01)	0.00594899	0.000249585	0.0346096	0.0206768	0.0941631	0.03 (-0.01, 0.08)	-0.00147613	0.0243991	0.951816	-1.48e-03 (-0.05, 0.05)
	8390_25	COX7A1	P24310	211	0.0409262	0.012834	0.00142819	0.04 (0.02, 0.07)	0.0214315	0.0347536	-0.0109498	0.0251779	0.664087	-0.01 (-0.06, 0.04)	0.0032603	0.0179382	0.000401986	0.0194031	0.983471	4.02e-04 (-0.04, 0.04)	-0.0071517	0.0222535	0.748247	-0.01 (-0.05, 0.04)
	17755_5	UGDH	O60701	211	0.0437752	0.0137473	0.00145119	0.04 (0.02, 0.07)	0.0217104	0.00387421	-0.000943832	0.027025	0.972173	-9.44e-04 (-0.05, 0.05)	0.00280788	0.0565035	0.0166649	0.0206362	0.419348	0.02 (-0.02, 0.06)	0.00678872	0.0235426	0.773357	0.01 (-0.04, 0.05)
	10462_14	INSL5	Q9Y5Q6	211	0.0377962	0.0118776	0.00146188	0.04 (0.01, 0.06)	0.0218038	0.125129	-0.031258	0.0243648	0.200942	-0.03 (-0.08, 0.02)	0.00432759	0.00122142	0.0189758	0.01947	0.329749	0.02 (-0.02, 0.06)	0.00960046	0.0231616	0.678931	0.01 (-0.04, 0.05)
	12510_3	STAP1	Q9ULZ2	211	0.0432671	0.0136183	0.00148748	0.04 (0.02, 0.07)	0.0221184	0.000607948	-0.0150466	0.0264943	0.5707	-0.02 (-0.07, 0.04)	0.00369149	0.011356	0.0189184	0.0210049	0.367764	0.02 (-0.02, 0.06)	0.0209636	0.0230377	0.363882	0.02 (-0.02, 0.07)
	4992_49	GRN	P28799	211	0.0494649	0.0155755	0.00149416	0.05 (0.02, 0.08)	0.0221505	5.81658e-09	0.0557713	0.0310488	0.0739	0.06 (-0.01, 0.12)	-0.000396126	0.814461	0.0468924	0.0257244	0.0683216	0.05 (-3.53e-03, 0.10)	0.033331	0.0266748	0.212862	0.03 (-0.02, 0.09)
	18880_81	COL3A1	P02461	211	0.0473499	0.0149185	0.001504	0.05 (0.02, 0.08)	0.0221626	2.21855e-05	0.00534247	0.0294641	0.856291	0.01 (-0.05, 0.06)	0.00263322	0.100242	0.0115092	0.0250371	0.645741	0.01 (-0.04, 0.06)	0.0198141	0.0243933	0.417554	0.02 (-0.03, 0.07)
	2474_54	APCS	P02743	211	0.0512326	0.0161397	0.00150184	0.05 (0.02, 0.08)	0.0221626	3.059e-11	-0.0266296	0.0314931	0.39876	-0.03 (-0.09, 0.04)	0.00489372	0.0046328	0.0356611	0.0202393	0.0780738	0.04 (-4.01e-03, 0.08)	0.00262535	0.0279147	0.92516	2.63e-03 (-0.05, 0.06)
	4541_49	CDON	Q4KMG0	211	0.0426768	0.0134828	0.00154936	0.04 (0.02, 0.07)	0.0227626	0.00674662	0.026445	0.026721	0.323478	0.03 (-0.03, 0.08)	0.00102198	0.482291	0.0183875	0.0229377	0.422767	0.02 (-0.03, 0.06)	0.0267321	0.0244891	0.276262	0.03 (-0.02, 0.07)
	5596_75	CD5	P06127	211	0.0461732	0.0146277	0.00159645	0.05 (0.02, 0.07)	0.0233844	8.30824e-07	0.0347975	0.0293781	0.237572	0.03 (-0.02, 0.09)	0.000707066	0.655496	0.0233876	0.0214263	0.275037	0.02 (-0.02, 0.07)	0.0265074	0.0273044	0.332761	0.03 (-0.03, 0.08)
	8248_222	SIGLEC14	Q08ET2	211	0.035993	0.0114123	0.00161112	0.04 (0.01, 0.06)	0.023529	0.789061	0.00485817	0.0225461	0.829606	4.86e-03 (-0.04, 0.05)	0.00196298	0.110839	0.0164967	0.0196839	0.401987	0.02 (-0.02, 0.06)	0.00717906	0.0246653	0.771293	0.01 (-0.04, 0.06)
	17345_12	ZADH2	Q8N4Q0	211	-0.0368164	0.0117051	0.00165895	-0.04 (-0.06, -0.01)	0.0240131	0.504083	-0.0453427	0.0231805	0.051789	-0.05 (-0.09, 9.10e-05)	0.000534519	0.670441	-0.0567719	0.0229802	0.0134936	-0.06 (-0.10, -0.01)	-0.0466376	0.0240994	0.0543062	-0.05 (-0.09, 5.97e-04)
	2602_2	ANGPT2	O15123	211	0.0455021	0.0144639	0.00165573	0.05 (0.02, 0.07)	0.0240131	0.000489896	0.00534038	0.0286123	0.852119	0.01 (-0.05, 0.06)	0.00252082	0.105742	0.02575	0.0268567	0.337663	0.03 (-0.03, 0.08)	0.0244085	0.0281507	0.386896	0.02 (-0.03, 0.08)
	6461_54	APOC3	P02656	211	0.0574843	0.0182723	0.00165532	0.06 (0.02, 0.09)	0.0240131	2.52505e-23	0.0167692	0.0361753	0.64345	0.02 (-0.05, 0.09)	0.00256131	0.193894	0.0703726	0.0269979	0.00914485	0.07 (0.02, 0.12)	0.0859418	0.0259197	0.00107695	0.09 (0.04, 0.14)
	8106_15	SSR1	P43307	211	0.04458	0.0141792	0.00166637	0.04 (0.02, 0.07)	0.0240496	4.87018e-05	-0.0493771	0.0270848	0.0697228	-0.05 (-0.10, 3.71e-03)	0.00594864	8.10153e-05	0.00443792	0.0205864	0.829319	4.44e-03 (-0.04, 0.04)	0.00315811	0.0237807	0.894477	3.16e-03 (-0.04, 0.05)
	3175_51	ADAMTS13	Q76LX8	211	0.043458	0.0138335	0.00168085	0.04 (0.02, 0.07)	0.0241875	0.000122164	0.0455647	0.0275134	0.099204	0.05 (-0.01, 0.10)	-0.000131848	0.929443	0.0532142	0.0244414	0.0294646	0.05 (0.01, 0.10)	0.0562104	0.02413	0.0207835	0.06 (0.01, 0.10)
	3815_14	IL12RB2	Q99665	211	0.0392936	0.012513	0.00168822	0.04 (0.01, 0.06)	0.0242225	0.0492658	-0.00269821	0.0246191	0.912833	-2.70e-03 (-0.05, 0.05)	0.00263626	0.0494856	-0.0146186	0.018874	0.438615	-0.01 (-0.05, 0.02)	-0.0136063	0.0244752	0.578856	-0.01 (-0.06, 0.03)
	19617_5	PTGR1	Q14914	211	0.0426804	0.0136119	0.00171544	0.04 (0.02, 0.07)	0.0243285	0.000107629	-0.0265335	0.026441	0.316781	-0.03 (-0.08, 0.03)	0.00435831	0.00272912	0.0196502	0.0191817	0.305635	0.02 (-0.02, 0.06)	0.0189848	0.0236382	0.422802	0.02 (-0.03, 0.07)
	7921_65	FJX1	Q86VR8	211	0.0421709	0.0134441	0.00170833	0.04 (0.02, 0.07)	0.0243285	0.0212874	0.0542108	0.0271831	0.0474206	0.05 (9.32e-04, 0.11)	-0.000744345	0.610657	0.019433	0.0214932	0.365919	0.02 (-0.02, 0.06)	0.0312973	0.028668	0.27621	0.03 (-0.02, 0.09)
	9377_25	KITLG	P21583	211	-0.0381343	0.0121608	0.00171362	-0.04 (-0.06, -0.01)	0.0243285	0.0627159	-0.0262704	0.0260368	0.314156	-0.03 (-0.08, 0.02)	-0.000738613	0.598728	-0.0219772	0.0207992	0.290678	-0.02 (-0.06, 0.02)	-0.0306627	0.0280046	0.274808	-0.03 (-0.09, 0.02)
	9451_20	UMOD	P07911	211	0.043677	0.0139242	0.00170817	0.04 (0.02, 0.07)	0.0243285	0.000830658	0.0366976	0.0275677	0.18458	0.04 (-0.02, 0.09)	0.00043949	0.769385	0.0204879	0.0212964	0.336032	0.02 (-0.02, 0.06)	0.0312163	0.0274515	0.256774	0.03 (-0.02, 0.09)
	18309_18	CS	O75390	211	-0.0365363	0.0116675	0.00173939	-0.04 (-0.06, -0.01)	0.0245971	0.672291	-0.0460207	0.0230782	0.0474388	-0.05 (-0.09, -7.87e-04)	0.000597495	0.63434	-0.0558345	0.0239622	0.0198004	-0.06 (-0.10, -0.01)	-0.0514042	0.0231955	0.0277562	-0.05 (-0.10, -0.01)
	2771_35	IGFBP1	P08833	211	-0.0457498	0.0146383	0.00177586	-0.05 (-0.07, -0.02)	0.0250407	2.9643e-07	0.0512961	0.0280879	0.0692363	0.05 (-3.76e-03, 0.11)	-0.00609044	8.82534e-05	-0.0230731	0.0196459	0.240216	-0.02 (-0.06, 0.02)	0.021866	0.0271771	0.421977	0.02 (-0.03, 0.08)
	12564_9	NIP7	Q9Y221	211	-0.0357234	0.011455	0.00181721	-0.04 (-0.06, -0.01)	0.0255502	0.512535	-0.0386387	0.0226979	0.0901862	-0.04 (-0.08, 0.01)	0.000183299	0.881874	-0.0540588	0.0240557	0.0246248	-0.05 (-0.10, -0.01)	-0.0554445	0.0239506	0.0215816	-0.06 (-0.10, -0.01)
	17817_22	DDIT4	Q9NX09	211	0.0369228	0.0118433	0.00182329	0.04 (0.01, 0.06)	0.0255625	0.118106	-0.0160508	0.0248811	0.519569	-0.02 (-0.06, 0.03)	0.00328412	0.0149573	0.0202064	0.0203604	0.320985	0.02 (-0.02, 0.06)	0.0230466	0.0240615	0.339255	0.02 (-0.02, 0.07)
	15453_3	AMBP	P02760	211	0.0464823	0.014919	0.00183545	0.05 (0.02, 0.08)	0.0256596	2.70961e-06	-0.00587609	0.0294005	0.841782	-0.01 (-0.06, 0.05)	0.00328712	0.0405137	0.0338509	0.0266652	0.20427	0.03 (-0.02, 0.09)	0.0329062	0.0249077	0.187897	0.03 (-0.02, 0.08)
	8099_42	SPON2	Q9BUD6	211	0.0410155	0.0131688	0.0018419	0.04 (0.02, 0.07)	0.0256768	0.00762266	0.0305607	0.0262127	0.244996	0.03 (-0.02, 0.08)	0.000656434	0.644865	0.0153409	0.0232068	0.508579	0.02 (-0.03, 0.06)	0.0190497	0.0251231	0.449149	0.02 (-0.03, 0.07)
	10916_44	PLA2R1	Q13018	211	0.0415975	0.0133593	0.00184721	0.04 (0.02, 0.07)	0.0256777	3.20323e-11	0.103622	0.0260692	9.69761e-05	0.10 (0.05, 0.15)	-0.00391982	0.00637282	0.061752	0.0197849	0.00180136	0.06 (0.02, 0.10)	0.0585692	0.0192709	0.00267299	0.06 (0.02, 0.10)
	2654_19	TNFRSF1A	P19438	211	0.0431482	0.0138653	0.00185851	0.04 (0.02, 0.07)	0.0257619	0.0039402	-0.00135092	0.0273848	0.960702	-1.35e-03 (-0.06, 0.05)	0.00279567	0.0614342	-0.00636803	0.0213673	0.765683	-0.01 (-0.05, 0.04)	-0.0248882	0.0277528	0.370861	-0.02 (-0.08, 0.03)
	15585_304	FBLN5	Q9UBX5	211	0.037394	0.0120264	0.00187509	0.04 (0.01, 0.06)	0.0258655	0.128377	0.00286748	0.0250039	0.908808	2.87e-03 (-0.05, 0.05)	0.00217323	0.111101	0.0240606	0.0214697	0.262425	0.02 (-0.02, 0.07)	0.0187738	0.0252453	0.457915	0.02 (-0.03, 0.07)
	16612_28	SDC3	O75056	211	0.0455342	0.0146454	0.00187653	0.05 (0.02, 0.07)	0.0258655	8.28637e-06	-0.031591	0.0282222	0.26427	-0.03 (-0.09, 0.02)	0.00485622	0.00173712	0.028744	0.0212511	0.176187	0.03 (-0.01, 0.07)	0.0240926	0.0250598	0.337454	0.02 (-0.03, 0.07)
	17736_105	APTX	Q7Z2E3	211	0.0396157	0.0127563	0.00189903	0.04 (0.01, 0.06)	0.0258848	0.0332629	-0.033296	0.0245344	0.176208	-0.03 (-0.08, 0.01)	0.00461128	0.000683551	-0.00680012	0.0226454	0.763959	-0.01 (-0.05, 0.04)	-0.00915592	0.0238372	0.701291	-0.01 (-0.06, 0.04)
	3448_13	INSR	P06213	211	0.0425087	0.0136812	0.00188947	0.04 (0.02, 0.07)	0.0258848	0.016472	0.0711789	0.0271154	0.00930403	0.07 (0.02, 0.12)	-0.00179985	0.222269	0.0193196	0.0209943	0.357451	0.02 (-0.02, 0.06)	0.0105809	0.0270058	0.695602	0.01 (-0.04, 0.06)
	7144_234	KAZALD1	Q96I82	211	0.04586	0.0147568	0.00188539	0.05 (0.02, 0.07)	0.0258848	4.19908e-05	-0.0308867	0.0287341	0.283652	-0.03 (-0.09, 0.03)	0.00482431	0.00226516	0.019417	0.0213727	0.363618	0.02 (-0.02, 0.06)	0.0197316	0.0256958	0.443415	0.02 (-0.03, 0.07)
	9018_38	PCDH10	Q9P2E7	211	-0.041775	0.0134499	0.00189651	-0.04 (-0.07, -0.02)	0.0258848	0.00269572	0.00993715	0.0264312	0.707325	0.01 (-0.04, 0.06)	-0.00324319	0.0245304	-0.0312126	0.0233321	0.180978	-0.03 (-0.08, 0.01)	-0.0282165	0.0240836	0.242682	-0.03 (-0.08, 0.02)
	5248_68	PPIF	P30405	211	-0.0365325	0.0117785	0.00192469	-0.04 (-0.06, -0.01)	0.0261619	0.681138	-0.0407562	0.0233722	0.0826655	-0.04 (-0.09, 0.01)	0.000266156	0.834473	-0.0533189	0.023584	0.0237713	-0.05 (-0.10, -0.01)	-0.0508836	0.0248995	0.0422452	-0.05 (-0.10, -2.08e-03)
	2960_66	CFP	P27918	211	0.0367562	0.0118719	0.00196113	0.04 (0.01, 0.06)	0.0265836	0.440701	0.0064902	0.0234523	0.782252	0.01 (-0.04, 0.05)	0.00192066	0.135681	0.00611789	0.0217385	0.77838	0.01 (-0.04, 0.05)	0.0073116	0.0220819	0.740889	0.01 (-0.04, 0.05)
	14048_7	IL1RAP	Q9NPH3	211	-0.038542	0.0124685	0.00199386	-0.04 (-0.06, -0.01)	0.0269528	0.00781721	0.0138407	0.0244391	0.571775	0.01 (-0.03, 0.06)	-0.00330197	0.0138647	-0.0220264	0.0184972	0.233733	-0.02 (-0.06, 0.01)	-0.00686767	0.0218269	0.753346	-0.01 (-0.05, 0.04)
	5631_83	MLN	P12872	211	0.0550222	0.01782	0.00201739	0.06 (0.02, 0.09)	0.0271959	5.39924e-22	0.02767	0.0353904	0.435187	0.03 (-0.04, 0.10)	0.00171675	0.371981	-0.00359934	0.0200296	0.857387	-3.60e-03 (-0.04, 0.04)	-0.0374278	0.0254553	0.142968	-0.04 (-0.09, 0.01)
	9251_28	MAN2B2	Q9Y2E5	211	0.0389365	0.0126415	0.00206972	0.04 (0.01, 0.06)	0.0278249	0.4273	-0.0181428	0.0250316	0.46939	-0.02 (-0.07, 0.03)	0.00358052	0.0088665	0.00158662	0.0222321	0.943106	1.59e-03 (-0.04, 0.05)	-0.0097047	0.0273194	0.722773	-0.01 (-0.06, 0.04)
	9526_3	CLPSL1	A2RUU4	211	0.0404859	0.0131534	0.00208415	0.04 (0.01, 0.07)	0.0279425	0.0345998	-0.0115203	0.0257587	0.655165	-0.01 (-0.06, 0.04)	0.00327715	0.0202468	0.0029347	0.0203097	0.885107	2.93e-03 (-0.04, 0.04)	0.0030445	0.0232264	0.895838	3.04e-03 (-0.04, 0.05)
	2580_83	MPO	P05164	211	0.0558878	0.018202	0.0021376	0.06 (0.02, 0.09)	0.028581	3.0039e-24	0.0524304	0.0362943	0.150071	0.05 (-0.02, 0.12)	0.000217285	0.912359	-0.00463601	0.0198891	0.815689	-4.64e-03 (-0.04, 0.03)	-0.000408478	0.025502	0.987236	-4.08e-04 (-0.05, 0.05)
	18408_26	ARF4	P18085	211	-0.0403254	0.013146	0.00215847	-0.04 (-0.07, -0.01)	0.0287816	0.0180013	-0.0276354	0.0261068	0.291025	-0.03 (-0.08, 0.02)	-0.00079884	0.57409	-0.0562137	0.0243238	0.0208297	-0.06 (-0.10, -0.01)	-0.0511848	0.0234804	0.030377	-0.05 (-0.10, -0.01)
	6919_3	HBZ	P02008	211	0.0438591	0.0143145	0.00218424	0.04 (0.02, 0.07)	0.0289678	0.000540313	-0.00805611	0.028177	0.77523	-0.01 (-0.06, 0.05)	0.00325765	0.0340989	0.0146689	0.0255487	0.565863	0.01 (-0.04, 0.06)	0.0199985	0.0239651	0.404956	0.02 (-0.03, 0.07)
	9343_16	IL2RB	P14784	211	0.0369956	0.0120735	0.00218253	0.04 (0.01, 0.06)	0.0289678	0.106819	0.0506089	0.0252284	0.0461426	0.05 (1.16e-03, 0.10)	-0.000862162	0.531738	0.00763722	0.0227748	0.737371	0.01 (-0.04, 0.05)	0.00879501	0.0259289	0.7348	0.01 (-0.04, 0.06)
	3181_50	CTSS	P25774	211	0.0400256	0.0130843	0.00222041	0.04 (0.01, 0.07)	0.0293681	0.00726555	-0.0330145	0.0253498	0.194227	-0.03 (-0.08, 0.02)	0.00462386	0.00100483	0	0.019568	1	0.00e+00 (-0.04, 0.04)	-0.0170211	0.0228221	0.456611	-0.02 (-0.06, 0.03)
	17739_1	HADH	Q16836	211	-0.0356635	0.0116918	0.00228607	-0.04 (-0.06, -0.01)	0.0301552	0.649084	-0.0492647	0.0231888	0.0348027	-0.05 (-0.09, -3.81e-03)	0.000855221	0.497767	-0.0526862	0.0222852	0.0180699	-0.05 (-0.10, -0.01)	-0.0517594	0.0231507	0.02642	-0.05 (-0.10, -0.01)
	15515_2	SAA1	P0DJI8	211	0.0483686	0.0158828	0.00232406	0.05 (0.02, 0.08)	0.0304924	2.17822e-11	-0.00435315	0.0310377	0.888595	-4.35e-03 (-0.07, 0.06)	0.00333604	0.0498857	0.0152187	0.0231551	0.511021	0.02 (-0.03, 0.06)	0.0230327	0.0232442	0.322874	0.02 (-0.02, 0.07)
	3122_6	DIABLO	Q9NR28	211	0.0388015	0.0127404	0.00232251	0.04 (0.01, 0.06)	0.0304924	0.0242118	0.0283766	0.0252232	0.26187	0.03 (-0.02, 0.08)	0.000656045	0.632304	0.0159721	0.0226429	0.480569	0.02 (-0.03, 0.06)	0.0282051	0.0253928	0.267946	0.03 (-0.02, 0.08)
	6304_8	C1QTNF1	Q9BXJ1	211	0.0432692	0.0142296	0.00235964	0.04 (0.02, 0.07)	0.0308767	0.000192149	0.0298712	0.0283322	0.292952	0.03 (-0.03, 0.09)	0.00084017	0.584844	0.0284129	0.0243215	0.242717	0.03 (-0.02, 0.08)	0.022124	0.0260526	0.396735	0.02 (-0.03, 0.07)
	3320_49	IGFBP7	Q16270	211	0.0447555	0.0147225	0.00236632	0.04 (0.02, 0.07)	0.0308818	7.7609e-06	0.0222661	0.0292514	0.447397	0.02 (-0.04, 0.08)	0.00141187	0.374547	0.0327939	0.0203981	0.107902	0.03 (-0.01, 0.07)	0.0124627	0.026736	0.641599	0.01 (-0.04, 0.06)
	16607_78	GSN	P06396	211	-0.0419071	0.0137956	0.00238387	-0.04 (-0.07, -0.01)	0.030989	0.000382409	-0.0222204	0.0273041	0.416679	-0.02 (-0.08, 0.03)	-0.00124132	0.404271	-0.0138973	0.0239076	0.561042	-0.01 (-0.06, 0.03)	-0.0120757	0.022289	0.588546	-0.01 (-0.06, 0.03)
	3420_21	CA13	Q8N1Q1	211	-0.0350782	0.0115492	0.00238717	-0.04 (-0.06, -0.01)	0.030989	0.179914	-0.03172	0.0239449	0.186716	-0.03 (-0.08, 0.02)	-0.000210712	0.871128	-0.0357204	0.0237635	0.132798	-0.04 (-0.08, 0.01)	-0.0312668	0.0250585	0.21351	-0.03 (-0.08, 0.02)
	8402_22	CYTL1	Q9NRR1	211	-0.0366927	0.0120869	0.00239946	-0.04 (-0.06, -0.01)	0.0310664	0.0546608	-0.0345175	0.0258976	0.184033	-0.03 (-0.09, 0.02)	-0.000136725	0.922622	-0.0365357	0.0256337	0.15407	-0.04 (-0.09, 0.01)	-0.0347384	0.0245359	0.158309	-0.03 (-0.08, 0.01)
	3235_50	WFIKKN2	Q8TEU8	211	-0.043699	0.0144156	0.00243454	-0.04 (-0.07, -0.02)	0.0312737	5.63106e-05	0.0294417	0.0280078	0.294383	0.03 (-0.03, 0.08)	-0.0046155	0.00279316	-0.041272	0.0191323	0.0309907	-0.04 (-0.08, -3.77e-03)	-0.0108969	0.0256218	0.671053	-0.01 (-0.06, 0.04)
	5763_67	DEFB104A	Q8WTQ1	211	0.0404808	0.0133501	0.00242748	0.04 (0.01, 0.07)	0.0312737	0.00292312	-0.0132233	0.026197	0.614257	-0.01 (-0.06, 0.04)	0.00336775	0.0185204	0.00696774	0.0225416	0.757241	0.01 (-0.04, 0.05)	0.0143507	0.0217633	0.510361	0.01 (-0.03, 0.06)
	9470_15	METTL24	Q5JXM2	211	0.0352967	0.0116439	0.00243459	0.04 (0.01, 0.06)	0.0312737	0.322474	-0.00471856	0.0233531	0.840072	-4.72e-03 (-0.05, 0.04)	0.00251786	0.0483473	0.0196981	0.0216334	0.362537	0.02 (-0.02, 0.06)	0.0126764	0.0253079	0.616975	0.01 (-0.04, 0.06)
	11277_23	ATF6	P18850	211	0.0443974	0.0146705	0.00247571	0.04 (0.02, 0.07)	0.0317189	1.09218e-05	-0.0113531	0.028914	0.694979	-0.01 (-0.07, 0.05)	0.00349831	0.0267848	0.0215957	0.0198088	0.275622	0.02 (-0.02, 0.06)	-0.00635836	0.0271236	0.814886	-0.01 (-0.06, 0.05)
	2436_49	CXCL16	Q9H2A7	211	0.0432379	0.0143103	0.00251556	0.04 (0.02, 0.07)	0.0320645	0.000552949	-0.0200612	0.0280926	0.475956	-0.02 (-0.08, 0.04)	0.00396507	0.00981462	0.0355982	0.0210048	0.0901202	0.04 (-0.01, 0.08)	0.0168945	0.0255601	0.509355	0.02 (-0.03, 0.07)
	6039_24	CRHBP	P24387	211	0.0474833	0.0157154	0.00251576	0.05 (0.02, 0.08)	0.0320645	1.68356e-08	0.00636719	0.030997	0.837449	0.01 (-0.05, 0.07)	0.0025885	0.12576	0.01663	0.0248313	0.503036	0.02 (-0.03, 0.07)	0.0102181	0.0262822	0.697828	0.01 (-0.04, 0.06)
	5649_83	PSG4	Q00888	211	0.0345067	0.0114278	0.00253159	0.03 (0.01, 0.06)	0.0321313	0.0933989	0.00828869	0.0240411	0.730613	0.01 (-0.04, 0.06)	0.00164709	0.207878	0.0148686	0.0188099	0.429254	0.01 (-0.02, 0.05)	-0.00312192	0.024661	0.899383	-3.12e-03 (-0.05, 0.05)
	7059_14	LILRA6	Q6PI73	211	0.0305582	0.0101212	0.0025341	0.03 (0.01, 0.05)	0.0321313	0.918597	0.00734873	0.020007	0.71376	0.01 (-0.03, 0.05)	0.00148472	0.180132	0.00333226	0.0176637	0.850367	3.33e-03 (-0.03, 0.04)	0.00423179	0.0193651	0.827231	4.23e-03 (-0.03, 0.04)
	10464_6	ANTXR1	Q9H6X2	211	-0.0466638	0.0154689	0.00255608	-0.05 (-0.08, -0.02)	0.0321898	4.59743e-07	-0.00912515	0.0306848	0.766469	-0.01 (-0.07, 0.05)	-0.00235039	0.158444	-0.00915543	0.020929	0.661783	-0.01 (-0.05, 0.03)	-0.00572048	0.0271494	0.833323	-0.01 (-0.06, 0.05)
	16593_3	FADD	Q13158	211	0.0418794	0.0138841	0.00255839	0.04 (0.01, 0.07)	0.0321898	0.00026266	-0.0133531	0.0272543	0.624688	-0.01 (-0.07, 0.04)	0.00346764	0.0198898	0.0182673	0.0193033	0.343979	0.02 (-0.02, 0.06)	0.00404449	0.0225663	0.857932	4.04e-03 (-0.04, 0.05)
	5903_91	HSPA8	P11142	211	0.039686	0.0131516	0.00254803	0.04 (0.01, 0.07)	0.0321898	0.00554345	-0.0201315	0.0257203	0.434684	-0.02 (-0.07, 0.03)	0.00375488	0.007667	0.0142924	0.0197038	0.468231	0.01 (-0.02, 0.05)	-0.0211437	0.0248738	0.39627	-0.02 (-0.07, 0.03)
	13933_276	NAB1	Q13506	211	0.0410713	0.0136392	0.00260162	0.04 (0.01, 0.07)	0.0325948	0.000514246	-0.0300712	0.0265223	0.258174	-0.03 (-0.08, 0.02)	0.0044632	0.00216215	0.0297454	0.0193387	0.124018	0.03 (-0.01, 0.07)	0.00567176	0.0254428	0.823813	0.01 (-0.04, 0.06)
	7156_2	FUT10	Q6P4F1	211	0.0360852	0.0119844	0.00260386	0.04 (0.01, 0.06)	0.0325948	0.000549586	0.0745816	0.0236895	0.00188236	0.07 (0.03, 0.12)	-0.00241042	0.061493	0.0515123	0.0210727	0.0145053	0.05 (0.01, 0.09)	0.0409619	0.0210846	0.0533849	0.04 (-3.64e-04, 0.08)
	9175_48	DSCAM	O60469	211	0.0358299	0.0119037	0.00261258	0.04 (0.01, 0.06)	0.0326207	0.533381	0.00100752	0.023555	0.965923	1.01e-03 (-0.05, 0.05)	0.0021908	0.0881577	0.0240223	0.0208737	0.249798	0.02 (-0.02, 0.06)	0.017822	0.0240359	0.459234	0.02 (-0.03, 0.06)
	19365_11	BCAT2	O15382	211	-0.03521	0.0117031	0.00262455	-0.04 (-0.06, -0.01)	0.0326869	0.504472	-0.0495152	0.0232266	0.0341879	-0.05 (-0.10, -3.99e-03)	0.000899076	0.476625	-0.05821	0.023378	0.0127763	-0.06 (-0.10, -0.01)	-0.0607892	0.0253391	0.0173126	-0.06 (-0.11, -0.01)
	11263_57	CASQ1	P31415	211	0.0433981	0.0144407	0.00265353	0.04 (0.02, 0.07)	0.0329642	5.23592e-05	-0.0414742	0.0281372	0.141986	-0.04 (-0.10, 0.01)	0.00530255	0.000603091	0.0201722	0.0215229	0.348632	0.02 (-0.02, 0.06)	0.0127169	0.0245987	0.605718	0.01 (-0.04, 0.06)
	2705_5	CCL25	O15444	211	0.047411	0.015788	0.00267358	0.05 (0.02, 0.08)	0.0331294	2.65964e-10	-0.0207571	0.0309535	0.503223	-0.02 (-0.08, 0.04)	0.00427195	0.0115219	0.0424527	0.0253551	0.0940667	0.04 (-0.01, 0.09)	0.0498631	0.0259133	0.0556776	0.05 (-9.27e-04, 0.10)
	11556_19	ARFGAP1	Q8N6T3	211	0.0493681	0.0164483	0.00268733	0.05 (0.02, 0.08)	0.03317	9.38149e-13	-0.030903	0.0321679	0.337825	-0.03 (-0.09, 0.03)	0.00502996	0.0043048	0.00960945	0.0201306	0.633108	0.01 (-0.03, 0.05)	0.00439018	0.0233426	0.850999	4.39e-03 (-0.04, 0.05)
	9574_11	BIN1	O00499	211	0.0352766	0.0117547	0.00269037	0.04 (0.01, 0.06)	0.03317	0.073632	-0.0220524	0.0245459	0.369998	-0.02 (-0.07, 0.03)	0.00360654	0.00737941	0.00760748	0.0206995	0.713231	0.01 (-0.03, 0.05)	-0.000766881	0.0247425	0.975303	-7.67e-04 (-0.05, 0.05)
	9484_75	DSG2	Q14126	211	-0.0424632	0.0141679	0.00272528	-0.04 (-0.07, -0.01)	0.0335162	0.000192316	-0.0113551	0.0280207	0.685715	-0.01 (-0.07, 0.04)	-0.00195898	0.199832	-0.035047	0.024736	0.156529	-0.04 (-0.08, 0.01)	-0.0296098	0.0222843	0.185379	-0.03 (-0.07, 0.01)
	9275_2	SIGLEC5	O15389	211	0.0341838	0.0114374	0.00280094	0.03 (0.01, 0.06)	0.0343605	0.531969	-5.98324e-05	0.0227012	0.9979	-5.98e-05 (-0.04, 0.04)	0.0021497	0.082232	0.0141052	0.0194874	0.469184	0.01 (-0.02, 0.05)	0.0128729	0.0237982	0.589137	0.01 (-0.03, 0.06)
	9880_33	TDO2	P48775	211	0.0442897	0.0148265	0.00281544	0.04 (0.02, 0.07)	0.0344523	3.60584e-06	-0.01817	0.028936	0.53073	-0.02 (-0.07, 0.04)	0.00394176	0.0130906	0.0152401	0.0203642	0.454232	0.02 (-0.02, 0.06)	0.0072483	0.0243027	0.765807	0.01 (-0.04, 0.05)
	6054_6	NXPH3	O95157	211	0.0451109	0.0151248	0.0028584	0.05 (0.02, 0.07)	0.034891	4.71775e-08	-0.0582803	0.0289618	0.0454703	-0.06 (-0.12, -1.52e-03)	0.00648018	5.21504e-05	-0.00311801	0.0197401	0.874494	-3.12e-03 (-0.04, 0.04)	-0.00654626	0.0242304	0.787297	-0.01 (-0.05, 0.04)
	9449_150	C4BPA	P04003	211	0.0449659	0.0150987	0.00290005	0.04 (0.02, 0.07)	0.0353115	1.08882e-06	0.0173944	0.0299938	0.562583	0.02 (-0.04, 0.08)	0.00172874	0.288668	0.0304531	0.0247395	0.218342	0.03 (-0.02, 0.08)	0.0352103	0.0261732	0.179985	0.04 (-0.02, 0.09)
	11287_14	CYB5A	P00167	211	0.0391729	0.0131636	0.00292169	0.04 (0.01, 0.06)	0.0354869	0.0031867	-0.00216577	0.0257754	0.933117	-2.17e-03 (-0.05, 0.05)	0.0026117	0.0640616	0.00170674	0.021727	0.937388	1.71e-03 (-0.04, 0.04)	0.00422991	0.0241	0.860844	4.23e-03 (-0.04, 0.05)
	18429_10	CDH1	P12830	211	0.0340462	0.0114487	0.00294143	0.03 (0.01, 0.06)	0.0355507	0.804641	0.0288084	0.0226566	0.204955	0.03 (-0.02, 0.07)	0.000328593	0.78904	0.0186191	0.0233205	0.424638	0.02 (-0.03, 0.06)	0.0201386	0.0214643	0.3492	0.02 (-0.02, 0.06)
	4464_10	SIGLEC1	Q9BZZ2	211	0.0338685	0.0113882	0.00293947	0.03 (0.01, 0.06)	0.0355507	0.277312	0.0147517	0.0231574	0.52481	0.01 (-0.03, 0.06)	0.00120869	0.339848	0.0493282	0.0204506	0.0158625	0.05 (0.01, 0.09)	0.0409405	0.024781	0.10001	0.04 (-0.01, 0.09)
	16926_44	ALPL	P05186	211	0.0355447	0.0119818	0.00301149	0.04 (0.01, 0.06)	0.036219	0.0554179	0.00432161	0.0252556	0.864299	4.32e-03 (-0.05, 0.05)	0.00198205	0.152216	-3.17166e-05	0.0224174	0.998871	-3.17e-05 (-0.04, 0.04)	0.00355472	0.0234101	0.879455	3.55e-03 (-0.04, 0.05)
	3324_51	LY9	Q9HBG7	211	0.0400985	0.0135156	0.00300896	0.04 (0.01, 0.07)	0.036219	0.00778029	0.0797804	0.0267101	0.00315501	0.08 (0.03, 0.13)	-0.00248347	0.0869657	0.0587347	0.0236777	0.0131167	0.06 (0.01, 0.11)	0.0598862	0.0241335	0.0138696	0.06 (0.01, 0.11)
	9357_4	CREG1	O75629	211	0.0437494	0.0147778	0.00307163	0.04 (0.01, 0.07)	0.0368521	2.1301e-06	-0.00908392	0.0291812	0.755888	-0.01 (-0.07, 0.05)	0.00330672	0.0374698	0.0175159	0.0193574	0.365534	0.02 (-0.02, 0.06)	-0.0232306	0.0275828	0.400626	-0.02 (-0.08, 0.03)
	7266_4	SERPINA9	Q86WD7	211	0.0356976	0.0120667	0.00309278	0.04 (0.01, 0.06)	0.0370153	0.0952541	0.0247801	0.0253668	0.329763	0.02 (-0.02, 0.07)	0.000690334	0.618193	0.0231525	0.0213994	0.279289	0.02 (-0.02, 0.07)	0.0277594	0.0252586	0.273024	0.03 (-0.02, 0.08)
	4129_72	CFB	P00751	211	0.0527996	0.0178599	0.00311343	0.05 (0.02, 0.09)	0.0370827	3.82298e-19	-0.0339694	0.0350646	0.333782	-0.03 (-0.10, 0.03)	0.00541014	0.00468037	0.0108803	0.022272	0.625182	0.01 (-0.03, 0.05)	0.0240862	0.0257255	0.350207	0.02 (-0.03, 0.07)
	5353_89	IL1RN	P18510	211	0.0433768	0.0146727	0.00311353	0.04 (0.01, 0.07)	0.0370827	5.46574e-07	-0.0619804	0.0279772	0.0278127	-0.06 (-0.12, -0.01)	0.00663265	2.05675e-05	0.00172022	0.0204317	0.932903	1.72e-03 (-0.04, 0.04)	-0.0406018	0.0214963	0.0602993	-0.04 (-0.08, 1.53e-03)
	4337_49	CRP	P02741	211	0.0749937	0.0253823	0.00313115	0.07 (0.03, 0.12)	0.0372023	2.38678e-90	-0.000361758	0.050032	0.994238	-3.62e-04 (-0.10, 0.10)	0.00472903	0.082481	0.00936852	0.0205409	0.648325	0.01 (-0.03, 0.05)	-0.0260723	0.0240474	0.279518	-0.03 (-0.07, 0.02)
	2714_78	AIMP1	Q12904	211	0.0476077	0.0161218	0.00314697	0.05 (0.02, 0.08)	0.0373	4.63067e-13	-0.00310109	0.0316358	0.922007	-3.10e-03 (-0.07, 0.06)	0.00319938	0.0644082	0.00659414	0.021614	0.760301	0.01 (-0.04, 0.05)	0.00672361	0.0259887	0.796111	0.01 (-0.04, 0.06)
	18226_148	COX5A	P20674	211	-0.0342713	0.0116366	0.0032281	-0.03 (-0.06, -0.01)	0.0380776	0.64177	-0.0446093	0.023081	0.0546214	-0.04 (-0.09, 6.30e-04)	0.000653693	0.604563	-0.0460452	0.0231329	0.0465402	-0.05 (-0.09, -7.05e-04)	-0.0424318	0.0244309	0.0838869	-0.04 (-0.09, 0.01)
	5617_41	NPFF	O15130	211	0.0405919	0.0137818	0.00322622	0.04 (0.01, 0.07)	0.0380776	0.000412944	-0.0223775	0.0269912	0.408012	-0.02 (-0.08, 0.03)	0.00395796	0.00751225	0.00136477	0.0220342	0.950612	1.36e-03 (-0.04, 0.04)	0.00165137	0.0251453	0.947701	1.65e-03 (-0.05, 0.05)
	5430_66	SIRPA	P78324	211	0.0324998	0.0110426	0.00324914	0.03 (0.01, 0.05)	0.0382339	0.999654	0.0271202	0.0220232	0.219544	0.03 (-0.02, 0.07)	0.000336164	0.777975	0.0114545	0.0209382	0.584337	0.01 (-0.03, 0.05)	0.0219322	0.0218053	0.315659	0.02 (-0.02, 0.06)
	7892_132	KIAA1467	A2RU67	211	0.0338441	0.0115085	0.00327375	0.03 (0.01, 0.06)	0.0384313	0.402872	-0.00214411	0.0229653	0.925705	-2.14e-03 (-0.05, 0.04)	0.00226123	0.0711292	0.0116209	0.0191392	0.543733	0.01 (-0.03, 0.05)	0.00266417	0.0237924	0.91095	2.66e-03 (-0.04, 0.05)
	2741_22	SIGLEC6	O43699	211	0.0345177	0.0117645	0.00334568	0.03 (0.01, 0.06)	0.0391819	0.759362	0.0360584	0.0232919	0.12311	0.04 (-0.01, 0.08)	-9.70206e-05	0.938981	0.0244668	0.0238612	0.305184	0.02 (-0.02, 0.07)	0.0312745	0.023187	0.178856	0.03 (-0.01, 0.08)
	14006_36	GNMT	Q14749	211	0.0379363	0.0129374	0.00336477	0.04 (0.01, 0.06)	0.0392183	0.0154186	-0.00681059	0.025606	0.79052	-0.01 (-0.06, 0.04)	0.00280025	0.0446603	0.0089	0.0211199	0.67346	0.01 (-0.03, 0.05)	0.0161605	0.023661	0.495359	0.02 (-0.03, 0.06)
	17685_9	APOA4	P06727	211	0.0394352	0.013447	0.00336086	0.04 (0.01, 0.07)	0.0392183	0.0109091	0.0396814	0.0267644	0.139681	0.04 (-0.01, 0.09)	-1.54458e-05	0.991515	0.0220326	0.0241558	0.361714	0.02 (-0.03, 0.07)	0.0322031	0.0245926	0.19181	0.03 (-0.02, 0.08)
	10758_2	KERA	O60938	211	0.0402832	0.0137471	0.0033862	0.04 (0.01, 0.07)	0.0393746	0.00539484	0.0459168	0.0273072	0.0941611	0.05 (-0.01, 0.10)	-0.000354169	0.81138	0.0285611	0.0206678	0.166998	0.03 (-0.01, 0.07)	0.0489303	0.025764	0.0589123	0.05 (-1.57e-03, 0.10)
	18324_61	SUOX	P51687	211	0.0339915	0.0116171	0.00343354	0.03 (0.01, 0.06)	0.0398307	0.184146	-0.00595657	0.0238514	0.803036	-0.01 (-0.05, 0.04)	0.00251131	0.0537445	0.0158434	0.0233518	0.497474	0.02 (-0.03, 0.06)	0.0162465	0.0244775	0.507589	0.02 (-0.03, 0.06)
	6557_50	LRRC15	Q8TF66	211	-0.0403178	0.0137867	0.00345137	-0.04 (-0.07, -0.01)	0.039943	0.00589098	-0.00804363	0.0273107	0.76865	-0.01 (-0.06, 0.05)	-0.0020275	0.172778	-0.0432254	0.0262983	0.100247	-0.04 (-0.09, 0.01)	-0.0236545	0.0258219	0.360686	-0.02 (-0.07, 0.03)
	6425_87	MMP19	Q99542	211	0.0396925	0.0135896	0.00349125	0.04 (0.01, 0.07)	0.0403096	0.0339455	0.00151558	0.0268998	0.955123	1.52e-03 (-0.05, 0.05)	0.00239828	0.10204	0.0118178	0.0203151	0.560752	0.01 (-0.03, 0.05)	-0.0234099	0.0290411	0.421099	-0.02 (-0.08, 0.03)
	8275_31	PEAR1	Q5VY43	211	-0.0355852	0.0121995	0.00353477	-0.04 (-0.06, -0.01)	0.0407162	0.10421	-0.0262876	0.0256898	0.307363	-0.03 (-0.08, 0.02)	-0.000582865	0.67551	-0.0498926	0.0242452	0.039606	-0.05 (-0.10, -2.37e-03)	-0.0365755	0.0273938	0.183265	-0.04 (-0.09, 0.02)
	18231_147	PRND	Q9UKY0	211	0.0347717	0.0119295	0.00355966	0.03 (0.01, 0.06)	0.040907	0.153154	-0.036419	0.0241883	0.133668	-0.04 (-0.08, 0.01)	0.00447271	0.000782101	0.0262018	0.0196434	0.182245	0.03 (-0.01, 0.06)	-0.00505031	0.0242723	0.835377	-0.01 (-0.05, 0.04)
	19197_95	ACAT1	P24752	211	0.0378202	0.0129865	0.00358807	0.04 (0.01, 0.06)	0.0411371	0.00903404	-0.00716705	0.0255199	0.77911	-0.01 (-0.06, 0.04)	0.00283096	0.0423573	0.0142605	0.0205641	0.488017	0.01 (-0.03, 0.05)	-0.0114205	0.025088	0.649424	-0.01 (-0.06, 0.04)
	2789_26	MMP7	P09237	211	0.0400981	0.0137948	0.00365202	0.04 (0.01, 0.07)	0.0417726	0.00690737	-0.00562262	0.0272171	0.836536	-0.01 (-0.06, 0.05)	0.00286903	0.0532003	0.028556	0.0269237	0.288859	0.03 (-0.02, 0.08)	0.0254994	0.0294911	0.388219	0.03 (-0.03, 0.08)
	12618_50	AKR1C1	Q04828	211	0.0377806	0.0130054	0.00367248	0.04 (0.01, 0.06)	0.041909	0.00978543	-0.0473058	0.0249431	0.0592665	-0.05 (-0.10, 1.58e-03)	0.00535003	0.000106848	-0.0024217	0.0198833	0.90306	-2.42e-03 (-0.04, 0.04)	-0.0167551	0.0234507	0.475722	-0.02 (-0.06, 0.03)
	13495_48	HCAR2	Q8TDS4	211	0.0345322	0.0118996	0.00370841	0.03 (0.01, 0.06)	0.0422208	0.141841	-0.011882	0.0251105	0.636572	-0.01 (-0.06, 0.04)	0.00286553	0.0346825	0.00721129	0.0210729	0.732196	0.01 (-0.03, 0.05)	0.0198357	0.0260222	0.44676	0.02 (-0.03, 0.07)
	3336_50	TFPI	P10646	211	0.0446742	0.0154136	0.00375116	0.04 (0.01, 0.07)	0.0426086	2.1822e-08	-0.00718153	0.0303355	0.813093	-0.01 (-0.07, 0.05)	0.00326545	0.0490189	0.0113454	0.0209604	0.588315	0.01 (-0.03, 0.05)	0.0158087	0.0237798	0.506909	0.02 (-0.03, 0.06)
	6439_59	C14orf93	Q9H972	211	0.0449949	0.0155405	0.00378758	0.04 (0.01, 0.08)	0.042923	8.67609e-11	-0.0142903	0.02967	0.630564	-0.01 (-0.07, 0.04)	0.00382026	0.0204129	0.0250797	0.0210837	0.234231	0.03 (-0.02, 0.07)	0.015425	0.0213202	0.470184	0.02 (-0.03, 0.06)
	2682_68	HSPD1	P10809	211	-0.0339198	0.0117412	0.00386525	-0.03 (-0.06, -0.01)	0.0436018	0.739349	-0.0412695	0.0232572	0.0774394	-0.04 (-0.09, 4.31e-03)	0.000462285	0.714664	-0.049693	0.0233914	0.0336352	-0.05 (-0.10, -3.85e-03)	-0.0499981	0.0228994	0.0301161	-0.05 (-0.09, -0.01)
	6458_6	RPN1	P04843	211	0.0344066	0.0119093	0.00386413	0.03 (0.01, 0.06)	0.0436018	0.720299	-0.00388499	0.023611	0.869464	-3.88e-03 (-0.05, 0.04)	0.00240985	0.0617468	0.00249674	0.0203982	0.902582	2.50e-03 (-0.04, 0.04)	0.00164985	0.0240769	0.945434	1.65e-03 (-0.05, 0.05)
	7852_9	MTIF3	Q9H2K0	211	-0.0336392	0.011666	0.00393247	-0.03 (-0.06, -0.01)	0.0442269	0.417796	-0.0506495	0.0233453	0.0311666	-0.05 (-0.10, -4.89e-03)	0.00106642	0.399738	-0.0580908	0.0221744	0.0088003	-0.06 (-0.10, -0.01)	-0.0585696	0.0261987	0.0264308	-0.06 (-0.11, -0.01)
	7856_51	FAM151A	Q8WW52	211	0.0350664	0.012165	0.00394438	0.04 (0.01, 0.06)	0.0442269	0.113244	0.00163954	0.0253151	0.948423	1.64e-03 (-0.05, 0.05)	0.00211745	0.127111	0.00178843	0.0216205	0.934075	1.79e-03 (-0.04, 0.04)	0.010097	0.0231139	0.662679	0.01 (-0.04, 0.06)
	7859_21	PCDHGC3	Q9UN70	211	0.0449319	0.0155889	0.0039477	0.04 (0.01, 0.08)	0.0442269	6.98825e-10	-0.0122239	0.0304502	0.688506	-0.01 (-0.07, 0.05)	0.0036004	0.030501	0.0207314	0.0198051	0.295206	0.02 (-0.02, 0.06)	0.014064	0.0242967	0.563316	0.01 (-0.03, 0.06)
	15388_24	FCGR3A	P08637	211	0.0291138	0.0101069	0.00396945	0.03 (0.01, 0.05)	0.0442733	0.81895	0.03231	0.0200144	0.107963	0.03 (-0.01, 0.07)	-0.000199542	0.853395	0.0136225	0.0185354	0.462373	0.01 (-0.02, 0.05)	0.0179445	0.0205211	0.382877	0.02 (-0.02, 0.06)
	2571_12	IGFBP3	P17936	211	0.0416026	0.0144462	0.00397891	0.04 (0.01, 0.07)	0.0442733	2.60916e-05	0.0570222	0.0286925	0.0481886	0.06 (7.85e-04, 0.11)	-0.000967572	0.534419	0.0759197	0.0216023	0.000440702	0.08 (0.03, 0.12)	0.0721653	0.0255737	0.00523301	0.07 (0.02, 0.12)
	2925_9	SERPINE1	P05121	211	0.0415762	0.0144347	0.00397288	0.04 (0.01, 0.07)	0.0442733	0.000132146	-0.0278816	0.0282034	0.324005	-0.03 (-0.08, 0.03)	0.00435297	0.00480796	0.00264733	0.0219721	0.904098	2.65e-03 (-0.04, 0.05)	-0.00624634	0.0242814	0.797239	-0.01 (-0.05, 0.04)
	13093_6	SECTM1	Q8WVN6	211	0.0395193	0.0137311	0.00400085	0.04 (0.01, 0.07)	0.0444167	0.00138178	0.00433928	0.027232	0.873551	4.34e-03 (-0.05, 0.06)	0.00220495	0.136561	0.0198808	0.0236092	0.399743	0.02 (-0.03, 0.07)	0.0256114	0.0239806	0.286744	0.03 (-0.02, 0.07)
	18289_16	CCL15	Q16663	211	0.0341904	0.011896	0.00405154	0.03 (0.01, 0.06)	0.0448778	0.0619041	0.0136181	0.0253064	0.591062	0.01 (-0.04, 0.06)	0.00129175	0.347294	0.0130407	0.0235021	0.578982	0.01 (-0.03, 0.06)	0.0238716	0.0255238	0.350723	0.02 (-0.03, 0.07)
	11196_31	COL6A3	P12111	211	0.040801	0.0142102	0.00408859	0.04 (0.01, 0.07)	0.0451749	0.000224394	-0.0199862	0.0277956	0.472919	-0.02 (-0.07, 0.03)	0.00381553	0.0120311	0.00324872	0.0209389	0.876701	3.25e-03 (-0.04, 0.04)	0.000433853	0.0259791	0.986692	4.34e-04 (-0.05, 0.05)
	9952_57	TFAM	Q00059	211	-0.0332467	0.0115818	0.00409676	-0.03 (-0.06, -0.01)	0.0451749	0.729225	-0.0480181	0.0229821	0.0378847	-0.05 (-0.09, -2.97e-03)	0.00092907	0.457632	-0.0564567	0.0204594	0.00578976	-0.06 (-0.10, -0.02)	-0.0575066	0.0224757	0.0112129	-0.06 (-0.10, -0.01)
	13268_45	WNT5A	P41221	211	0.0533492	0.0185997	0.00412699	0.05 (0.02, 0.09)	0.0454061	2.96164e-21	-0.0489212	0.0361676	0.177637	-0.05 (-0.12, 0.02)	0.0064063	0.00125262	0.0273032	0.0234968	0.245239	0.03 (-0.02, 0.07)	0.0277995	0.0270308	0.304925	0.03 (-0.03, 0.08)
	3073_51	IL18BP	O95998	211	0.0390291	0.013619	0.00415969	0.04 (0.01, 0.07)	0.0456116	0.00816764	0.0317015	0.0273234	0.247277	0.03 (-0.02, 0.09)	0.000455449	0.757199	0.0101203	0.0235199	0.666986	0.01 (-0.04, 0.06)	0.0151192	0.0276542	0.585148	0.02 (-0.04, 0.07)
	5242_37	MAP2K4	P45985	211	-0.0338037	0.011797	0.00416425	-0.03 (-0.06, -0.01)	0.0456116	0.672381	-0.0240942	0.0233816	0.303976	-0.02 (-0.07, 0.02)	-0.000608364	0.631043	-0.0370306	0.0191942	0.0536987	-0.04 (-0.07, 5.90e-04)	-0.0227331	0.0235986	0.336494	-0.02 (-0.07, 0.02)
	7956_11	MINOS1	Q5TGZ0	211	0.0320622	0.011206	0.00422096	0.03 (0.01, 0.05)	0.0460832	0.000479814	-0.0306192	0.021523	0.156334	-0.03 (-0.07, 0.01)	0.00397274	0.000860446	0.00178466	0.0183907	0.922693	1.78e-03 (-0.03, 0.04)	-0.0045877	0.0188876	0.808324	-4.59e-03 (-0.04, 0.03)
	9910_9	MTAP	Q13126	211	0.040429	0.0141322	0.00422609	0.04 (0.01, 0.07)	0.0460832	0.000161492	-0.0162781	0.0274432	0.553719	-0.02 (-0.07, 0.04)	0.00358837	0.0172291	0.00043493	0.0212149	0.983644	4.35e-04 (-0.04, 0.04)	0.00302715	0.0247823	0.902897	3.03e-03 (-0.05, 0.05)
	16907_3	CADM2	Q8N3J6	211	-0.040752	0.0142502	0.00423983	-0.04 (-0.07, -0.01)	0.0461305	3.84441e-05	0.0329798	0.0277714	0.23636	0.03 (-0.02, 0.09)	-0.00462726	0.00240843	-0.0148262	0.0209514	0.479164	-0.01 (-0.06, 0.03)	-0.0099931	0.0228725	0.66263	-0.01 (-0.05, 0.03)
	9394_19	CPQ	Q9Y646	211	0.0372668	0.0130447	0.00427864	0.04 (0.01, 0.06)	0.0464497	0.00508702	0.0203888	0.024636	0.408841	0.02 (-0.03, 0.07)	0.00111052	0.420089	-0.00050636	0.0233167	0.982674	-5.06e-04 (-0.05, 0.05)	-0.00485531	0.0222286	0.827309	-4.86e-03 (-0.05, 0.04)
	11126_102	TRIO	O75962	211	0.0327885	0.0114839	0.00430149	0.03 (0.01, 0.06)	0.0465947	0.18185	0.012725	0.023759	0.592814	0.01 (-0.03, 0.06)	0.00126089	0.329277	0.0179886	0.020046	0.369525	0.02 (-0.02, 0.06)	0.00563706	0.0234661	0.810393	0.01 (-0.04, 0.05)
	6551_94	SERPINA12	Q8IW75	211	0.0399977	0.0140346	0.00437282	0.04 (0.01, 0.07)	0.0472631	0.0035217	-0.038369	0.0272917	0.161243	-0.04 (-0.09, 0.02)	0.00490575	0.00105862	0	0.0204577	1	0.00e+00 (-0.04, 0.04)	-0.0127532	0.0231684	0.58259	-0.01 (-0.06, 0.03)
	2849_49	AIF1	P55008	211	-0.0337301	0.0118426	0.00439656	-0.03 (-0.06, -0.01)	0.0474152	0.100625	-0.0806791	0.0246568	0.00124894	-0.08 (-0.13, -0.03)	0.00295234	0.0284522	-0.0454551	0.0249489	0.0684661	-0.05 (-0.09, 3.44e-03)	-0.051365	0.0241769	0.0347936	-0.05 (-0.10, -3.98e-03)
	13673_21	CCT7	Q99832	211	-0.0338275	0.0118876	0.00443257	-0.03 (-0.06, -0.01)	0.0474926	0.104366	-0.0296307	0.025023	0.237702	-0.03 (-0.08, 0.02)	-0.000263422	0.846129	-0.0467521	0.0240578	0.0519769	-0.05 (-0.09, 4.01e-04)	-0.0381232	0.0237031	0.109257	-0.04 (-0.08, 0.01)
	15633_6	RBP4	P02753	211	0.0442888	0.0155639	0.00443277	0.04 (0.01, 0.07)	0.0474926	9.65061e-09	0.0090804	0.030917	0.769276	0.01 (-0.05, 0.07)	0.00221239	0.189211	0.069938	0.0221208	0.00156882	0.07 (0.03, 0.11)	0.0573199	0.0248498	0.022049	0.06 (0.01, 0.11)
	7006_4	COL25A1	Q9BXS0	211	0.0332156	0.0116713	0.00442837	0.03 (0.01, 0.06)	0.0474926	0.0909987	-0.0100056	0.0244764	0.683116	-0.01 (-0.06, 0.04)	0.00271282	0.0422058	0.0152656	0.0247718	0.53773	0.02 (-0.03, 0.06)	0.00476696	0.0246917	0.847099	4.77e-03 (-0.04, 0.05)
	5756_66	PAPPA2	Q9BXP8	211	0.0332233	0.0116798	0.00444801	0.03 (0.01, 0.06)	0.0475521	0.148846	-0.0333577	0.0237108	0.160955	-0.03 (-0.08, 0.01)	0.00420295	0.00132376	0.0195606	0.0184654	0.289459	0.02 (-0.02, 0.06)	0.00547747	0.0229463	0.811565	0.01 (-0.04, 0.05)
	13457_33	ELF5	Q9UKW6	211	0.0355443	0.0124994	0.0044595	0.04 (0.01, 0.06)	0.0475712	0.0412562	-0.00296651	0.024621	0.904213	-2.97e-03 (-0.05, 0.05)	0.00241962	0.0714037	0.0132644	0.0223717	0.55324	0.01 (-0.03, 0.06)	0.014156	0.0220895	0.522321	0.01 (-0.03, 0.06)
	10990_21	LRRK2	Q5S007	211	0.0409515	0.0144046	0.00446991	0.04 (0.01, 0.07)	0.0475789	2.19394e-05	-0.0304346	0.0283119	0.283625	-0.03 (-0.09, 0.03)	0.0044491	0.00398826	0.0117783	0.024177	0.626138	0.01 (-0.04, 0.06)	0.0142517	0.0246285	0.563433	0.01 (-0.03, 0.06)
	6420_4	SDHAF2	Q9NX18	211	0.0363898	0.0128119	0.00450691	0.04 (0.01, 0.06)	0.0478689	0.0111289	0.0020242	0.0253331	0.936391	2.02e-03 (-0.05, 0.05)	0.00215698	0.117789	0.0112191	0.0222913	0.614758	0.01 (-0.03, 0.05)	0.00643757	0.0242705	0.791083	0.01 (-0.04, 0.05)
	15509_2	NAGLU	P54802	211	0.0311442	0.0109686	0.00451978	0.03 (0.01, 0.05)	0.0479019	0.0132934	-0.00635616	0.0215897	0.768738	-0.01 (-0.05, 0.04)	0.00236107	0.0455452	0.0136228	0.0188143	0.469023	0.01 (-0.02, 0.05)	0.0189844	0.0194402	0.329915	0.02 (-0.02, 0.06)
	7655_11	NPPB	P16860	211	-0.0340875	0.0120549	0.00468851	-0.03 (-0.06, -0.01)	0.049583	0.192828	-0.0594164	0.0249206	0.0180093	-0.06 (-0.11, -0.01)	0.00158933	0.240903	-0.0255708	0.0238024	0.282689	-0.03 (-0.07, 0.02)	-0.0269466	0.0239102	0.261031	-0.03 (-0.07, 0.02)
	6342_10	NPNT	Q6UXI9	211	0.0332446	0.0117909	0.00480943	0.03 (0.01, 0.06)	0.0507524	0.057307	-0.00988552	0.024963	0.692504	-0.01 (-0.06, 0.04)	0.00271793	0.0466334	-0.00596566	0.0199698	0.765143	-0.01 (-0.05, 0.03)	-0.00790717	0.0229713	0.731026	-0.01 (-0.05, 0.04)
	13503_19	ARL6IP5	O75915	211	-0.0320845	0.0114009	0.00488987	-0.03 (-0.05, -0.01)	0.0514905	0.772244	-0.0442735	0.0226278	0.0517273	-0.04 (-0.09, 7.71e-05)	0.000767703	0.533563	-0.0644095	0.0211358	0.00230817	-0.06 (-0.11, -0.02)	-0.0591627	0.022343	0.00871322	-0.06 (-0.10, -0.02)
	11516_7	FABP1	P07148	211	0.0384912	0.0136979	0.00495418	0.04 (0.01, 0.07)	0.0518016	0.000859273	-0.0523602	0.0261945	0.0469143	-0.05 (-0.10, -1.02e-03)	0.00571311	8.17333e-05	0	0.0213481	1	0.00e+00 (-0.04, 0.04)	-0.00587488	0.0230053	0.798687	-0.01 (-0.05, 0.04)
	12503_5	GPR68	Q15743	211	0.033167	0.011811	0.00498275	0.03 (0.01, 0.06)	0.0518016	0.118373	-0.0366809	0.0241952	0.131019	-0.04 (-0.08, 0.01)	0.00438253	0.000985721	-0.0145227	0.0190033	0.444735	-0.01 (-0.05, 0.02)	-0.0194531	0.0234042	0.406815	-0.02 (-0.07, 0.03)
	17706_4	PPP1R1A	Q13522	211	0.0418267	0.0148864	0.00495847	0.04 (0.01, 0.07)	0.0518016	6.10608e-07	-0.0833442	0.0278421	0.00309074	-0.08 (-0.14, -0.03)	0.00786081	4.60144e-07	-0.017273	0.0213398	0.41827	-0.02 (-0.06, 0.02)	-0.0211702	0.02669	0.428563	-0.02 (-0.07, 0.03)
	3196_6	HAPLN1	P10915	211	0.0334348	0.0119032	0.00497119	0.03 (0.01, 0.06)	0.0518016	0.808564	0.0172667	0.0236767	0.466654	0.02 (-0.03, 0.06)	0.00101351	0.430447	0.000854562	0.020856	0.967316	8.55e-04 (-0.04, 0.04)	0.00405552	0.0255302	0.873938	4.06e-03 (-0.05, 0.05)
	6493_9	CPZ	Q66K79	211	0.0326137	0.0116022	0.00493886	0.03 (0.01, 0.06)	0.0518016	0.0921601	-0.0139034	0.0242816	0.567537	-0.01 (-0.06, 0.03)	0.00292644	0.0276637	0.00149469	0.0203862	0.941552	1.49e-03 (-0.04, 0.04)	0.00930561	0.0233704	0.690902	0.01 (-0.04, 0.06)
	9296_15	PTPRD	P23468	211	-0.0417408	0.0148615	0.00497501	-0.04 (-0.07, -0.01)	0.0518016	4.0831e-06	0.0387228	0.028873	0.181331	0.04 (-0.02, 0.10)	-0.00504366	0.00145886	-0.000827914	0.0220867	0.970098	-8.28e-04 (-0.04, 0.04)	0.00260878	0.0275146	0.924553	2.61e-03 (-0.05, 0.06)
	11573_3	SRSF6	Q13247	211	0.0376273	0.0134588	0.00517824	0.04 (0.01, 0.06)	0.0537201	0.003149	-0.0397023	0.0260177	0.128529	-0.04 (-0.09, 0.01)	0.00483986	0.000696806	-0.0200159	0.0198635	0.313611	-0.02 (-0.06, 0.02)	-0.0418229	0.0284974	0.143708	-0.04 (-0.10, 0.01)
	4771_10	SMPDL3A	Q92484	211	0.0331595	0.0118703	0.00521412	0.03 (0.01, 0.06)	0.0539783	0.0768654	-0.016242	0.0249413	0.515628	-0.02 (-0.07, 0.03)	0.00311184	0.022864	-0.00420609	0.0213568	0.843872	-4.21e-03 (-0.05, 0.04)	-0.00454866	0.025531	0.858768	-4.55e-03 (-0.05, 0.05)
	8758_2	PCDHA7	Q9UN72	211	0.0323159	0.01159	0.00529914	0.03 (0.01, 0.06)	0.0547429	0.076108	-0.004422	0.0245179	0.857046	-4.42e-03 (-0.05, 0.04)	0.0022964	0.0844549	0.0239465	0.0246554	0.331426	0.02 (-0.02, 0.07)	0.0200851	0.0252637	0.4275	0.02 (-0.03, 0.07)
	3362_61	CHRDL1	Q9BU40	211	-0.0397593	0.0142667	0.00532222	-0.04 (-0.07, -0.01)	0.0548658	6.17477e-05	0.0149658	0.0280197	0.593829	0.01 (-0.04, 0.07)	-0.00343183	0.0247458	-0.0149008	0.0261394	0.568644	-0.01 (-0.07, 0.04)	-0.0176973	0.0275312	0.521048	-0.02 (-0.07, 0.04)
	8866_53	QPCTL	Q9NXS2	211	-0.044078	0.0158555	0.00543625	-0.04 (-0.08, -0.01)	0.0558068	1.67269e-09	-0.0202402	0.0315951	0.522476	-0.02 (-0.08, 0.04)	-0.00149312	0.383973	-0.0110851	0.0244082	0.649719	-0.01 (-0.06, 0.04)	-0.0209248	0.0278117	0.452667	-0.02 (-0.08, 0.03)
	9003_99	MARCO	Q9UEW3	211	0.0359445	0.0129296	0.0054355	0.04 (0.01, 0.06)	0.0558068	0.0159733	-0.00955664	0.025355	0.70662	-0.01 (-0.06, 0.04)	0.00286702	0.0386983	0.00959042	0.0226456	0.67193	0.01 (-0.03, 0.05)	0.0171372	0.023806	0.472406	0.02 (-0.03, 0.06)
	13059_33	RFK	Q969G6	211	0.0325293	0.0117058	0.00545417	0.03 (0.01, 0.06)	0.0558739	0.0627416	-0.0328019	0.0243868	0.180061	-0.03 (-0.08, 0.01)	0.00410982	0.00217087	-0.000732178	0.0220766	0.973543	-7.32e-04 (-0.04, 0.04)	0.00264926	0.0239467	0.912014	2.65e-03 (-0.04, 0.05)
	6605_17	IGFALS	P35858	211	0.0453532	0.0163403	0.00551088	0.05 (0.01, 0.08)	0.0562378	1.61073e-12	0.0422467	0.0325269	0.195436	0.04 (-0.02, 0.11)	0.000195005	0.912086	0.0594059	0.0250823	0.0178633	0.06 (0.01, 0.11)	0.0619807	0.022762	0.00701352	0.06 (0.02, 0.11)
	8024_64	TPST2	O60704	211	0.0393285	0.0141702	0.00551261	0.04 (0.01, 0.07)	0.0562378	0.000336961	-0.00493188	0.0279402	0.86006	-4.93e-03 (-0.06, 0.05)	0.00277115	0.0680019	0.0106132	0.0202934	0.600982	0.01 (-0.03, 0.05)	-0.0109545	0.02711	0.686567	-0.01 (-0.06, 0.04)
	12807_89	ARHGAP30	Q7Z6I6	211	0.0374993	0.0135145	0.0055246	0.04 (0.01, 0.06)	0.0562432	0.00416561	-0.0161129	0.0265726	0.544924	-0.02 (-0.07, 0.04)	0.00336158	0.0205009	0.00285592	0.0217136	0.895359	2.86e-03 (-0.04, 0.05)	0.00368711	0.0237659	0.876858	3.69e-03 (-0.04, 0.05)
	8368_102	TNFRSF1B	P20333	211	0.0406904	0.0146736	0.00555383	0.04 (0.01, 0.07)	0.0564237	3.36907e-05	0.00955487	0.02928	0.744503	0.01 (-0.05, 0.07)	0.00193797	0.220708	0.00325828	0.0233618	0.889079	3.26e-03 (-0.04, 0.05)	0.0167125	0.0273868	0.542364	0.02 (-0.04, 0.07)
	19127_1	HSPB6	O14558	211	0.0419973	0.0152138	0.00577178	0.04 (0.01, 0.07)	0.0585168	5.68943e-07	-0.0423442	0.0295073	0.15277	-0.04 (-0.10, 0.02)	0.00528814	0.00110279	-0.00107918	0.0246206	0.965038	-1.08e-03 (-0.05, 0.05)	-0.00779036	0.0287287	0.786527	-0.01 (-0.06, 0.05)
	15602_43	IL6R	P08887	211	0.0324399	0.0117728	0.0058603	0.03 (0.01, 0.06)	0.0592918	0.00258364	0.0290128	0.0231728	0.211961	0.03 (-0.02, 0.07)	0.0002173	0.863728	0.0169151	0.0181255	0.350706	0.02 (-0.02, 0.05)	0.0132302	0.0193938	0.495872	0.01 (-0.02, 0.05)
	7808_5	GLCE	O94923	211	0.0356013	0.012925	0.00587914	0.04 (0.01, 0.06)	0.05936	0.00756538	0.0257548	0.0255582	0.314766	0.03 (-0.02, 0.08)	0.00062211	0.655437	0.0069374	0.022752	0.760432	0.01 (-0.04, 0.05)	0.0117027	0.0233975	0.617479	0.01 (-0.03, 0.06)
	12632_14	NAT1	P18440	211	0.0321668	0.0116869	0.00591626	0.03 (0.01, 0.06)	0.0596121	0.0857749	-0.0345486	0.0241603	0.154217	-0.03 (-0.08, 0.01)	0.0041913	0.0015966	0.0115619	0.018991	0.54265	0.01 (-0.03, 0.05)	0.00088418	0.0242507	0.97095	8.84e-04 (-0.05, 0.05)
	6123_69	TP53	P04637	211	0.0320986	0.0116667	0.00593594	0.03 (0.01, 0.05)	0.0596878	0.308675	0.0143622	0.0236763	0.544772	0.01 (-0.03, 0.06)	0.00111341	0.386647	-0.000461302	0.0202894	0.981861	-4.61e-04 (-0.04, 0.04)	-0.00908172	0.0251796	0.718703	-0.01 (-0.06, 0.04)
	5632_6	CRTAC1	Q9NQ79	211	-0.0350837	0.0127601	0.00596902	-0.04 (-0.06, -0.01)	0.0598977	0.703288	-0.0340063	0.0254578	0.183071	-0.03 (-0.08, 0.02)	-6.7486e-05	0.961039	-0.0120614	0.0212214	0.569791	-0.01 (-0.05, 0.03)	0.0176873	0.0273578	0.51865	0.02 (-0.04, 0.07)
	17675_17	ACOT13	Q9NPJ3	211	-0.0328375	0.01195	0.0059976	-0.03 (-0.06, -0.01)	0.0600617	0.352661	-0.0442484	0.024125	0.0680564	-0.04 (-0.09, 3.04e-03)	0.000715836	0.584388	-0.0489349	0.0249645	0.0499745	-0.05 (-0.10, -4.54e-06)	-0.0468482	0.0228438	0.0415274	-0.05 (-0.09, -2.07e-03)
	3152_57	TNFRSF1B	P20333	211	0.0390993	0.0142384	0.00603199	0.04 (0.01, 0.07)	0.0602399	0.000131376	0.00261099	0.0279504	0.925663	2.61e-03 (-0.05, 0.06)	0.00230734	0.131172	-0.00181075	0.0237639	0.939262	-1.81e-03 (-0.05, 0.04)	0.0138093	0.0267362	0.606048	0.01 (-0.04, 0.07)
	5004_69	MAPK11	Q15759	211	0.031578	0.0115013	0.00603995	0.03 (0.01, 0.05)	0.0602399	0.38185	0.00433899	0.0231006	0.851192	4.34e-03 (-0.04, 0.05)	0.00170694	0.173833	-0.0108999	0.0195029	0.576241	-0.01 (-0.05, 0.03)	-0.0119809	0.0269759	0.657404	-0.01 (-0.06, 0.04)
	13724_27	FGF19	O95750	211	-0.0352437	0.0128448	0.00607323	-0.04 (-0.06, -0.01)	0.060449	0.0201397	-0.0210393	0.0254964	0.410206	-0.02 (-0.07, 0.03)	-0.000892076	0.519478	-0.0114221	0.0214474	0.594335	-0.01 (-0.05, 0.03)	-0.00223115	0.0234209	0.924197	-2.23e-03 (-0.05, 0.04)
	10572_65	CST8	O60676	211	0.0383768	0.013993	0.00609608	0.04 (0.01, 0.07)	0.0605536	0.00220443	-0.0292351	0.0271644	0.283066	-0.03 (-0.08, 0.02)	0.00426586	0.00430614	0.0153633	0.0236394	0.515755	0.02 (-0.03, 0.06)	0.0222772	0.0231691	0.337404	0.02 (-0.02, 0.07)
	4990_87	GP1BA	P07359	211	-0.0394732	0.0143999	0.00612139	-0.04 (-0.07, -0.01)	0.0606821	6.48192e-05	-0.0453369	0.0286432	0.114976	-0.05 (-0.10, 0.01)	0.000368059	0.812892	-0.0507431	0.0256394	0.0478045	-0.05 (-0.10, -4.90e-04)	-0.0545627	0.0254195	0.0329807	-0.05 (-0.10, -4.74e-03)
	6049_64	PTPRS	Q13332	211	-0.0449225	0.0164286	0.00624936	-0.04 (-0.08, -0.01)	0.0618258	3.3573e-12	-0.0105823	0.0319965	0.741177	-0.01 (-0.07, 0.05)	-0.00219196	0.212661	-0.00880515	0.020696	0.670507	-0.01 (-0.05, 0.03)	-0.0152291	0.0230263	0.509095	-0.02 (-0.06, 0.03)
	10037_98	SIGLEC12	Q96PQ1	211	0.0322756	0.0118189	0.00631711	0.03 (0.01, 0.06)	0.0623032	0.908463	-0.0225861	0.0234374	0.336321	-0.02 (-0.07, 0.02)	0.003454	0.00727295	0.0127828	0.0193425	0.508698	0.01 (-0.03, 0.05)	-0.00449335	0.0236326	0.849388	-4.49e-03 (-0.05, 0.04)
	6974_6	CD74	P04233	211	0.0315305	0.0115473	0.006323	0.03 (0.01, 0.05)	0.0623032	0.10753	-0.0157762	0.0241277	0.513919	-0.02 (-0.06, 0.03)	0.00295708	0.0243984	0.0102071	0.0201428	0.612339	0.01 (-0.03, 0.05)	0.00495073	0.0238418	0.835704	4.95e-03 (-0.04, 0.05)
	12895_28	DGKB	Q9Y6T7	211	0.0354595	0.0129995	0.00637667	0.04 (0.01, 0.06)	0.062706	0.0351908	-0.0106691	0.0256306	0.677643	-0.01 (-0.06, 0.04)	0.00288883	0.0385007	0.00979433	0.0237314	0.679815	0.01 (-0.04, 0.06)	0.0136764	0.0240235	0.569765	0.01 (-0.03, 0.06)
	7787_25	LILRA5	A6NI73	211	0.0390976	0.0143522	0.00644652	0.04 (0.01, 0.07)	0.0631398	0.00104227	-0.0469079	0.0277187	0.0920824	-0.05 (-0.10, 0.01)	0.00539717	0.000409537	0.00948056	0.0212467	0.655444	0.01 (-0.03, 0.05)	-0.0316291	0.0255332	0.216822	-0.03 (-0.08, 0.02)
	9173_21	PGM1	P36871	211	0.0319644	0.0117331	0.00644372	0.03 (0.01, 0.05)	0.0631398	0.21456	-0.0178228	0.0238377	0.455498	-0.02 (-0.06, 0.03)	0.00312604	0.016403	0.0158382	0.0244915	0.517839	0.02 (-0.03, 0.06)	0.0101224	0.0210944	0.631825	0.01 (-0.03, 0.05)
	9118_7	PSD2	Q9BQI7	211	0.0410843	0.0151024	0.00652075	0.04 (0.01, 0.07)	0.0637397	1.97072e-06	0.00724654	0.0298302	0.808301	0.01 (-0.05, 0.07)	0.00212305	0.190085	0.0312619	0.0248751	0.208843	0.03 (-0.02, 0.08)	0.0469418	0.0250801	0.0626416	0.05 (-2.22e-03, 0.10)
	19275_68	IDH3G	P51553	211	-0.030984	0.0113975	0.00655812	-0.03 (-0.05, -0.01)	0.0639775	0.593106	-0.0359213	0.0226585	0.114402	-0.04 (-0.08, 0.01)	0.000310081	0.801198	-0.0520027	0.0180884	0.00404135	-0.05 (-0.09, -0.02)	-0.0646361	0.0248047	0.00982221	-0.06 (-0.11, -0.02)
	3440_7	GZMA	P12544	211	0.0581837	0.0214398	0.00665125	0.06 (0.02, 0.10)	0.0647573	5.77657e-52	0.0607153	0.04269	0.156448	0.06 (-0.02, 0.14)	-0.000159553	0.945348	0.041292	0.0243578	0.090033	0.04 (-0.01, 0.09)	0.0321629	0.022086	0.146814	0.03 (-0.01, 0.08)
	15462_28	CD8A	P01732	211	0.0451864	0.0166641	0.00669606	0.05 (0.01, 0.08)	0.0650645	3.36329e-13	0.0634301	0.0330887	0.0566049	0.06 (-1.42e-03, 0.13)	-0.00114245	0.523841	0.0459208	0.0242432	0.0582027	0.05 (-1.60e-03, 0.09)	0.0452147	0.0263374	0.0874988	0.05 (-0.01, 0.10)
	9524_46	SPATA31D4	Q6ZUB0	211	0.0316099	0.0116855	0.00682909	0.03 (0.01, 0.05)	0.0662259	0.0779192	-0.0641395	0.0236683	0.00728849	-0.06 (-0.11, -0.02)	0.00600947	5.13291e-06	-0.00488537	0.0203879	0.810624	-4.89e-03 (-0.04, 0.04)	-0.0141727	0.0235419	0.547811	-0.01 (-0.06, 0.03)
	9127_4	SLC26A5	P58743	211	0.0310614	0.0114895	0.0068623	0.03 (0.01, 0.05)	0.0664168	0.137073	-0.00674848	0.023834	0.777346	-0.01 (-0.05, 0.04)	0.00236851	0.0675988	0.0196146	0.0233396	0.400686	0.02 (-0.03, 0.07)	0.0276176	0.0252533	0.275373	0.03 (-0.02, 0.08)
	15326_64	GBP1	P32455	211	0.0391555	0.0144988	0.00692159	0.04 (0.01, 0.07)	0.0668587	9.44859e-06	0.0135272	0.0287836	0.638873	0.01 (-0.04, 0.07)	0.001608	0.303902	0.0231989	0.0250631	0.354643	0.02 (-0.03, 0.07)	0.0287781	0.0245945	0.243285	0.03 (-0.02, 0.08)
	5486_73	ICAM2	P13598	211	0.0358454	0.0132864	0.00697782	0.04 (0.01, 0.06)	0.0671376	0.00519979	0.0224301	0.0263475	0.395567	0.02 (-0.03, 0.07)	0.000840363	0.555868	0.0168888	0.0244406	0.489556	0.02 (-0.03, 0.06)	0.0157515	0.0244856	0.520735	0.02 (-0.03, 0.06)
	7551_33	LRRC32	Q14392	211	0.0420808	0.0155966	0.00697421	0.04 (0.01, 0.07)	0.0671376	9.18114e-07	0.0789546	0.0327819	0.0168866	0.08 (0.01, 0.14)	-0.00220485	0.202572	0.0143454	0.0226537	0.526571	0.01 (-0.03, 0.06)	2.23665e-05	0.0366697	0.999514	2.24e-05 (-0.07, 0.07)
	2418_55	APOE	P02649	211	0.0583832	0.0216487	0.00700005	0.06 (0.02, 0.10)	0.0672197	5.80447e-50	0.00667559	0.0427928	0.876185	0.01 (-0.08, 0.09)	0.00323973	0.163082	0.0307593	0.0241207	0.20223	0.03 (-0.02, 0.08)	0.0399529	0.0241641	0.0997435	0.04 (-0.01, 0.09)
	13022_20	TP53I11	O14683	211	0.117718	0.0436756	0.00703308	0.12 (0.03, 0.20)	0.0674049	0	0.0500286	0.0870056	0.565907	0.05 (-0.12, 0.22)	0.00424427	0.369331	0.035855	0.0210137	0.0879582	0.04 (-0.01, 0.08)	0.0244178	0.0256703	0.342592	0.02 (-0.03, 0.07)
	5201_50	PDE9A	O76083	211	0.031158	0.0115689	0.00707612	0.03 (0.01, 0.05)	0.0676852	0.444111	0.0066793	0.0230532	0.772306	0.01 (-0.04, 0.05)	0.00153767	0.220344	0.0342681	0.0231716	0.139172	0.03 (-0.01, 0.08)	0.0281917	0.0234982	0.231592	0.03 (-0.02, 0.07)
	3074_6	LBP	P18428	211	0.033211	0.0123483	0.00715547	0.03 (0.01, 0.06)	0.0683111	0.239911	0.00902965	0.0256055	0.72471	0.01 (-0.04, 0.06)	0.00150541	0.277403	0.0133377	0.0222124	0.548198	0.01 (-0.03, 0.06)	0.0274082	0.0245779	0.266057	0.03 (-0.02, 0.08)
	16307_22	UNC5D	Q6UXZ4	211	-0.038752	0.0144821	0.00745365	-0.04 (-0.07, -0.01)	0.0708963	3.62673e-05	0.0312073	0.0285857	0.276218	0.03 (-0.02, 0.09)	-0.00435785	0.00521766	-0.00648268	0.0233726	0.781502	-0.01 (-0.05, 0.04)	-0.0134313	0.026276	0.609774	-0.01 (-0.06, 0.04)
	6527_1	TRIL	Q7L0X0	211	0.0321125	0.0120011	0.00745517	0.03 (0.01, 0.06)	0.0708963	0.227273	-0.00489038	0.0245027	0.841999	-4.89e-03 (-0.05, 0.04)	0.00232852	0.0817461	0.0307766	0.0205314	0.133873	0.03 (-0.01, 0.07)	0.00609612	0.0253395	0.810117	0.01 (-0.04, 0.06)
	9177_6	FAM3B	P58499	211	0.0334355	0.0125366	0.00765243	0.03 (0.01, 0.06)	0.0726315	0.603889	0.0142684	0.0249869	0.56859	0.01 (-0.03, 0.06)	0.00119893	0.376218	0.00764207	0.0248172	0.758132	0.01 (-0.04, 0.06)	0.0103461	0.0259366	0.690372	0.01 (-0.04, 0.06)
	15385_116	FABP2	P12104	211	0.0330574	0.0124251	0.00780171	0.03 (0.01, 0.06)	0.0739053	0.000478217	-0.0121643	0.0241683	0.61527	-0.01 (-0.06, 0.04)	0.00286833	0.0307764	0.0144164	0.0205177	0.482284	0.01 (-0.03, 0.05)	0.0166275	0.0212948	0.435785	0.02 (-0.03, 0.06)
	17737_7	IVD	P26440	211	-0.0311256	0.0117037	0.00782638	-0.03 (-0.05, -0.01)	0.0739962	0.93728	-0.0472584	0.0231958	0.0428735	-0.05 (-0.09, -1.79e-03)	0.00101353	0.421411	-0.0471631	0.0219879	0.0319562	-0.05 (-0.09, -4.07e-03)	-0.0517859	0.0248216	0.0381567	-0.05 (-0.10, -3.14e-03)
	4878_3	F10	P00742	211	0.0410194	0.0154714	0.00801809	0.04 (0.01, 0.07)	0.075663	6.73133e-08	-0.0181134	0.030565	0.554077	-0.02 (-0.08, 0.04)	0.00369729	0.0264038	0.0119985	0.0211137	0.569845	0.01 (-0.03, 0.05)	0.0204123	0.0245423	0.406513	0.02 (-0.03, 0.07)
	6276_16	FURIN	P09958	211	0.035789	0.0135128	0.00808434	0.04 (0.01, 0.06)	0.0761418	0.00178108	-0.0331583	0.0262765	0.208392	-0.03 (-0.08, 0.02)	0.00434097	0.00267724	0.024385	0.0207894	0.240814	0.02 (-0.02, 0.07)	0.016919	0.0246559	0.493341	0.02 (-0.03, 0.07)
	9503_1	NMS	Q5H8A3	211	0.0297562	0.0112434	0.00813166	0.03 (0.01, 0.05)	0.0764407	0.170924	0.00931172	0.0233025	0.689858	0.01 (-0.04, 0.05)	0.00128433	0.310822	0.00621974	0.0213248	0.770542	0.01 (-0.04, 0.05)	0.0193827	0.0214723	0.367727	0.02 (-0.02, 0.06)
	17764_108	RHOC	P08134	211	-0.032036	0.0121231	0.00822817	-0.03 (-0.06, -0.01)	0.0767868	0.0990409	-0.0188176	0.0254959	0.461302	-0.02 (-0.07, 0.03)	-0.000831981	0.54853	-0.0404719	0.0206298	0.0497835	-0.04 (-0.08, -3.75e-05)	-0.0482654	0.0256883	0.0616455	-0.05 (-0.10, 2.08e-03)
	3309_2	FCGR2A	P12318	211	0.0274485	0.0103901	0.00824672	0.03 (0.01, 0.05)	0.0767868	0.896377	0.0227373	0.0204414	0.26728	0.02 (-0.02, 0.06)	0.000298142	0.789257	0.00966527	0.0192948	0.616424	0.01 (-0.03, 0.05)	0.0069827	0.019782	0.724455	0.01 (-0.03, 0.05)
	4440_15	FCRL3	Q96P31	211	0.030302	0.0114685	0.00823716	0.03 (0.01, 0.05)	0.0767868	0.541454	-0.00418698	0.0229101	0.855166	-4.19e-03 (-0.05, 0.04)	0.00216228	0.0835121	0.0040168	0.0189716	0.83232	4.02e-03 (-0.03, 0.04)	0.0107742	0.0224926	0.632429	0.01 (-0.03, 0.05)
	7065_1	G6B	O95866	211	-0.0312967	0.0118409	0.00821514	-0.03 (-0.05, -0.01)	0.0767868	0.0679579	-0.0514236	0.0252822	0.0432166	-0.05 (-0.10, -1.87e-03)	0.00126418	0.358301	-0.0522517	0.0213798	0.0145266	-0.05 (-0.09, -0.01)	-0.0427025	0.0236956	0.0729593	-0.04 (-0.09, 3.74e-03)
	9931_20	KRT1	P04264	211	0.0356472	0.0134833	0.00819815	0.04 (0.01, 0.06)	0.0767868	0.0010362	-0.0126195	0.0263032	0.631892	-0.01 (-0.06, 0.04)	0.00305066	0.0342673	-0.0027841	0.0225976	0.901946	-2.78e-03 (-0.05, 0.04)	-0.00377227	0.0247823	0.879163	-3.77e-03 (-0.05, 0.04)
	12968_2	CSRP2	Q16527	211	-0.0315269	0.0119506	0.00833702	-0.03 (-0.05, -0.01)	0.0773342	0.503869	-0.073757	0.0237237	0.00213865	-0.07 (-0.12, -0.03)	0.00264674	0.040577	-0.0613824	0.0222916	0.00589425	-0.06 (-0.11, -0.02)	-0.0603834	0.0251179	0.0170853	-0.06 (-0.11, -0.01)
	2683_1	C3	P01024	211	0.0317752	0.0120434	0.00833	0.03 (0.01, 0.06)	0.0773342	0.309235	0.013114	0.0245185	0.593313	0.01 (-0.03, 0.06)	0.00117277	0.379641	0.0239238	0.0241469	0.321802	0.02 (-0.02, 0.07)	0.0276124	0.0237654	0.246605	0.03 (-0.02, 0.07)
	12524_18	SAT2	Q96F10	211	0.0313813	0.0119036	0.00838185	0.03 (0.01, 0.05)	0.0775407	0.357211	-0.0327736	0.0236985	0.168158	-0.03 (-0.08, 0.01)	0.0040202	0.00199322	-0.00319362	0.0214037	0.881389	-3.19e-03 (-0.05, 0.04)	-0.00472213	0.0242958	0.846082	-4.72e-03 (-0.05, 0.04)
	15614_168	LILRA2	Q8N149	211	0.0322272	0.0122262	0.00839089	0.03 (0.01, 0.06)	0.0775407	0.0756241	0.0196271	0.0261159	0.453175	0.02 (-0.03, 0.07)	0.000787759	0.5777	0.00683801	0.0241982	0.777497	0.01 (-0.04, 0.05)	0.0196316	0.0256753	0.445361	0.02 (-0.03, 0.07)
	11390_24	CA8	P35219	211	0.0305531	0.0116082	0.0084876	0.03 (0.01, 0.05)	0.0782551	0.263108	0.00240448	0.0237241	0.919369	2.40e-03 (-0.04, 0.05)	0.00176741	0.171378	-0.000771681	0.0187585	0.967186	-7.72e-04 (-0.04, 0.04)	-0.0337554	0.0242028	0.164584	-0.03 (-0.08, 0.01)
	6442_6	BAGE3	Q86Y29	211	0.0353841	0.0134462	0.0085001	0.04 (0.01, 0.06)	0.0782551	0.0155467	0.0393526	0.0266955	0.141951	0.04 (-0.01, 0.09)	-0.000249256	0.863434	0.0415055	0.0254144	0.102438	0.04 (-0.01, 0.09)	0.0511368	0.0251616	0.0433785	0.05 (1.82e-03, 0.10)
	10702_1	COL28A1	Q2UY09	211	0.0385733	0.0146617	0.00851619	0.04 (0.01, 0.07)	0.0782565	1.28107e-05	-0.0113719	0.0288743	0.694101	-0.01 (-0.07, 0.05)	0.00313742	0.0464757	-0.0132238	0.0216996	0.542257	-0.01 (-0.06, 0.03)	-0.0219152	0.0273134	0.423251	-0.02 (-0.08, 0.03)
	11286_78	VIMP	Q9BQE4	211	0.0515648	0.0196196	0.00858319	0.05 (0.01, 0.09)	0.0787247	1.12782e-33	-0.0101342	0.0387393	0.793887	-0.01 (-0.09, 0.07)	0.00387436	0.0666738	0.00509579	0.0205465	0.804125	0.01 (-0.04, 0.05)	-0.00222702	0.0245625	0.927843	-2.23e-03 (-0.05, 0.05)
	12817_1	GEM	P55040	211	0.0376085	0.0143194	0.00862917	0.04 (0.01, 0.07)	0.0789988	6.50734e-06	-0.023568	0.0279916	0.400768	-0.02 (-0.08, 0.03)	0.00384756	0.0120668	0.0210651	0.019911	0.290071	0.02 (-0.02, 0.06)	0.00511123	0.0239474	0.831195	0.01 (-0.04, 0.05)
	6603_18	KAL1	P23352	211	0.0314517	0.0119906	0.00871504	0.03 (0.01, 0.05)	0.0796363	0.11549	0.00945591	0.0251601	0.707425	0.01 (-0.04, 0.06)	0.00138248	0.31265	0.0177932	0.0203381	0.381645	0.02 (-0.02, 0.06)	-0.00661533	0.0276259	0.810981	-0.01 (-0.06, 0.05)
	15580_2	EPHA7	Q15375	211	0.0305537	0.0116513	0.0087324	0.03 (0.01, 0.05)	0.0796466	0.364414	-0.012904	0.0231547	0.577922	-0.01 (-0.06, 0.03)	0.00273865	0.0306296	-0.000412269	0.0209658	0.984312	-4.12e-04 (-0.04, 0.04)	-0.00182327	0.0232749	0.937635	-1.82e-03 (-0.05, 0.04)
	11178_21	SVEP1	Q4LDE5	211	0.0348844	0.0133226	0.0088335	0.03 (0.01, 0.06)	0.0804193	0.0287602	0.0612375	0.0264177	0.0214139	0.06 (0.01, 0.11)	-0.0016584	0.249449	0.0580575	0.0249257	0.0198471	0.06 (0.01, 0.11)	0.0758281	0.026146	0.00412626	0.08 (0.02, 0.13)
	17812_2	PTP4A1	Q93096	211	0.0307992	0.0117655	0.00885076	0.03 (0.01, 0.05)	0.0804272	0.122974	-0.0205078	0.0243454	0.400545	-0.02 (-0.07, 0.03)	0.00320979	0.015506	-0.0083652	0.0220946	0.704979	-0.01 (-0.05, 0.03)	0.00174337	0.0240408	0.94226	1.74e-03 (-0.05, 0.05)
	13431_74	FAM159A	Q6UWV7	211	0.0305405	0.0116744	0.00889617	0.03 (0.01, 0.05)	0.0806904	0.23345	-0.0129224	0.0238367	0.588311	-0.01 (-0.06, 0.03)	0.00272282	0.0361549	0.0153276	0.0241851	0.526235	0.02 (-0.03, 0.06)	0.00787122	0.0226363	0.728394	0.01 (-0.04, 0.05)
	13447_42	SPRN	Q5BIV9	211	-0.0301961	0.0115519	0.00895007	-0.03 (-0.05, -0.01)	0.0810295	0.552074	-0.0498556	0.0228976	0.0305762	-0.05 (-0.09, -4.98e-03)	0.00123723	0.321174	-0.059742	0.023205	0.0100375	-0.06 (-0.11, -0.01)	-0.0600691	0.0246996	0.0158542	-0.06 (-0.11, -0.01)
	4931_59	F3	P13726	211	0.0306646	0.0117379	0.00898981	0.03 (0.01, 0.05)	0.0810901	0.660344	-0.00659098	0.0231981	0.776602	-0.01 (-0.05, 0.04)	0.00234022	0.0640199	-0.00392638	0.0216053	0.855793	-3.93e-03 (-0.05, 0.04)	0.00773162	0.0246724	0.75431	0.01 (-0.04, 0.06)
	8942_2	MRPL21	Q7Z2W9	211	0.0369031	0.014125	0.00898547	0.04 (0.01, 0.06)	0.0810901	6.26234e-05	-0.0312383	0.0274914	0.257134	-0.03 (-0.09, 0.02)	0.0042795	0.00449864	-0.00312087	0.0193667	0.871978	-3.12e-03 (-0.04, 0.03)	-0.0129469	0.0221694	0.559847	-0.01 (-0.06, 0.03)
	15566_10	CNN1	P51911	211	-0.0355428	0.0136255	0.00909257	-0.04 (-0.06, -0.01)	0.0817165	0.015227	-0.0605935	0.0270259	0.0260088	-0.06 (-0.11, -0.01)	0.0015721	0.284433	-0.0483375	0.0209515	0.0210482	-0.05 (-0.09, -0.01)	-0.0395177	0.0241443	0.103184	-0.04 (-0.09, 0.01)
	7757_5	HLA-DQA2	P01906	211	0.0422352	0.0161879	0.0090791	0.04 (0.01, 0.07)	0.0817165	5.89943e-14	-0.0221713	0.0316558	0.484464	-0.02 (-0.08, 0.04)	0.0040551	0.0192615	-0.0114326	0.0196779	0.56125	-0.01 (-0.05, 0.03)	-0.0292255	0.0236155	0.217262	-0.03 (-0.08, 0.02)
	7141_21	MGAT4B	Q9UQ53	211	0.0400817	0.0153786	0.00915202	0.04 (0.01, 0.07)	0.0821004	2.85678e-08	-0.0129761	0.0303182	0.669093	-0.01 (-0.07, 0.05)	0.00333257	0.0440814	0.017299	0.020203	0.391855	0.02 (-0.02, 0.06)	-0.0422335	0.0302706	0.164429	-0.04 (-0.10, 0.02)
	15471_29	PNLIPRP2	P54317	211	0.0308924	0.0118767	0.0092927	0.03 (0.01, 0.05)	0.0832104	0.109544	0.0761722	0.0255995	0.0032693	0.08 (0.03, 0.13)	-0.00275778	0.0440293	0.0353568	0.0198954	0.0755466	0.04 (-3.64e-03, 0.07)	0.0579371	0.0284485	0.0429494	0.06 (2.18e-03, 0.11)
	10014_31	SNAI2	O43623	211	0.0342173	0.0131657	0.00935025	0.03 (0.01, 0.06)	0.0835732	0.00781954	-0.0321426	0.0257008	0.212463	-0.03 (-0.08, 0.02)	0.00413864	0.00315217	-0.000549551	0.02205	0.980116	-5.50e-04 (-0.04, 0.04)	0.00158406	0.0256212	0.95076	1.58e-03 (-0.05, 0.05)
	17672_184	GIF	P27352	211	0.0382628	0.0147259	0.00936791	0.04 (0.01, 0.07)	0.0835788	1.67772e-07	0.0441308	0.0291292	0.131283	0.04 (-0.01, 0.10)	-0.000369964	0.815479	0.0169785	0.0222978	0.446392	0.02 (-0.03, 0.06)	0.020868	0.0241254	0.388036	0.02 (-0.03, 0.07)
	12637_7	CRAT	P43155	211	-0.030777	0.0118479	0.00938596	-0.03 (-0.05, -0.01)	0.0835879	0.482814	-0.0494955	0.0235149	0.0364982	-0.05 (-0.10, -3.41e-03)	0.00117637	0.357681	-0.0555611	0.0238751	0.0199571	-0.06 (-0.10, -0.01)	-0.0456976	0.0254172	0.0736292	-0.05 (-0.10, 4.12e-03)
	8859_51	CA11	O75493	211	0.031585	0.012166	0.00942702	0.03 (0.01, 0.06)	0.0838014	0.07726	0.0299044	0.0278873	0.284809	0.03 (-0.02, 0.08)	9.91886e-05	0.945722	0.0289726	0.0206153	0.159905	0.03 (-0.01, 0.07)	0.0246341	0.0290277	0.397047	0.02 (-0.03, 0.08)
	13095_51	REG1A	P05451	211	0.0342603	0.0132517	0.00972809	0.03 (0.01, 0.06)	0.0863214	0.0309516	0.071917	0.0261906	0.0065605	0.07 (0.02, 0.12)	-0.00236361	0.0975077	0.0550981	0.0264062	0.0369276	0.06 (3.34e-03, 0.11)	0.0771206	0.0275743	0.00563991	0.08 (0.02, 0.13)
	3605_77	MASP1	P48740	211	0.0309754	0.0119853	0.00975345	0.03 (0.01, 0.05)	0.0863903	0.0946612	-0.0236167	0.024991	0.345745	-0.02 (-0.07, 0.03)	0.00342581	0.0122034	0.0150396	0.0196802	0.444747	0.02 (-0.02, 0.05)	0.00105898	0.0255039	0.966919	1.06e-03 (-0.05, 0.05)
	5358_3	OMD	Q99983	211	-0.0377677	0.0146183	0.00977769	-0.04 (-0.07, -0.01)	0.0864489	4.71385e-05	0.0330487	0.0284778	0.247166	0.03 (-0.02, 0.09)	-0.00445156	0.00438597	-0.00028025	0.0222251	0.989939	-2.80e-04 (-0.04, 0.04)	0.00314765	0.0268281	0.906713	3.15e-03 (-0.05, 0.06)
	11955_1	ARHGAP1	Q07960	211	0.030544	0.0118354	0.00985918	0.03 (0.01, 0.05)	0.0870126	0.397156	-0.0128771	0.023438	0.583311	-0.01 (-0.06, 0.03)	0.00272685	0.0328458	0.0046108	0.0226941	0.839001	4.61e-03 (-0.04, 0.05)	0.00340808	0.0239867	0.887151	3.41e-03 (-0.04, 0.05)
	4318_12	PTPN6	P29350	211	-0.0304813	0.0118203	0.00991668	-0.03 (-0.05, -0.01)	0.0873629	0.381896	-0.0137696	0.0238205	0.563848	-0.01 (-0.06, 0.03)	-0.00105059	0.417828	-0.01307	0.019617	0.505245	-0.01 (-0.05, 0.03)	-0.0047937	0.0260957	0.854429	-4.79e-03 (-0.06, 0.05)
	3808_76	FGFR2	P21802	211	0.0276107	0.0107167	0.00998311	0.03 (0.01, 0.05)	0.0876335	0.236117	-0.00171078	0.0196438	0.930683	-1.71e-03 (-0.04, 0.04)	0.00206015	0.0728243	0.00921375	0.020556	0.65399	0.01 (-0.03, 0.05)	0.0178417	0.0185386	0.336951	0.02 (-0.02, 0.05)
	8922_4	TMCC3	Q9ULS5	211	0.0830419	0.032227	0.00997261	0.08 (0.02, 0.15)	0.0876335	2.41997e-186	0.0019261	0.0641332	0.97607	1.93e-03 (-0.12, 0.13)	0.00506373	0.145356	0.0172128	0.0216524	0.426636	0.02 (-0.03, 0.06)	0.00684294	0.0239188	0.775091	0.01 (-0.04, 0.05)
	9220_7	EPHB3	P54753	211	0.0297594	0.0115642	0.0100703	0.03 (0.01, 0.05)	0.0882407	0.154803	-0.00742073	0.0238126	0.755632	-0.01 (-0.05, 0.04)	0.00233966	0.0716257	-0.00280003	0.0210948	0.894402	-2.80e-03 (-0.04, 0.04)	0.00877792	0.0236105	0.710431	0.01 (-0.04, 0.06)
	19270_26	YARS	P54577	211	-0.0311116	0.0121006	0.0101381	-0.03 (-0.05, -0.01)	0.0886771	0.052088	-0.0460874	0.0259324	0.0769881	-0.05 (-0.10, 4.74e-03)	0.000940823	0.504471	-0.0618077	0.0227242	0.00653002	-0.06 (-0.11, -0.02)	-0.0613523	0.0261451	0.0198765	-0.06 (-0.11, -0.01)
	6350_43	APOC2	P02655	211	0.0293274	0.0114238	0.0102519	0.03 (0.01, 0.05)	0.0895124	0.23848	-0.00622468	0.0232618	0.789277	-0.01 (-0.05, 0.04)	0.00222455	0.0780848	0.000173377	0.0192868	0.992828	1.73e-04 (-0.04, 0.04)	-0.0129315	0.024905	0.604143	-0.01 (-0.06, 0.04)
	12529_32	FKBP6	O75344	211	0.03613	0.0140846	0.0103112	0.04 (0.01, 0.06)	0.0897113	2.70228e-05	-0.00650356	0.0278136	0.815349	-0.01 (-0.06, 0.05)	0.00267835	0.0774362	0.031098	0.0236292	0.188145	0.03 (-0.02, 0.08)	0.0320314	0.0219914	0.146737	0.03 (-0.01, 0.08)
	9100_32	C5orf46	Q6UWT4	211	-0.0310663	0.0121087	0.0102991	-0.03 (-0.05, -0.01)	0.0897113	0.088576	-0.0507928	0.0256098	0.0486392	-0.05 (-0.10, -5.98e-04)	0.00123734	0.373585	-0.0593677	0.0237868	0.0125664	-0.06 (-0.11, -0.01)	-0.046003	0.0272446	0.0927965	-0.05 (-0.10, 0.01)
	15606_19	KRT19	P08727	211	0.0691953	0.0270104	0.0104129	0.07 (0.02, 0.12)	0.090276	1.45255e-107	-4.52404e-06	0.0536598	0.999933	-4.52e-06 (-0.11, 0.11)	0.00433759	0.137468	0.0141564	0.0231677	0.541172	0.01 (-0.03, 0.06)	0.0129986	0.0225808	0.565469	0.01 (-0.03, 0.06)
	17856_23	NT5M	Q9NPB1	211	-0.0301799	0.0117803	0.0104102	-0.03 (-0.05, -0.01)	0.090276	0.712195	-0.0463028	0.0234032	0.0491884	-0.05 (-0.09, -4.32e-04)	0.0010148	0.426189	-0.0554991	0.0231794	0.016651	-0.06 (-0.10, -0.01)	-0.0564937	0.0231454	0.0154823	-0.06 (-0.10, -0.01)
	5132_71	IL27RA	Q6UWB1	211	0.032095	0.0125365	0.0104634	0.03 (0.01, 0.06)	0.0905534	0.289964	0.0694569	0.0254347	0.00685798	0.07 (0.02, 0.12)	-0.00234911	0.0906497	0.0289207	0.0246935	0.241524	0.03 (-0.02, 0.08)	0.0236031	0.0247578	0.341503	0.02 (-0.02, 0.07)
	12750_9	ITGB2	P05107	211	0.0299547	0.0117072	0.0105081	0.03 (0.01, 0.05)	0.090706	0.083449	-0.0352285	0.0242549	0.147882	-0.04 (-0.08, 0.01)	0.00408832	0.0021144	0.00315889	0.0204036	0.876963	3.16e-03 (-0.04, 0.04)	-0.00109756	0.0242327	0.963917	-1.10e-03 (-0.05, 0.05)
	8429_16	AXIN2	Q9Y2T1	211	0.0348516	0.0136261	0.0105365	0.03 (0.01, 0.06)	0.090706	0.00883631	0.00126592	0.0269826	0.962625	1.27e-03 (-0.05, 0.05)	0.00211258	0.151121	0.0128031	0.0250285	0.608971	0.01 (-0.04, 0.06)	0.0131413	0.0243933	0.590648	0.01 (-0.03, 0.06)
	8908_14	KCNE5	Q9UJ90	211	-0.0310535	0.0121407	0.0105335	-0.03 (-0.05, -0.01)	0.090706	0.297348	-0.0189786	0.0247696	0.444419	-0.02 (-0.07, 0.03)	-0.000761031	0.573344	0.00460764	0.0204582	0.821806	4.61e-03 (-0.04, 0.04)	0.0126151	0.0236524	0.594354	0.01 (-0.03, 0.06)
	19553_14	STX1A	Q16623	211	-0.0340841	0.0133414	0.0106263	-0.03 (-0.06, -0.01)	0.0908535	0.00628352	0.0129618	0.0261719	0.620939	0.01 (-0.04, 0.06)	-0.00296782	0.0384022	0.00645975	0.020369	0.751141	0.01 (-0.03, 0.05)	0.000910967	0.0271181	0.973234	9.11e-04 (-0.05, 0.05)
	2516_57	CCL21	O00585	211	0.0379889	0.0148629	0.0105899	0.04 (0.01, 0.07)	0.0908535	4.79866e-07	-0.0075449	0.0294053	0.797753	-0.01 (-0.07, 0.05)	0.00284625	0.0746742	0.0379329	0.025594	0.138313	0.04 (-0.01, 0.09)	0.0375711	0.0254523	0.141406	0.04 (-0.01, 0.09)
	3007_7	SIGLEC9	Q9Y336	211	0.0320839	0.0125587	0.0106277	0.03 (0.01, 0.06)	0.0908535	1	0.0177437	0.0247095	0.473501	0.02 (-0.03, 0.07)	0.000912486	0.501134	0.00196284	0.0212844	0.926524	1.96e-03 (-0.04, 0.04)	0.000612421	0.0238723	0.979558	6.12e-04 (-0.05, 0.05)
	9313_27	CBLN1	P23435	211	-0.0378122	0.0147966	0.0106043	-0.04 (-0.07, -0.01)	0.0908535	9.71191e-09	0.0249282	0.0291194	0.392939	0.02 (-0.03, 0.08)	-0.0039522	0.013511	-0.00057467	0.021865	0.979032	-5.75e-04 (-0.04, 0.04)	-0.0034361	0.0238047	0.885366	-3.44e-03 (-0.05, 0.04)
	15534_26	MDH2	P40926	211	-0.0299276	0.0117277	0.0107148	-0.03 (-0.05, -0.01)	0.0914391	0.571713	-0.0423416	0.0232119	0.0695595	-0.04 (-0.09, 3.15e-03)	0.000781407	0.536108	-0.0479307	0.0236176	0.0424128	-0.05 (-0.09, -1.64e-03)	-0.038788	0.0236609	0.102642	-0.04 (-0.09, 0.01)
	7776_20	UNC5B	Q8IZJ1	211	0.0346604	0.0135924	0.010773	0.03 (0.01, 0.06)	0.0917758	0.00891178	0.042701	0.0270248	0.115603	0.04 (-0.01, 0.10)	-0.000503807	0.730829	0.018372	0.0238425	0.44097	0.02 (-0.03, 0.07)	0.0152595	0.0269489	0.571836	0.02 (-0.04, 0.07)
	3389_7	SERPINA5	P05154	211	0.0337416	0.013243	0.010838	0.03 (0.01, 0.06)	0.0921697	0.00535281	-0.00190709	0.0253718	0.940155	-1.91e-03 (-0.05, 0.05)	0.00230726	0.101521	0.0074586	0.0212514	0.725611	0.01 (-0.03, 0.05)	0.0154013	0.022235	0.489288	0.02 (-0.03, 0.06)
	14153_8	EFNA3	P52797	211	0.0301572	0.0118403	0.0108652	0.03 (0.01, 0.05)	0.0922414	0.097109	0.0183528	0.0250464	0.464531	0.02 (-0.03, 0.07)	0.000739147	0.586107	0.00922246	0.0206936	0.655838	0.01 (-0.03, 0.05)	0.00397256	0.0230377	0.86326	3.97e-03 (-0.04, 0.05)
	9212_22	CTSF	Q9UBX1	211	0.0457866	0.0179831	0.0108939	0.05 (0.01, 0.08)	0.0923253	7.02308e-23	0.015307	0.0355609	0.667315	0.02 (-0.05, 0.09)	0.0019195	0.321606	0.0189117	0.0220012	0.390023	0.02 (-0.02, 0.06)	0.0209799	0.0271095	0.439864	0.02 (-0.03, 0.07)
	13529_39	NAP1L2	Q9ULW6	211	0.0371118	0.0145889	0.0109644	0.04 (0.01, 0.07)	0.0924437	4.80637e-06	-0.0113953	0.0287756	0.692506	-0.01 (-0.07, 0.05)	0.00304847	0.0523663	0.00830566	0.0194549	0.669438	0.01 (-0.03, 0.05)	0.00172458	0.0244199	0.943766	1.72e-03 (-0.05, 0.05)
	3480_7	DUSP3	P51452	211	-0.0304813	0.0119821	0.0109619	-0.03 (-0.05, -0.01)	0.0924437	0.295032	-0.0193589	0.0244248	0.428914	-0.02 (-0.07, 0.03)	-0.00069824	0.59869	-0.0315298	0.0250797	0.208688	-0.03 (-0.08, 0.02)	-0.0330364	0.0236314	0.163592	-0.03 (-0.08, 0.01)
	8800_14	TTC17	Q96AE7	211	0.0295932	0.01163	0.0109417	0.03 (0.01, 0.05)	0.0924437	0.112063	-0.00672426	0.0241952	0.781351	-0.01 (-0.05, 0.04)	0.00229104	0.0832357	-0.00269516	0.0219511	0.902281	-2.70e-03 (-0.05, 0.04)	-0.0083894	0.0229646	0.715241	-0.01 (-0.05, 0.04)
	5644_60	RNASE4	P34096	211	0.0379196	0.0149205	0.0110393	0.04 (0.01, 0.07)	0.0928714	1.70166e-05	-0.00345017	0.030224	0.909226	-3.45e-03 (-0.06, 0.06)	0.00254547	0.117424	0.00742277	0.0228895	0.74572	0.01 (-0.04, 0.05)	0.0133069	0.0278565	0.633364	0.01 (-0.04, 0.07)
	8874_53	CLN5	O75503	211	0.0297252	0.0116982	0.011053	0.03 (0.01, 0.05)	0.0928714	0.0562118	-0.0295742	0.0244257	0.227346	-0.03 (-0.08, 0.02)	0.00374154	0.00530622	-0.000100406	0.020418	0.996076	-1.00e-04 (-0.04, 0.04)	0.00683646	0.023989	0.775938	0.01 (-0.04, 0.05)
	6405_74	PSG2	P11465	211	0.0303193	0.0119418	0.0111195	0.03 (0.01, 0.05)	0.093271	0.17735	-0.0081013	0.0245716	0.741956	-0.01 (-0.06, 0.04)	0.00240968	0.0715616	0.0157675	0.0254576	0.535676	0.02 (-0.03, 0.07)	0.0147122	0.0238928	0.538719	0.01 (-0.03, 0.06)
	11107_25	TENM3	Q9P273	211	0.0294593	0.0116104	0.0111708	0.03 (0.01, 0.05)	0.0935412	0.0682519	-0.0216773	0.0245509	0.378276	-0.02 (-0.07, 0.03)	0.00319278	0.0169501	0.000273932	0.021875	0.990009	2.74e-04 (-0.04, 0.04)	0.00376985	0.0236139	0.873314	3.77e-03 (-0.04, 0.05)
	5656_53	ENDOU	P21128	211	0.0295133	0.0116361	0.0112015	0.03 (0.01, 0.05)	0.0936383	0.520292	0.0172961	0.0231058	0.454962	0.02 (-0.03, 0.06)	0.000765625	0.541189	0.0149309	0.0235669	0.526374	0.01 (-0.03, 0.06)	0.0185645	0.0238386	0.436999	0.02 (-0.03, 0.07)
	14029_42	COPS2	P61201	211	0.0393305	0.0155304	0.0113256	0.04 (0.01, 0.07)	0.0945148	1.65577e-09	-0.0351923	0.0302297	0.245686	-0.04 (-0.09, 0.02)	0.00468863	0.00471502	-0.00655416	0.020839	0.753131	-0.01 (-0.05, 0.03)	-0.00885311	0.0224237	0.693384	-0.01 (-0.05, 0.04)
	6252_62	SCGB3A1	Q96QR1	211	-0.0400944	0.015838	0.0113564	-0.04 (-0.07, -0.01)	0.0946112	5.52365e-11	-0.023327	0.0316155	0.461442	-0.02 (-0.09, 0.04)	-0.00104605	0.540479	0.00193444	0.0215981	0.928633	1.93e-03 (-0.04, 0.04)	0.00790533	0.0272792	0.77226	0.01 (-0.05, 0.06)
	17806_6	SDCBP	O00560	211	0.03466	0.0137001	0.0114095	0.03 (0.01, 0.06)	0.0948919	0.00170962	-0.0466636	0.0264514	0.0791716	-0.05 (-0.10, 0.01)	0.0051049	0.000459262	-0.0141506	0.0197596	0.473909	-0.01 (-0.05, 0.02)	-0.0502795	0.0265483	0.0596141	-0.05 (-0.10, 1.76e-03)
	17333_20	ACADM	P11310	211	-0.0295795	0.0117165	0.0115833	-0.03 (-0.05, -0.01)	0.0961744	0.404801	-0.0260139	0.023557	0.270735	-0.03 (-0.07, 0.02)	-0.000223669	0.861092	-0.0231626	0.0229343	0.312517	-0.02 (-0.07, 0.02)	-0.0275504	0.0240861	0.253997	-0.03 (-0.07, 0.02)
	10762_2	KLRG2	A4D1S0	211	0.0323243	0.0128114	0.0116327	0.03 (0.01, 0.06)	0.0962799	0.015572	0.00313927	0.0245669	0.898443	3.14e-03 (-0.05, 0.05)	0.0018934	0.165663	0.00169525	0.0235147	0.942528	1.70e-03 (-0.04, 0.05)	-0.00368207	0.0234561	0.875414	-3.68e-03 (-0.05, 0.04)
	7173_141	TMEM132C	Q8N3T6	211	-0.0369544	0.0146469	0.0116352	-0.04 (-0.07, -0.01)	0.0962799	0.000231337	0.0144803	0.0289785	0.617818	0.01 (-0.04, 0.07)	-0.00321095	0.0414428	-0.00449217	0.022508	0.841808	-4.49e-03 (-0.05, 0.04)	-0.00800885	0.0258654	0.757145	-0.01 (-0.06, 0.04)
	17462_19	IRF1	P10914	211	0.0328352	0.0130178	0.011658	0.03 (0.01, 0.06)	0.0963057	0.0099742	-0.022286	0.0255958	0.384922	-0.02 (-0.07, 0.03)	0.00344342	0.0135287	0.013177	0.0237056	0.578306	0.01 (-0.03, 0.06)	0.0169746	0.0250561	0.498858	0.02 (-0.03, 0.07)
	17329_2	BDH2	Q9BUT1	211	0.0408949	0.0162483	0.0118404	0.04 (0.01, 0.07)	0.0976483	2.32431e-15	0.00404249	0.0320644	0.899795	4.04e-03 (-0.06, 0.07)	0.00232295	0.184204	0.0109722	0.0214605	0.609157	0.01 (-0.03, 0.05)	0.0203862	0.0243773	0.403947	0.02 (-0.03, 0.07)
	4535_50	BST1	Q10588	211	0.0261682	0.0104541	0.0123092	0.03 (0.01, 0.05)	0.101063	0.0367262	0.0300871	0.0209881	0.153199	0.03 (-0.01, 0.07)	-0.000245872	0.829592	0	0.0157921	1	0.00e+00 (-0.03, 0.03)	-0.0100362	0.0214438	0.640252	-0.01 (-0.05, 0.03)
	6911_103	CLEC6A	Q6EIG7	211	0.0294364	0.01176	0.0123116	0.03 (0.01, 0.05)	0.101063	0.256661	0.0216874	0.0250179	0.387004	0.02 (-0.03, 0.07)	0.000470942	0.723493	-0.000201806	0.0216187	0.992552	-2.02e-04 (-0.04, 0.04)	0.000403523	0.0258236	0.987547	4.04e-04 (-0.05, 0.05)
	9363_11	CT55	Q8WUE5	211	0.0291139	0.0116318	0.0123162	0.03 (0.01, 0.05)	0.101063	0.183887	-0.0261262	0.0236387	0.27033	-0.03 (-0.07, 0.02)	0.00348621	0.00732191	0.00411903	0.0226908	0.855953	4.12e-03 (-0.04, 0.05)	0.0104675	0.0225854	0.643511	0.01 (-0.03, 0.05)
	8098_37	TBXAS1	P24557	211	0.0315574	0.012637	0.0125173	0.03 (0.01, 0.06)	0.102542	0.0483009	-0.0159596	0.0248701	0.521761	-0.02 (-0.06, 0.03)	0.00297727	0.0280969	-0.000562243	0.0197085	0.977241	-5.62e-04 (-0.04, 0.04)	-0.00613001	0.023314	0.79286	-0.01 (-0.05, 0.04)
	3077_66	F10	P00742	211	0.0385016	0.0154343	0.0126121	0.04 (0.01, 0.07)	0.103146	2.36295e-08	-0.0178205	0.0301442	0.555041	-0.02 (-0.08, 0.04)	0.00358398	0.0312488	0.0125703	0.0219407	0.566697	0.01 (-0.03, 0.06)	0.0119334	0.0243913	0.625176	0.01 (-0.04, 0.06)
	6415_90	CPN2	P22792	211	0.0367083	0.0147328	0.0127168	0.04 (0.01, 0.07)	0.103829	5.77786e-05	-0.0228378	0.0289461	0.43102	-0.02 (-0.08, 0.03)	0.00372112	0.0181729	0.0137277	0.025628	0.5922	0.01 (-0.04, 0.06)	0.0188753	0.023314	0.419079	0.02 (-0.03, 0.06)
	11192_168	TINAGL1	Q9GZM7	211	-0.0381376	0.0153808	0.0131546	-0.04 (-0.07, -0.01)	0.107047	9.88596e-08	0.0324168	0.0302047	0.284403	0.03 (-0.03, 0.09)	-0.00443319	0.00749325	0.00179168	0.0207025	0.931034	1.79e-03 (-0.04, 0.04)	0.0110458	0.0241914	0.64843	0.01 (-0.04, 0.06)
	3184_25	F7	P08709	211	0.0358323	0.0144477	0.0131333	0.04 (0.01, 0.06)	0.107047	0.00107378	0.00923429	0.0282089	0.743728	0.01 (-0.05, 0.06)	0.00169648	0.273633	0.0208502	0.0221975	0.347574	0.02 (-0.02, 0.06)	0.0187047	0.0242167	0.440753	0.02 (-0.03, 0.07)
	2788_55	MMP3	P08254	211	0.0433884	0.0175064	0.0131964	0.04 (0.01, 0.08)	0.10721	7.74685e-20	-0.0123641	0.0345111	0.720506	-0.01 (-0.08, 0.06)	0.00351514	0.0627733	0.0081117	0.0228097	0.722122	0.01 (-0.04, 0.05)	0.0209345	0.0245088	0.393988	0.02 (-0.03, 0.07)
	10514_5	PTGDS	P41222	211	0.0299602	0.0120933	0.0132336	0.03 (0.01, 0.05)	0.107334	0.119041	0.0557224	0.0253038	0.0287491	0.06 (0.01, 0.11)	-0.00162066	0.239679	0.0297317	0.0246514	0.227785	0.03 (-0.02, 0.08)	0.0281195	0.0233986	0.23081	0.03 (-0.02, 0.07)
	12621_55	PPP2R1A	P30153	211	-0.0329076	0.0132876	0.0132653	-0.03 (-0.06, -0.01)	0.107414	0.00720674	-0.0340427	0.0264298	0.199156	-0.03 (-0.09, 0.02)	7.14114e-05	0.960389	-0.0569022	0.0210324	0.00682101	-0.06 (-0.10, -0.02)	-0.0465594	0.0233165	0.0471333	-0.05 (-0.09, -8.59e-04)
	17775_8	TAGLN3	Q9UI15	211	-0.0286232	0.0115771	0.0134207	-0.03 (-0.05, -0.01)	0.108159	0.91583	-0.0651941	0.023016	0.00506956	-0.07 (-0.11, -0.02)	0.00228586	0.0674174	-0.0490352	0.0186834	0.00867689	-0.05 (-0.09, -0.01)	-0.0603774	0.0243116	0.0137929	-0.06 (-0.11, -0.01)
	5764_4	GALNT2	Q10471	211	0.0289412	0.0117046	0.0134118	0.03 (0.01, 0.05)	0.108159	0.0522383	-0.0357962	0.0246177	0.147423	-0.04 (-0.08, 0.01)	0.00405541	0.00264505	0.00220029	0.0207992	0.915751	2.20e-03 (-0.04, 0.04)	-0.00423506	0.0243521	0.862104	-4.24e-03 (-0.05, 0.04)
	7211_2	RNASE1	P07998	211	0.0386529	0.0156342	0.0134234	0.04 (0.01, 0.07)	0.108159	1.09948e-08	-0.0186314	0.0309108	0.54733	-0.02 (-0.08, 0.04)	0.00358662	0.033344	-0.00300739	0.0238328	0.899584	-3.01e-03 (-0.05, 0.04)	0.00169279	0.0281665	0.952134	1.69e-03 (-0.05, 0.06)
	14178_18	CDKN3	Q16667	211	-0.0340818	0.0138083	0.013579	-0.03 (-0.06, -0.01)	0.109233	4.42366e-05	-0.00270309	0.0272934	0.921203	-2.70e-03 (-0.06, 0.05)	-0.00196693	0.184311	-0.0396712	0.0245485	0.106088	-0.04 (-0.09, 0.01)	-0.031711	0.0254102	0.213434	-0.03 (-0.08, 0.02)
	8299_66	LILRA4	P59901	211	0.0314464	0.012747	0.0136263	0.03 (0.01, 0.06)	0.109434	0.600198	0.0396223	0.0253986	0.120268	0.04 (-0.01, 0.09)	-0.000510585	0.710146	0.0107697	0.0249444	0.665925	0.01 (-0.04, 0.06)	0.0180276	0.024208	0.457287	0.02 (-0.03, 0.07)
	10643_16	OLFM3	Q96PB7	211	0.0287792	0.0116696	0.0136569	0.03 (0.01, 0.05)	0.109501	0.0658215	-0.0252258	0.0244671	0.303729	-0.03 (-0.07, 0.02)	0.00338822	0.0112537	0.0172687	0.0192841	0.370526	0.02 (-0.02, 0.06)	0.00358127	0.0242228	0.882605	3.58e-03 (-0.04, 0.05)
	14127_240	IFNB1	P01574	211	0.0285085	0.0115772	0.0137988	0.03 (0.01, 0.05)	0.110278	0.266644	-0.0294323	0.0232163	0.2063	-0.03 (-0.07, 0.02)	0.00364946	0.00425602	-0.00861098	0.0196146	0.660655	-0.01 (-0.05, 0.03)	-0.00851999	0.0225042	0.705371	-0.01 (-0.05, 0.04)
	16770_3	REG1B	P48304	211	0.0332172	0.0134879	0.0137883	0.03 (0.01, 0.06)	0.110278	0.00765812	0.0725659	0.0267327	0.00719226	0.07 (0.02, 0.12)	-0.0024635	0.0901979	0.0666622	0.024467	0.0064384	0.07 (0.02, 0.11)	0.0894072	0.0267371	0.000978076	0.09 (0.04, 0.14)
	11239_49	TMPRSS6	Q8IU80	211	0.0315667	0.0128502	0.0140295	0.03 (0.01, 0.06)	0.11194	0.000173001	-0.033678	0.0251612	0.18219	-0.03 (-0.08, 0.02)	0.00409676	0.00305858	0.00236012	0.0182479	0.897091	2.36e-03 (-0.03, 0.04)	0.0051445	0.0219854	0.815216	0.01 (-0.04, 0.05)
	13990_1	PC	P11498	211	0.028485	0.0116077	0.0141286	0.03 (0.01, 0.05)	0.112547	0.498361	-0.00237038	0.022973	0.917918	-2.37e-03 (-0.05, 0.04)	0.0019359	0.121125	0.0160792	0.0239769	0.502469	0.02 (-0.03, 0.06)	0.0169834	0.025567	0.507246	0.02 (-0.03, 0.07)
	7045_4	BNIP3	Q12983	211	0.0284298	0.0115907	0.0141742	0.03 (0.01, 0.05)	0.112727	0.20519	-0.0392412	0.0233419	0.0942272	-0.04 (-0.08, 0.01)	0.00425938	0.00093954	0.00751705	0.0184979	0.684468	0.01 (-0.03, 0.04)	-0.0115068	0.0254166	0.651211	-0.01 (-0.06, 0.04)
	8786_6	FAM171B	Q6P995	211	0.0284147	0.0116005	0.0143083	0.03 (0.01, 0.05)	0.113609	0.109825	0.0106539	0.0243427	0.662084	0.01 (-0.04, 0.06)	0.00111663	0.398913	-0.0150404	0.0215032	0.484271	-0.02 (-0.06, 0.03)	-0.0100561	0.0241015	0.67693	-0.01 (-0.06, 0.04)
	9918_23	CALB1	P05937	211	0.028748	0.0117444	0.0143726	0.03 (0.01, 0.05)	0.113936	0.0957137	0.0121432	0.0248076	0.625004	0.01 (-0.04, 0.06)	0.00104252	0.439348	0.0169063	0.0240437	0.481965	0.02 (-0.03, 0.06)	0.0161317	0.0251546	0.522027	0.02 (-0.03, 0.07)
	15472_16	LRP11	Q86VZ4	211	0.0328789	0.0134382	0.0144183	0.03 (0.01, 0.06)	0.114114	0.000512769	0.0196274	0.0267674	0.464223	0.02 (-0.03, 0.07)	0.000830594	0.567441	0.0101573	0.0245449	0.679002	0.01 (-0.04, 0.06)	0.012645	0.0238034	0.595823	0.01 (-0.03, 0.06)
	8394_56	RNASE2	P10153	211	0.0283992	0.0116294	0.0146055	0.03 (0.01, 0.05)	0.11541	0.250128	-0.0179583	0.0235617	0.446811	-0.02 (-0.06, 0.03)	0.00291441	0.0237298	0.013898	0.0191093	0.467049	0.01 (-0.02, 0.05)	-0.00710809	0.0244068	0.77116	-0.01 (-0.05, 0.04)
	19261_12	SDCBP2	Q9H190	211	0.0325174	0.013331	0.0147187	0.03 (0.01, 0.06)	0.115815	0.0135523	-0.0462862	0.0257579	0.0737838	-0.05 (-0.10, 4.20e-03)	0.00495747	0.000489801	-0.00794057	0.018824	0.673147	-0.01 (-0.04, 0.03)	-0.0500709	0.0268534	0.0636327	-0.05 (-0.10, 2.56e-03)
	3059_50	TNFSF13B	Q9Y275	211	0.0325395	0.0133413	0.0147276	0.03 (0.01, 0.06)	0.115815	0.0104642	-0.0316324	0.0260775	0.226493	-0.03 (-0.08, 0.02)	0.00404699	0.00484582	-0.0146467	0.0208338	0.482041	-0.01 (-0.06, 0.03)	-0.016915	0.0253408	0.505186	-0.02 (-0.07, 0.03)
	6421_52	IFNA16	P05015	211	0.0315068	0.0129152	0.0147068	0.03 (0.01, 0.06)	0.115815	0.00786099	-0.0163313	0.0252895	0.519133	-0.02 (-0.07, 0.03)	0.00302428	0.0293904	0.0016759	0.0224178	0.940407	1.68e-03 (-0.04, 0.05)	0.00487404	0.0228469	0.831273	4.87e-03 (-0.04, 0.05)
	13939_14	UGP2	Q16851	211	0.0318056	0.0130617	0.0148907	0.03 (0.01, 0.06)	0.116755	0.0122504	-0.013591	0.0257906	0.598771	-0.01 (-0.06, 0.04)	0.00284494	0.0429932	0.0146843	0.023369	0.529764	0.01 (-0.03, 0.06)	0.0225849	0.0248802	0.365052	0.02 (-0.03, 0.07)
	8465_52	CTSH	P09668	211	0.0355053	0.0145817	0.0148948	0.04 (0.01, 0.06)	0.116755	2.40288e-09	0.0152442	0.0295759	0.6068	0.02 (-0.04, 0.07)	0.00124827	0.431803	-0.000198427	0.0201488	0.992142	-1.98e-04 (-0.04, 0.04)	-0.00159979	0.0252908	0.949623	-1.60e-03 (-0.05, 0.05)
	8864_59	CENPW	Q5EE01	211	0.0316335	0.0130013	0.0149699	0.03 (0.01, 0.06)	0.117157	0.0214387	-0.0344545	0.0256528	0.180694	-0.03 (-0.08, 0.02)	0.00410483	0.003325	0.00909586	0.0223305	0.683766	0.01 (-0.03, 0.05)	0.00809043	0.0226933	0.721816	0.01 (-0.04, 0.05)
	8074_32	TMEM70	Q9BUB7	211	0.02888	0.0118778	0.0150395	0.03 (0.01, 0.05)	0.117514	0.172931	0.00528897	0.0246618	0.830397	0.01 (-0.04, 0.05)	0.00147398	0.269685	0.0146248	0.0250991	0.560108	0.01 (-0.03, 0.06)	0.0197227	0.0254979	0.440095	0.02 (-0.03, 0.07)
	13580_2	UAP1	Q16222	211	0.0281369	0.0115756	0.0150696	0.03 (0.01, 0.05)	0.117562	0.0520807	-0.0333545	0.0243284	0.171842	-0.03 (-0.08, 0.01)	0.00386637	0.00380221	0.00292471	0.0202666	0.885254	2.92e-03 (-0.04, 0.04)	-0.00706987	0.0235153	0.763979	-0.01 (-0.05, 0.04)
	4559_64	KYNU	Q16719	211	0.0340055	0.0139985	0.0151314	0.03 (0.01, 0.06)	0.117857	0.00011944	-0.0508173	0.0270113	0.0613172	-0.05 (-0.10, 2.12e-03)	0.00531418	0.000349581	0.0232919	0.0189907	0.220014	0.02 (-0.01, 0.06)	0.00434844	0.0235448	0.853652	4.35e-03 (-0.04, 0.05)
	10086_39	CBS	P35520	211	0.028075	0.0115761	0.0152974	0.03 (0.01, 0.05)	0.118773	0.0710172	-0.0240968	0.0242764	0.32205	-0.02 (-0.07, 0.02)	0.00327404	0.0135924	0.00236985	0.0190539	0.901017	2.37e-03 (-0.03, 0.04)	0.00492639	0.0229607	0.83032	4.93e-03 (-0.04, 0.05)
	6627_25	PNLIPRP1	P54315	211	0.0832273	0.0343121	0.0152834	0.08 (0.02, 0.15)	0.118773	8.65739e-225	0.153165	0.0679496	0.0252271	0.15 (0.02, 0.29)	-0.00439369	0.234591	0.109553	0.0223569	9.57433e-07	0.11 (0.07, 0.15)	0.136149	0.0271162	1.09589e-06	0.14 (0.08, 0.19)
	15315_64	CUTC	Q9NTM9	211	0.0280669	0.0115969	0.0155116	0.03 (0.01, 0.05)	0.119738	0.229842	-0.0218758	0.0236102	0.355233	-0.02 (-0.07, 0.02)	0.00312486	0.0152595	0.0215645	0.0244506	0.377798	0.02 (-0.03, 0.07)	0.0284778	0.0243082	0.242713	0.03 (-0.02, 0.08)
	3079_62	RARRES2	Q99969	211	0.0365878	0.0151135	0.0154834	0.04 (0.01, 0.07)	0.119738	4.10499e-07	-0.0592502	0.0292641	0.0441733	-0.06 (-0.12, -1.89e-03)	0.00596217	0.000201831	-0.00356119	0.0243353	0.883654	-3.56e-03 (-0.05, 0.04)	-0.00582638	0.0310651	0.851408	-0.01 (-0.07, 0.06)
	6081_52	PCOLCE2	Q9UKZ9	211	-0.0332165	0.0137257	0.0155194	-0.03 (-0.06, -0.01)	0.119738	0.00805063	-0.0551181	0.0272681	0.04452	-0.06 (-0.11, -1.67e-03)	0.00137076	0.353628	-0.00882666	0.0223017	0.692264	-0.01 (-0.05, 0.03)	-0.011865	0.0291752	0.684657	-0.01 (-0.07, 0.05)
	9107_59	ARMC10	Q8N2F6	211	0.0314861	0.0130095	0.0155105	0.03 (0.01, 0.06)	0.119738	0.0111037	-0.0191755	0.0255887	0.454474	-0.02 (-0.07, 0.03)	0.00316562	0.0229458	-0.0124001	0.0219488	0.572104	-0.01 (-0.06, 0.03)	-0.0104357	0.0248912	0.67546	-0.01 (-0.06, 0.04)
	8306_54	PRRG1	O14668	211	0.0285479	0.0118023	0.0155701	0.03 (0.01, 0.05)	0.119941	0.0810899	-0.0174922	0.0254695	0.492977	-0.02 (-0.07, 0.03)	0.00282319	0.0392417	0.00984926	0.0219511	0.653654	0.01 (-0.03, 0.05)	0.0154408	0.024144	0.523176	0.02 (-0.03, 0.06)
	12934_1	HERC5	Q9UII4	211	0.0355103	0.0146879	0.0156211	0.04 (0.01, 0.06)	0.120145	6.90495e-07	-0.00835396	0.0289109	0.772902	-0.01 (-0.07, 0.05)	0.00275919	0.0801316	0.0170219	0.0191656	0.374463	0.02 (-0.02, 0.05)	0.01414	0.023888	0.554534	0.01 (-0.03, 0.06)
	16081_38	AKR1B10	O60218	211	0.0362755	0.0150117	0.0156713	0.04 (0.01, 0.07)	0.120343	1.62784e-07	-0.0455976	0.0290393	0.117881	-0.05 (-0.10, 0.01)	0.00515631	0.00126851	0.010772	0.0227804	0.63631	0.01 (-0.03, 0.06)	0.0158189	0.0221813	0.476537	0.02 (-0.03, 0.06)
	5757_45	GNAS	O95467	211	0.0283115	0.011728	0.0157783	0.03 (0.01, 0.05)	0.120975	0.144742	-0.0341572	0.0238891	0.15426	-0.03 (-0.08, 0.01)	0.00394012	0.00273984	0.000987448	0.0191017	0.958772	9.87e-04 (-0.04, 0.04)	-0.0180994	0.0275628	0.512119	-0.02 (-0.07, 0.04)
	5584_21	TCN2	P20062	211	0.0294904	0.0122274	0.0158727	0.03 (0.01, 0.05)	0.12132	0.16847	-0.0115907	0.0251753	0.645708	-0.01 (-0.06, 0.04)	0.00258105	0.0601037	-0.00479159	0.0239328	0.841316	-4.79e-03 (-0.05, 0.04)	-0.00471894	0.0247956	0.849247	-4.72e-03 (-0.05, 0.04)
	5636_10	MFAP4	P55083	211	0.0348384	0.0144429	0.0158589	0.03 (0.01, 0.06)	0.12132	0.000168962	0.0882698	0.0284377	0.00217372	0.09 (0.03, 0.14)	-0.00336125	0.0307864	0.0569239	0.0255875	0.0261026	0.06 (0.01, 0.11)	0.0503531	0.0240744	0.0376801	0.05 (3.17e-03, 0.10)
	8697_38	GPC1	P35052	211	0.0317584	0.0131905	0.0160542	0.03 (0.01, 0.06)	0.122516	0.0338472	-0.0240117	0.0258777	0.354534	-0.02 (-0.07, 0.03)	0.00349703	0.0133921	0.00676866	0.0212004	0.749521	0.01 (-0.03, 0.05)	-0.00229117	0.024918	0.926827	-2.29e-03 (-0.05, 0.05)
	10615_18	MPZ	P25189	211	-0.0317862	0.0132058	0.0160846	-0.03 (-0.06, -0.01)	0.122558	0.045756	0.019701	0.0259682	0.448912	0.02 (-0.03, 0.07)	-0.00324228	0.0227417	0.005567	0.0207411	0.788388	0.01 (-0.04, 0.05)	0.0102347	0.0261874	0.696323	0.01 (-0.04, 0.06)
	5643_2	LCN8	Q6JVE9	211	0.0274066	0.0114571	0.0167518	0.03 (4.95e-03, 0.05)	0.127251	0.315724	-0.00318784	0.0231903	0.890796	-3.19e-03 (-0.05, 0.04)	0.00192396	0.128343	-0.00523308	0.0226149	0.817004	-0.01 (-0.05, 0.04)	-0.0015538	0.0215409	0.942565	-1.55e-03 (-0.04, 0.04)
	8877_22	EVA1C	P58658	211	0.0280531	0.0117274	0.0167524	0.03 (0.01, 0.05)	0.127251	0.313517	-0.0232885	0.0234679	0.322172	-0.02 (-0.07, 0.02)	0.00322829	0.0120241	0.00652154	0.02066	0.752261	0.01 (-0.03, 0.05)	-0.00432314	0.0251683	0.863784	-4.32e-03 (-0.05, 0.05)
	10695_12	WFDC10B	Q8IUB3	211	0.0275488	0.01153	0.0168801	0.03 (4.95e-03, 0.05)	0.127825	0.252922	-0.0138769	0.0235355	0.556085	-0.01 (-0.06, 0.03)	0.00259737	0.0431853	0.000584036	0.0197577	0.976418	5.84e-04 (-0.04, 0.04)	-0.0126023	0.0235607	0.593293	-0.01 (-0.06, 0.03)
	2952_75	IGF1	P05019	211	0.0326853	0.0136798	0.0168797	0.03 (0.01, 0.06)	0.127825	0.00147541	0.0469447	0.0271401	0.0851574	0.05 (-0.01, 0.10)	-0.000901098	0.543425	0.0508934	0.0217422	0.0192444	0.05 (0.01, 0.09)	0.043252	0.0225094	0.0560213	0.04 (-8.66e-04, 0.09)
	18304_19	BCCIP	Q9P287	211	0.0309791	0.013005	0.0172144	0.03 (0.01, 0.06)	0.130156	0.0169572	-0.0507674	0.0249811	0.0433956	-0.05 (-0.10, -1.80e-03)	0.00513752	0.000196534	0.00698742	0.019717	0.72305	0.01 (-0.03, 0.05)	-0.00778513	0.0239104	0.745054	-0.01 (-0.05, 0.04)
	7986_98	NAALAD2	Q9Y3Q0	211	0.0307186	0.0129037	0.0172842	0.03 (0.01, 0.06)	0.130482	0.0401383	0.0141615	0.0256301	0.581172	0.01 (-0.04, 0.06)	0.00103967	0.455341	0.0116138	0.0193975	0.549356	0.01 (-0.03, 0.05)	-0.00220753	0.0248977	0.929434	-2.21e-03 (-0.05, 0.05)
	18376_19	MYL3	P08590	211	0.0364071	0.0153054	0.0173731	0.04 (0.01, 0.07)	0.130952	2.51648e-07	-0.0136765	0.0299037	0.647894	-0.01 (-0.07, 0.04)	0.003172	0.0531131	-0.00440148	0.0259189	0.865154	-4.40e-03 (-0.06, 0.05)	-0.023887	0.0269999	0.377326	-0.02 (-0.08, 0.03)
	12735_39	CSDE1	O75534	211	0.0277711	0.0116821	0.0174431	0.03 (4.87e-03, 0.05)	0.131278	0.117555	-0.0283521	0.0241579	0.241885	-0.03 (-0.08, 0.02)	0.00352508	0.00774114	0.00706825	0.019119	0.711608	0.01 (-0.03, 0.04)	0.0016908	0.023273	0.942153	1.69e-03 (-0.04, 0.05)
	18932_84	NMNAT1	Q9HAN9	211	0.0275925	0.0116318	0.0176848	0.03 (4.79e-03, 0.05)	0.132894	0.0716277	-0.0277111	0.0246311	0.261861	-0.03 (-0.08, 0.02)	0.0034235	0.0102536	-0.00688964	0.022897	0.763492	-0.01 (-0.05, 0.04)	-0.00651479	0.0222613	0.770078	-0.01 (-0.05, 0.04)
	12686_15	MPST	P25325	211	-0.0289907	0.0122299	0.0177648	-0.03 (-0.05, -0.01)	0.133235	0.127532	-0.0333872	0.0255588	0.19289	-0.03 (-0.08, 0.02)	0.000276105	0.842152	-0.0250857	0.0243476	0.302861	-0.03 (-0.07, 0.02)	-0.0382822	0.0241617	0.114604	-0.04 (-0.09, 0.01)
	5803_24	C3	P01024	211	0.0282736	0.0119294	0.0177846	0.03 (4.89e-03, 0.05)	0.133235	0.291882	0.00664725	0.0243074	0.784765	0.01 (-0.04, 0.05)	0.00135433	0.304447	0.0274189	0.023527	0.243848	0.03 (-0.02, 0.07)	0.0305492	0.023924	0.203038	0.03 (-0.02, 0.08)
	19623_26	RPSA	P08865	211	0.02747	0.0115955	0.0178355	0.03 (4.74e-03, 0.05)	0.133413	0.156328	-0.0230124	0.0238423	0.335564	-0.02 (-0.07, 0.02)	0.00316767	0.0150652	-0.00825277	0.0193656	0.669994	-0.01 (-0.05, 0.03)	-0.0110514	0.0243554	0.650473	-0.01 (-0.06, 0.04)
	7927_16	ST6GALNAC5	Q9BVH7	211	0.0272569	0.0115196	0.0179753	0.03 (4.68e-03, 0.05)	0.134254	0.151791	0.0168571	0.0240442	0.484029	0.02 (-0.03, 0.06)	0.000649497	0.617173	0.00889875	0.0232641	0.702083	0.01 (-0.04, 0.05)	0.011678	0.0243662	0.632244	0.01 (-0.04, 0.06)
	6434_18	AOC2	O75106	211	0.0271319	0.0114905	0.0182138	0.03 (4.61e-03, 0.05)	0.135829	0.849861	-0.0169604	0.0228349	0.458474	-0.02 (-0.06, 0.03)	0.00276651	0.0265147	0.00332803	0.0183474	0.856061	3.33e-03 (-0.03, 0.04)	-0.0139849	0.023188	0.547088	-0.01 (-0.06, 0.03)
	6334_9	GGT2	P36268	211	0.0765873	0.0324619	0.0183094	0.08 (0.01, 0.14)	0.136334	7.19172e-194	0.0127289	0.0640076	0.842562	0.01 (-0.11, 0.14)	0.00402162	0.248486	0.0148959	0.021427	0.486935	0.01 (-0.03, 0.06)	0.00574765	0.0220842	0.794918	0.01 (-0.04, 0.05)
	11565_58	ZNF23	P17027	211	0.0264196	0.0112015	0.018345	0.03 (4.46e-03, 0.05)	0.136392	0.0953093	0.0166109	0.0237808	0.48564	0.02 (-0.03, 0.06)	0.000619575	0.63402	0.0227338	0.0206583	0.271128	0.02 (-0.02, 0.06)	0.018256	0.0219134	0.405736	0.02 (-0.02, 0.06)
	11320_29	CHFR	Q96EP1	211	0.027914	0.0118495	0.0184878	0.03 (4.69e-03, 0.05)	0.136865	0.195786	-0.0358666	0.0238375	0.13393	-0.04 (-0.08, 0.01)	0.00402001	0.00217358	-0.00415412	0.0210918	0.843863	-4.15e-03 (-0.05, 0.04)	-0.00604815	0.0226663	0.789858	-0.01 (-0.05, 0.04)
	13474_40	GSTK1	Q9Y2Q3	211	-0.0281313	0.0119451	0.0185201	-0.03 (-0.05, -4.72e-03)	0.136865	0.642078	-0.0448994	0.0237029	0.0595713	-0.04 (-0.09, 1.56e-03)	0.00105378	0.413698	-0.0513356	0.0238366	0.031268	-0.05 (-0.10, -4.62e-03)	-0.0419759	0.0263426	0.112561	-0.04 (-0.09, 0.01)
	18170_46	PYCR1	P32322	211	0.0271918	0.0115419	0.018477	0.03 (4.57e-03, 0.05)	0.136865	0.49981	-0.00173444	0.0228035	0.939444	-1.73e-03 (-0.05, 0.04)	0.00181334	0.142846	0.0175175	0.0246898	0.478011	0.02 (-0.03, 0.07)	0.0239442	0.0234284	0.307949	0.02 (-0.02, 0.07)
	18187_16	ASPA	P45381	211	0.0304564	0.0129297	0.0184955	0.03 (0.01, 0.06)	0.136865	0.0117367	-0.0162663	0.0253903	0.522451	-0.02 (-0.07, 0.03)	0.00293889	0.0341741	0.0152992	0.0247586	0.53662	0.02 (-0.03, 0.06)	0.0119945	0.022534	0.59509	0.01 (-0.03, 0.06)
	3290_50	CD109	Q6YHK3	211	0.0315232	0.0134254	0.0188728	0.03 (0.01, 0.06)	0.139261	5.99199e-05	0.0810391	0.0264649	0.00248637	0.08 (0.03, 0.13)	-0.00309743	0.0315482	0.0365184	0.0243573	0.133801	0.04 (-0.01, 0.08)	0.0324434	0.0232011	0.163481	0.03 (-0.01, 0.08)
	9932_49	SEMA4F	O95754	211	0.0273498	0.0116515	0.0189087	0.03 (4.51e-03, 0.05)	0.139317	0.567835	-0.020417	0.0232186	0.380228	-0.02 (-0.07, 0.03)	0.00298789	0.0182884	0.0108364	0.023739	0.648043	0.01 (-0.04, 0.06)	0.00386008	0.0221692	0.86194	3.86e-03 (-0.04, 0.05)
	18900_37	HRAS	P01112	211	0.0309546	0.0132047	0.0190679	0.03 (0.01, 0.06)	0.140069	0.00958028	-0.024862	0.0259561	0.339245	-0.02 (-0.08, 0.03)	0.00351271	0.0136516	0.00498013	0.0190843	0.794128	4.98e-03 (-0.03, 0.04)	-0.00854131	0.0229512	0.710155	-0.01 (-0.05, 0.04)
	3179_51	CTSA	P10619	211	0.039013	0.0166409	0.0190574	0.04 (0.01, 0.07)	0.140069	1.81081e-13	-0.0394384	0.0324479	0.225571	-0.04 (-0.10, 0.02)	0.00492515	0.00557906	0.03068	0.020531	0.13509	0.03 (-0.01, 0.07)	-0.00178846	0.023789	0.940143	-1.79e-03 (-0.05, 0.04)
	5139_32	UNC5C	O95185	211	0.0309855	0.0132431	0.0192972	0.03 (0.01, 0.06)	0.141542	0.0177757	0.0582027	0.0262566	0.0277224	0.06 (0.01, 0.11)	-0.00170176	0.231483	0.0501221	0.0256368	0.0505736	0.05 (-1.26e-04, 0.10)	0.0547573	0.024701	0.0277093	0.05 (0.01, 0.10)
	5936_53	TNF	P01375	211	0.0271539	0.0116131	0.0193765	0.03 (4.39e-03, 0.05)	0.141911	0.301615	-0.0210407	0.0231211	0.363859	-0.02 (-0.07, 0.02)	0.00305047	0.0163478	0.00451307	0.0208758	0.828842	4.51e-03 (-0.04, 0.05)	0.00538572	0.0217187	0.804395	0.01 (-0.04, 0.05)
	5698_60	TNXB	P22105	211	-0.0355464	0.015214	0.0194692	-0.04 (-0.07, -0.01)	0.142377	2.16125e-09	-0.00262313	0.0301546	0.930763	-2.62e-03 (-0.06, 0.06)	-0.00206814	0.207654	-0.0213047	0.0239352	0.373413	-0.02 (-0.07, 0.03)	-0.0273884	0.02328	0.240736	-0.03 (-0.07, 0.02)
	12514_16	METTL1	Q9UBP6	211	0.0397166	0.0170295	0.019689	0.04 (0.01, 0.07)	0.143271	4.91637e-17	-0.0324701	0.0333864	0.3319	-0.03 (-0.10, 0.03)	0.0045375	0.0130797	-0.00606651	0.0217776	0.780578	-0.01 (-0.05, 0.04)	0.00108227	0.0250748	0.965614	1.08e-03 (-0.05, 0.05)
	16753_46	COL6A2	P12110	211	0.027795	0.0119187	0.0196987	0.03 (4.43e-03, 0.05)	0.143271	0.204776	-0.0171237	0.0244234	0.484008	-0.02 (-0.06, 0.03)	0.00281575	0.0345369	0.014085	0.0198179	0.477256	0.01 (-0.02, 0.05)	-0.00846762	0.0272747	0.756522	-0.01 (-0.06, 0.04)
	19196_73	HOPX	Q9BPY8	211	0.02706	0.0116032	0.0196944	0.03 (4.32e-03, 0.05)	0.143271	0.16814	-0.0223081	0.0237414	0.348494	-0.02 (-0.07, 0.02)	0.00311994	0.0168332	-0.00510134	0.020902	0.807184	-0.01 (-0.05, 0.04)	-0.0117223	0.0240895	0.627038	-0.01 (-0.06, 0.04)
	4991_12	GPC5	P78333	211	-0.0308848	0.0132447	0.0197082	-0.03 (-0.06, -4.93e-03)	0.143271	0.00499536	-0.0513756	0.0263027	0.0521255	-0.05 (-0.10, 1.78e-04)	0.00128728	0.368182	-0.0342889	0.0249735	0.169748	-0.03 (-0.08, 0.01)	-0.0420662	0.0230285	0.0691639	-0.04 (-0.09, 3.07e-03)
	5013_2	CLIC1	O00299	211	-0.027681	0.0118746	0.0197473	-0.03 (-0.05, -4.41e-03)	0.143343	0.359828	-0.0287104	0.0240832	0.234561	-0.03 (-0.08, 0.02)	6.44865e-05	0.960628	-0.013991	0.0248533	0.573475	-0.01 (-0.06, 0.03)	-0.0182309	0.0265424	0.49293	-0.02 (-0.07, 0.03)
	10818_36	SMPD1	P17405	211	0.0393119	0.0168847	0.0198988	0.04 (0.01, 0.07)	0.14423	3.57749e-14	-0.00306258	0.0333594	0.92694	-3.06e-03 (-0.07, 0.06)	0.00265663	0.142678	-0.00106031	0.0205538	0.958858	-1.06e-03 (-0.04, 0.04)	-0.0259079	0.0268368	0.335461	-0.03 (-0.08, 0.03)
	14005_2	CHD7	Q9P2D1	211	0.0272797	0.0117227	0.0199612	0.03 (4.30e-03, 0.05)	0.14445	0.414694	-0.0270537	0.023228	0.245469	-0.03 (-0.07, 0.02)	0.00341732	0.00729771	0.0146379	0.0245169	0.550471	0.01 (-0.03, 0.06)	0.0103758	0.02273	0.648516	0.01 (-0.03, 0.05)
	8923_94	GALNT16	Q8N428	211	0.0349247	0.0150112	0.0199881	0.03 (0.01, 0.06)	0.14445	5.55198e-07	0.0557725	0.0297498	0.0622265	0.06 (-2.54e-03, 0.11)	-0.00131271	0.417772	0.0275643	0.0219413	0.209016	0.03 (-0.02, 0.07)	0.0292666	0.0247111	0.237613	0.03 (-0.02, 0.08)
	13236_25	WNT3A	P56704	211	0.0357523	0.0153718	0.0200275	0.04 (0.01, 0.07)	0.144499	5.48215e-09	-0.0246683	0.0302765	0.416132	-0.02 (-0.08, 0.03)	0.00379113	0.02196	0.030086	0.0242185	0.214136	0.03 (-0.02, 0.08)	0.0311954	0.0244932	0.204201	0.03 (-0.02, 0.08)
	13499_30	F8	P00451	211	0.0302518	0.0130096	0.0200537	0.03 (4.75e-03, 0.06)	0.144499	0.0499645	0.0277021	0.0259725	0.287387	0.03 (-0.02, 0.08)	0.000159459	0.909731	0.0151449	0.0237943	0.524456	0.02 (-0.03, 0.06)	0.0242796	0.0249797	0.332183	0.02 (-0.02, 0.07)
	3191_50	WFIKKN1	Q96NZ8	211	0.0279315	0.012016	0.0200971	0.03 (4.38e-03, 0.05)	0.144599	0.38487	-0.01049	0.0241438	0.664387	-0.01 (-0.06, 0.04)	0.00239576	0.0673351	0.0145103	0.0228817	0.525988	0.01 (-0.03, 0.06)	0.0179733	0.0249934	0.472864	0.02 (-0.03, 0.07)
	15314_49	CLIC4	Q9Y696	211	-0.0282922	0.0121948	0.0203401	-0.03 (-0.05, -4.39e-03)	0.146045	0.152713	-0.0312178	0.0254021	0.220474	-0.03 (-0.08, 0.02)	0.000184446	0.893997	-0.0384962	0.02275	0.0906197	-0.04 (-0.08, 0.01)	-0.0377542	0.0251406	0.134671	-0.04 (-0.09, 0.01)
	17370_186	ABHD10	Q9NUJ1	211	-0.0270386	0.0116561	0.0203576	-0.03 (-0.05, -4.19e-03)	0.146045	0.556079	-0.0379421	0.0231333	0.102478	-0.04 (-0.08, 0.01)	0.00068538	0.585879	-0.0462957	0.0232438	0.0463996	-0.05 (-0.09, -7.38e-04)	-0.0473388	0.0227532	0.0386898	-0.05 (-0.09, -2.74e-03)
	13125_45	VTN	P04004	211	0.0272612	0.011758	0.0204204	0.03 (4.22e-03, 0.05)	0.146206	2.31925e-06	0.00133363	0.0233779	0.954562	1.33e-03 (-0.04, 0.05)	0.00163341	0.201084	0.0349647	0.0182217	0.0550027	0.03 (-7.50e-04, 0.07)	0.0265304	0.0177831	0.137229	0.03 (-0.01, 0.06)
	13961_18	KIF3A	Q9Y496	211	0.0337923	0.0145874	0.020529	0.03 (0.01, 0.06)	0.146206	9.46415e-06	-0.0415301	0.0284518	0.145884	-0.04 (-0.10, 0.01)	0.00470907	0.0024827	-0.000171227	0.0214745	0.993638	-1.71e-04 (-0.04, 0.04)	0.000632309	0.0224336	0.977541	6.32e-04 (-0.04, 0.04)
	14294_61	MBD1	Q9UIS9	211	0.0330063	0.0142399	0.0204562	0.03 (0.01, 0.06)	0.146206	6.21276e-06	-0.0216573	0.0279964	0.440058	-0.02 (-0.08, 0.03)	0.00342579	0.0248381	0.0115506	0.0188625	0.540302	0.01 (-0.03, 0.05)	-0.00390478	0.0241638	0.871779	-3.90e-03 (-0.05, 0.04)
	8817_29	CENPV	Q7Z7K6	211	0.0298021	0.0128592	0.020473	0.03 (4.60e-03, 0.06)	0.146206	0.0381404	-0.0105168	0.025253	0.677502	-0.01 (-0.06, 0.04)	0.0025445	0.0655183	-0.00578095	0.0212676	0.785761	-0.01 (-0.05, 0.04)	0.00302921	0.0232045	0.896261	3.03e-03 (-0.04, 0.05)
	9981_18	KIAA1467	A2RU67	211	0.0273164	0.0117893	0.0205009	0.03 (4.21e-03, 0.05)	0.146206	0.0708046	0.0193685	0.0251704	0.442467	0.02 (-0.03, 0.07)	0.000497591	0.715287	0.0289272	0.0245861	0.239368	0.03 (-0.02, 0.08)	0.0307652	0.0232123	0.186485	0.03 (-0.01, 0.08)
	15305_7	SCGN	O76038	211	0.0305521	0.0132051	0.0206869	0.03 (4.67e-03, 0.06)	0.146834	0.00436753	0.0537121	0.0261499	0.0412194	0.05 (2.46e-03, 0.10)	-0.00145284	0.306048	0.0251119	0.0253533	0.321941	0.03 (-0.02, 0.07)	0.024415	0.0255463	0.340314	0.02 (-0.03, 0.07)
	6086_15	CHRDL2	Q6WN34	211	0.0308316	0.0133316	0.0207408	0.03 (4.70e-03, 0.06)	0.146834	0.0105916	0.0358037	0.0264978	0.178093	0.04 (-0.02, 0.09)	-0.000312152	0.828192	0.0346507	0.0209822	0.0986502	0.03 (-0.01, 0.08)	0.0207288	0.0238744	0.386253	0.02 (-0.03, 0.07)
	8039_41	FAM177A1	Q8N128	211	-0.0328364	0.0141889	0.0206551	-0.03 (-0.06, -0.01)	0.146834	1.40658e-05	0.0140869	0.0279781	0.615145	0.01 (-0.04, 0.07)	-0.00296608	0.0535315	-0.00128953	0.0214551	0.952073	-1.29e-03 (-0.04, 0.04)	-0.00836825	0.0274642	0.760899	-0.01 (-0.06, 0.05)
	8992_1	TMEM2	Q9UHN6	211	0.0307671	0.0133036	0.0207391	0.03 (4.69e-03, 0.06)	0.146834	0.00567276	-0.000189707	0.0263498	0.994262	-1.90e-04 (-0.05, 0.05)	0.00194243	0.175259	0.0144775	0.0193126	0.453471	0.01 (-0.02, 0.05)	-0.000202305	0.0251355	0.993586	-2.02e-04 (-0.05, 0.05)
	9335_28	PSG9	Q00887	211	0.0266234	0.0115144	0.0207669	0.03 (4.06e-03, 0.05)	0.146834	0.819517	0.0151074	0.0229171	0.510481	0.02 (-0.03, 0.06)	0.000723815	0.561735	0.008587	0.0242151	0.722879	0.01 (-0.04, 0.06)	0.0119017	0.0248999	0.63316	0.01 (-0.04, 0.06)
	2943_5	CYP3A4	P08684	211	0.0382347	0.0165637	0.02098	0.04 (0.01, 0.07)	0.148128	3.71113e-12	-0.0303934	0.0324406	0.349894	-0.03 (-0.09, 0.03)	0.00429847	0.0150942	0.0297008	0.0252166	0.238866	0.03 (-0.02, 0.08)	0.0311722	0.0237624	0.19101	0.03 (-0.02, 0.08)
	5813_58	EPO	P01588	211	0.0326104	0.0141535	0.0212198	0.03 (4.87e-03, 0.06)	0.149606	5.7786e-05	-0.025649	0.0277251	0.355971	-0.03 (-0.08, 0.03)	0.0036808	0.0157758	0	0.0215974	1	0.00e+00 (-0.04, 0.04)	0.00549906	0.0224137	0.80643	0.01 (-0.04, 0.05)
	7198_197	FAM20B	O75063	211	-0.0335867	0.0145858	0.0212959	-0.03 (-0.06, -5.00e-03)	0.149927	1.30137e-05	-0.0227988	0.0289595	0.432017	-0.02 (-0.08, 0.03)	-0.000677868	0.66656	-0.0508548	0.0238607	0.0330627	-0.05 (-0.10, -4.09e-03)	-0.0451542	0.0263472	0.0880382	-0.05 (-0.10, 0.01)
	18312_68	NDRG3	Q9UGV2	211	-0.0299355	0.0130045	0.0213391	-0.03 (-0.06, -4.45e-03)	0.150016	0.00928313	-0.0292443	0.025818	0.258634	-0.03 (-0.08, 0.02)	-4.35844e-05	0.975289	-0.0237216	0.0245509	0.333935	-0.02 (-0.07, 0.02)	-0.0340379	0.0238755	0.155456	-0.03 (-0.08, 0.01)
	8369_102	DAG1	Q14118	211	0.0269888	0.0117302	0.021403	0.03 (4.00e-03, 0.05)	0.150249	0.559913	-0.0148696	0.0232424	0.523029	-0.01 (-0.06, 0.03)	0.00263474	0.0381816	0.00481501	0.0202571	0.812117	4.82e-03 (-0.03, 0.04)	0.00341076	0.0226316	0.880351	3.41e-03 (-0.04, 0.05)
	4471_50	TGM3	Q08188	211	-0.0386442	0.0168016	0.0214466	-0.04 (-0.07, -0.01)	0.150341	4.48191e-16	-0.0398593	0.0334057	0.234149	-0.04 (-0.11, 0.03)	7.60812e-05	0.966446	-0.0211969	0.0253765	0.40355	-0.02 (-0.07, 0.03)	-0.0202824	0.0247741	0.41389	-0.02 (-0.07, 0.03)
	8086_49	ITM2B	Q9Y287	211	0.0436543	0.0189861	0.0214895	0.04 (0.01, 0.08)	0.150427	1.26546e-25	-0.0335407	0.0376622	0.374185	-0.03 (-0.11, 0.04)	0.00481547	0.0189607	0.0300014	0.023134	0.194682	0.03 (-0.02, 0.08)	0.0241193	0.026523	0.364197	0.02 (-0.03, 0.08)
	2888_49	C7	P10643	211	0.0307379	0.0133737	0.0215403	0.03 (4.53e-03, 0.06)	0.150568	0.0212217	0.0610582	0.0264987	0.0221942	0.06 (0.01, 0.11)	-0.00189759	0.186753	0.041952	0.025855	0.104678	0.04 (-0.01, 0.09)	0.0456827	0.0264165	0.08522	0.05 (-0.01, 0.10)
	3332_57	HFE2	Q6ZVN8	211	0.0274652	0.0119567	0.0216156	0.03 (4.03e-03, 0.05)	0.150879	0.0584597	-0.00314932	0.0255056	0.901849	-3.15e-03 (-0.05, 0.05)	0.00191517	0.166312	-0.00225606	0.0220216	0.918401	-2.26e-03 (-0.05, 0.04)	-0.00329287	0.0247627	0.894339	-3.29e-03 (-0.05, 0.05)
	8064_125	PVR	P15151	211	0.0263456	0.0114867	0.0218153	0.03 (3.83e-03, 0.05)	0.152056	0.0793362	-0.0320103	0.0237541	0.179256	-0.03 (-0.08, 0.01)	0.00369381	0.00478305	-0.00361343	0.0230379	0.875365	-3.61e-03 (-0.05, 0.04)	0.00429571	0.0222274	0.84694	4.30e-03 (-0.04, 0.05)
	10435_2	AGA	P20933	211	0.0304757	0.0133263	0.022203	0.03 (4.36e-03, 0.06)	0.153884	0.00489358	-0.0287676	0.0265229	0.279333	-0.03 (-0.08, 0.02)	0.00367149	0.0108001	0.010093	0.0231676	0.663089	0.01 (-0.04, 0.06)	0.0125331	0.0241158	0.603817	0.01 (-0.03, 0.06)
	14100_63	C1QC	P02747	211	0.0277807	0.0121471	0.0221948	0.03 (3.97e-03, 0.05)	0.153884	0.144986	-0.0111212	0.0252786	0.660432	-0.01 (-0.06, 0.04)	0.00243555	0.0765928	-0.000105938	0.0250137	0.996621	-1.06e-04 (-0.05, 0.05)	0.00650078	0.0251744	0.796483	0.01 (-0.04, 0.06)
	18910_45	LIN7A	O14910	211	0.0265059	0.011584	0.0221288	0.03 (3.80e-03, 0.05)	0.153884	0.320303	-0.0196897	0.0232287	0.397604	-0.02 (-0.07, 0.03)	0.00289797	0.0222732	0.0128092	0.0203438	0.528931	0.01 (-0.03, 0.05)	-0.000954263	0.023402	0.967512	-9.54e-04 (-0.05, 0.04)
	9180_6	IFNGR2	P38484	211	0.0267064	0.011675	0.0221676	0.03 (3.82e-03, 0.05)	0.153884	0.106998	-0.0171979	0.0253158	0.497678	-0.02 (-0.07, 0.03)	0.00266274	0.0486222	0.0133011	0.0205575	0.517619	0.01 (-0.03, 0.05)	0.0205721	0.0245982	0.403923	0.02 (-0.03, 0.07)
	5731_1	SPINK6	Q6UWN8	211	0.0293782	0.012867	0.0224181	0.03 (4.16e-03, 0.05)	0.155156	0.00548635	-0.0381483	0.025056	0.129391	-0.04 (-0.09, 0.01)	0.00424262	0.00207333	-0.0158531	0.0191145	0.406892	-0.02 (-0.05, 0.02)	-0.0358448	0.0240272	0.137241	-0.04 (-0.08, 0.01)
	11135_5	MRPL55	Q7Z7F7	211	-0.0261753	0.0114907	0.022729	-0.03 (-0.05, -3.65e-03)	0.157086	0.662841	-0.0433764	0.022781	0.0582761	-0.04 (-0.09, 1.27e-03)	0.00107867	0.382877	-0.0643446	0.0205605	0.00175091	-0.06 (-0.10, -0.02)	-0.067931	0.0229309	0.00340411	-0.07 (-0.11, -0.02)
	8397_147	QSOX2	Q6ZRP7	211	0.0261724	0.0114936	0.0227791	0.03 (3.64e-03, 0.05)	0.157211	0.076691	0.0396852	0.0243523	0.104686	0.04 (-0.01, 0.09)	-0.000846087	0.520952	0.0109919	0.0224624	0.624596	0.01 (-0.03, 0.06)	0.0229358	0.0246283	0.35278	0.02 (-0.03, 0.07)
	12706_2	CDC42BPA	Q5VT25	211	-0.0264773	0.0116332	0.0228454	-0.03 (-0.05, -3.68e-03)	0.157447	0.477028	-0.0523555	0.0230762	0.0243014	-0.05 (-0.10, -0.01)	0.00162211	0.195548	-0.0497248	0.0230182	0.030754	-0.05 (-0.09, -4.61e-03)	-0.0537068	0.0236853	0.0243765	-0.05 (-0.10, -0.01)
	16300_4	TREM2	Q9NZC2	211	0.0319516	0.014064	0.0230945	0.03 (4.39e-03, 0.06)	0.158718	2.06575e-05	-0.00329157	0.027911	0.906236	-3.29e-03 (-0.06, 0.05)	0.00220549	0.14565	0.000672902	0.0235425	0.977198	6.73e-04 (-0.05, 0.05)	-0.00930368	0.0246358	0.706072	-0.01 (-0.06, 0.04)
	6713_4	LRP11	Q86VZ4	211	0.027375	0.0120484	0.0230821	0.03 (3.76e-03, 0.05)	0.158718	0.000438517	-0.0111376	0.0236836	0.638656	-0.01 (-0.06, 0.04)	0.00241602	0.0608368	-0.00934762	0.0209358	0.655243	-0.01 (-0.05, 0.03)	-0.0168028	0.0210374	0.425361	-0.02 (-0.06, 0.02)
	6647_55	UBC	P0CG48	211	0.0267883	0.0118041	0.0232434	0.03 (3.65e-03, 0.05)	0.159518	0.173514	-0.023484	0.0242092	0.333146	-0.02 (-0.07, 0.02)	0.00315456	0.0171029	-0.0118217	0.0192448	0.539031	-0.01 (-0.05, 0.03)	-0.0204098	0.0241165	0.398348	-0.02 (-0.07, 0.03)
	18380_78	ALB	P02768	211	-0.0349417	0.0154208	0.0234585	-0.03 (-0.07, -4.72e-03)	0.160276	5.60479e-10	0.0293127	0.0302705	0.333985	0.03 (-0.03, 0.09)	-0.00401666	0.0148375	0.0182257	0.0202116	0.367194	0.02 (-0.02, 0.06)	0.0211424	0.0224923	0.348305	0.02 (-0.02, 0.07)
	4979_34	DPT	Q07507	211	0.0318341	0.0140519	0.0234845	0.03 (4.29e-03, 0.06)	0.160276	0.000217506	0.00864234	0.0269355	0.748642	0.01 (-0.04, 0.06)	0.00150808	0.314039	0.00313502	0.0237255	0.894876	3.14e-03 (-0.04, 0.05)	0.000646867	0.0254145	0.979718	6.47e-04 (-0.05, 0.05)
	5630_48	CD300A	Q9UGN4	211	0.0275324	0.0121514	0.0234647	0.03 (3.72e-03, 0.05)	0.160276	0.246514	0.00450536	0.0248498	0.856305	4.51e-03 (-0.04, 0.05)	0.00144603	0.28441	0.0189584	0.0198717	0.340064	0.02 (-0.02, 0.06)	-0.00409662	0.0265871	0.877692	-4.10e-03 (-0.06, 0.05)
	9412_52	ACVR2B	Q13705	211	0.0265717	0.0117264	0.0234534	0.03 (3.59e-03, 0.05)	0.160276	0.104248	-0.0189387	0.024333	0.437264	-0.02 (-0.07, 0.03)	0.00287253	0.0311933	0.00581275	0.0229364	0.799937	0.01 (-0.04, 0.05)	0.00675225	0.0213127	0.751696	0.01 (-0.04, 0.05)
	8840_61	C1S	P09871	211	0.0274727	0.0121313	0.0235371	0.03 (3.70e-03, 0.05)	0.160412	0.0746453	-0.00317901	0.0257339	0.901803	-3.18e-03 (-0.05, 0.05)	0.00192179	0.169597	0.0177639	0.02528	0.482252	0.02 (-0.03, 0.07)	0.0150531	0.0247103	0.543062	0.02 (-0.03, 0.06)
	18896_23	HS6ST3	Q8IZP7	211	-0.0336614	0.0148854	0.0237362	-0.03 (-0.06, -4.49e-03)	0.161545	1.10091e-06	0.0482371	0.0288574	0.0961062	0.05 (-0.01, 0.10)	-0.00513712	0.00119043	0.00723824	0.0209934	0.730255	0.01 (-0.03, 0.05)	-0.00069143	0.0219538	0.974905	-6.91e-04 (-0.04, 0.04)
	5108_72	NOTCH3	Q9UM47	211	-0.037075	0.0164135	0.0238949	-0.04 (-0.07, -4.90e-03)	0.162399	6.10364e-11	0.00964419	0.032452	0.766622	0.01 (-0.05, 0.07)	-0.00294798	0.097126	-0.00246585	0.0235099	0.916467	-2.47e-03 (-0.05, 0.04)	-0.00769447	0.025361	0.761887	-0.01 (-0.06, 0.04)
	3044_3	CCL18	P55774	211	0.0346837	0.0153792	0.0241184	0.03 (4.54e-03, 0.06)	0.163498	1.73692e-06	-0.00460454	0.0303141	0.879417	-4.60e-03 (-0.06, 0.05)	0.00247356	0.134502	0.00442373	0.0205943	0.829921	4.42e-03 (-0.04, 0.04)	-0.00959293	0.0253459	0.705456	-0.01 (-0.06, 0.04)
	3710_49	PLG	P00747	211	0.0332172	0.0147294	0.0241232	0.03 (4.35e-03, 0.06)	0.163498	1.73677e-05	-0.00355252	0.0291735	0.903197	-3.55e-03 (-0.06, 0.05)	0.00231259	0.146116	0.0321037	0.025242	0.203431	0.03 (-0.02, 0.08)	0.0344243	0.0254916	0.178335	0.03 (-0.02, 0.08)
	14204_55	FOXJ2	Q9P0K8	211	0.0263623	0.0116959	0.0241974	0.03 (3.44e-03, 0.05)	0.163775	0.356169	-0.00555682	0.0231788	0.810769	-0.01 (-0.05, 0.04)	0.00202858	0.110658	-0.00128513	0.0228422	0.955134	-1.29e-03 (-0.05, 0.04)	-0.00936651	0.0229538	0.683646	-0.01 (-0.05, 0.04)
	13438_115	CHRD	Q9H2X0	211	0.02894	0.0128468	0.0242779	0.03 (3.76e-03, 0.05)	0.164093	0.00822084	0.0159493	0.0255957	0.533883	0.02 (-0.03, 0.07)	0.000816316	0.557762	0.00112706	0.019397	0.953665	1.13e-03 (-0.04, 0.04)	-0.0173582	0.023271	0.456552	-0.02 (-0.06, 0.03)
	10552_88	KLRC4	O43908	211	-0.0267039	0.0118789	0.0245758	-0.03 (-0.05, -3.42e-03)	0.1653	0.409602	-0.0777866	0.0235455	0.00112266	-0.08 (-0.12, -0.03)	0.00321304	0.0127346	-0.0674235	0.020466	0.000986296	-0.07 (-0.11, -0.03)	-0.0675275	0.0248255	0.00707325	-0.07 (-0.12, -0.02)
	10731_10	HS3ST5	Q8IZT8	211	0.0341265	0.015179	0.0245589	0.03 (4.38e-03, 0.06)	0.1653	7.43542e-09	-0.0190904	0.0299287	0.524261	-0.02 (-0.08, 0.04)	0.00334678	0.0408537	0.000846248	0.0198583	0.966009	8.46e-04 (-0.04, 0.04)	-0.00292	0.0244959	0.905228	-2.92e-03 (-0.05, 0.05)
	11096_57	N6AMT1	Q9Y5N5	211	-0.0266814	0.011873	0.0246249	-0.03 (-0.05, -3.41e-03)	0.1653	0.69288	-0.0548328	0.0235885	0.0210556	-0.05 (-0.10, -0.01)	0.00176836	0.168708	-0.0449834	0.0238596	0.0593839	-0.04 (-0.09, 1.78e-03)	-0.0396777	0.0247823	0.110869	-0.04 (-0.09, 0.01)
	13397_88	DEFB4A	O15263	211	0.0269608	0.0119973	0.0246244	0.03 (3.45e-03, 0.05)	0.1653	0.0990825	0.00943674	0.0253126	0.709669	0.01 (-0.04, 0.06)	0.00109863	0.423815	0.0247896	0.0253196	0.327546	0.02 (-0.02, 0.07)	0.0260599	0.0240725	0.280246	0.03 (-0.02, 0.07)
	2617_56	ERBB3	P21860	211	0.0371099	0.0165063	0.0245617	0.04 (4.76e-03, 0.07)	0.1653	2.70775e-13	0.0286166	0.0328903	0.385265	0.03 (-0.04, 0.09)	0.000532619	0.765412	0.0326053	0.0249113	0.190583	0.03 (-0.02, 0.08)	0.0475052	0.0268183	0.0779496	0.05 (-0.01, 0.10)
	12960_9	GCK	P35557	211	0.0315268	0.0140364	0.0246997	0.03 (4.02e-03, 0.06)	0.16535	6.04525e-05	-0.0289316	0.0274529	0.293162	-0.03 (-0.08, 0.02)	0.00379578	0.0114561	0.00601762	0.0233208	0.796379	0.01 (-0.04, 0.05)	-0.00228832	0.0218079	0.916531	-2.29e-03 (-0.05, 0.04)
	17785_11	RCL	O43598	211	0.0264607	0.0117837	0.0247335	0.03 (3.36e-03, 0.05)	0.16535	0.062628	-0.0461417	0.0244511	0.0605329	-0.05 (-0.09, 1.78e-03)	0.00455683	0.000702981	0.00290716	0.0196671	0.882486	2.91e-03 (-0.04, 0.04)	-0.00723271	0.0234074	0.757633	-0.01 (-0.05, 0.04)
	19631_13	KNG1	P01042	211	0.0304335	0.0135527	0.0247317	0.03 (3.87e-03, 0.06)	0.16535	0.00842017	0.00645932	0.0268196	0.809913	0.01 (-0.05, 0.06)	0.00151002	0.301475	0.0151406	0.0240989	0.529828	0.02 (-0.03, 0.06)	0.0118978	0.023636	0.615229	0.01 (-0.03, 0.06)
	3728_52	SCT	P09683	211	0.0260699	0.0116269	0.0249476	0.03 (3.28e-03, 0.05)	0.166555	0.536174	-0.0232467	0.023073	0.314848	-0.02 (-0.07, 0.02)	0.00308982	0.014136	0.0181429	0.0233137	0.436446	0.02 (-0.03, 0.06)	0.0123798	0.0226953	0.586003	0.01 (-0.03, 0.06)
	13392_13	ATP1B1	P05026	211	0.0336235	0.0150008	0.0249969	0.03 (4.22e-03, 0.06)	0.166657	8.57401e-06	-0.00467067	0.0295668	0.874633	-4.67e-03 (-0.06, 0.05)	0.00240578	0.134753	0.00539286	0.025676	0.83364	0.01 (-0.04, 0.06)	0.0261996	0.0273025	0.338358	0.03 (-0.03, 0.08)
	10024_44	HOGA1	Q86XE5	211	0.0260826	0.0116411	0.0250538	0.03 (3.27e-03, 0.05)	0.16681	0.422067	-0.0260468	0.0231922	0.262689	-0.03 (-0.07, 0.02)	0.00326283	0.0100212	-0.00671987	0.0221658	0.761765	-0.01 (-0.05, 0.04)	-0.00846842	0.0250492	0.735647	-0.01 (-0.06, 0.04)
	2211_9	TIMP1	P01033	211	0.0303813	0.0135784	0.0252553	0.03 (3.77e-03, 0.06)	0.167696	0.00460924	-3.01157e-05	0.0267758	0.999104	-3.01e-05 (-0.05, 0.05)	0.00191279	0.189282	-0.00125986	0.0240585	0.958237	-1.26e-03 (-0.05, 0.05)	0.00125399	0.0261706	0.961829	1.25e-03 (-0.05, 0.05)
	3520_58	TGFB3	P10600	211	0.0262109	0.0117126	0.0252318	0.03 (3.25e-03, 0.05)	0.167696	0.18444	-0.037092	0.0237858	0.120411	-0.04 (-0.08, 0.01)	0.00398289	0.00234874	0	0.0189498	1	0.00e+00 (-0.04, 0.04)	-0.00764448	0.027266	0.779473	-0.01 (-0.06, 0.05)
	14039_33	KLK5	Q9Y337	211	0.025831	0.011567	0.0255378	0.03 (3.16e-03, 0.05)	0.169294	0.211067	-0.0102281	0.0236478	0.665811	-0.01 (-0.06, 0.04)	0.00225796	0.078726	-0.0118539	0.0207473	0.567764	-0.01 (-0.05, 0.03)	-0.0191887	0.0235461	0.416027	-0.02 (-0.07, 0.03)
	18832_65	SAA2	P0DJI9	211	0.0378119	0.0169351	0.0255649	0.04 (4.62e-03, 0.07)	0.169294	2.65859e-16	-0.015787	0.0335488	0.63844	-0.02 (-0.08, 0.05)	0.00334856	0.0661376	0.00811714	0.0217131	0.708526	0.01 (-0.03, 0.05)	0.0139053	0.0228614	0.543685	0.01 (-0.03, 0.06)
	16302_11	BPIFA2	Q96DR5	211	0.0391514	0.0175398	0.0256057	0.04 (4.77e-03, 0.07)	0.169336	2.98727e-18	4.43128e-05	0.0347205	0.998983	4.43e-05 (-0.07, 0.07)	0.00245497	0.19354	0.0228226	0.0260099	0.380238	0.02 (-0.03, 0.07)	0.0159297	0.0252241	0.528383	0.02 (-0.03, 0.07)
	8326_63	SIGIRR	Q6IA17	211	0.0292329	0.0131046	0.025699	0.03 (3.55e-03, 0.05)	0.169724	3.99378e-07	-0.0404099	0.0254073	0.113238	-0.04 (-0.09, 0.01)	0.00436501	0.00172076	-0.0142685	0.0186237	0.443588	-0.01 (-0.05, 0.02)	-0.014907	0.0234186	0.525113	-0.01 (-0.06, 0.03)
	12450_42	PMVK	Q15126	211	-0.0299062	0.0134153	0.0257969	-0.03 (-0.06, -3.61e-03)	0.169878	0.0212254	-0.0488082	0.0265849	0.0677876	-0.05 (-0.10, 3.30e-03)	0.00118679	0.411011	-0.0473355	0.0223585	0.0342502	-0.05 (-0.09, -3.51e-03)	-0.0675581	0.0259426	0.00986839	-0.07 (-0.12, -0.02)
	14139_16	NRG4	Q8WWG1	211	0.0259343	0.0116386	0.0258607	0.03 (3.12e-03, 0.05)	0.169878	0.128571	-0.0257171	0.024103	0.287217	-0.03 (-0.07, 0.02)	0.00323965	0.0139552	0.0127073	0.0209425	0.544005	0.01 (-0.03, 0.05)	0.00603218	0.0243993	0.804973	0.01 (-0.04, 0.05)
	16900_29	MDGA1	Q8NFP4	211	0.0244484	0.0109694	0.0258285	0.02 (2.95e-03, 0.05)	0.169878	0.541727	0.046236	0.021774	0.0348916	0.05 (3.56e-03, 0.09)	-0.0013646	0.248038	-0.00371459	0.019887	0.851829	-3.71e-03 (-0.04, 0.04)	0.000992965	0.0215874	0.963356	9.93e-04 (-0.04, 0.04)
	2968_61	TNFSF15	O95150	211	0.0263024	0.0118012	0.0258282	0.03 (3.17e-03, 0.05)	0.169878	0.159821	-0.0022329	0.0244597	0.92735	-2.23e-03 (-0.05, 0.05)	0.0017934	0.178148	0.000599782	0.0190339	0.974862	6.00e-04 (-0.04, 0.04)	-0.0139326	0.0240889	0.563626	-0.01 (-0.06, 0.03)
	14012_17	DHX58	Q96C10	211	0.0259395	0.0116521	0.0260031	0.03 (3.10e-03, 0.05)	0.170036	0.127435	-0.0394089	0.0238504	0.0999667	-0.04 (-0.09, 0.01)	0.00409576	0.00173536	-0.00473817	0.019398	0.807029	-4.74e-03 (-0.04, 0.03)	-0.0109837	0.0241029	0.649074	-0.01 (-0.06, 0.04)
	2381_52	C5	P01031	211	0.0350875	0.0157668	0.0260544	0.04 (4.18e-03, 0.07)	0.170036	8.25557e-09	-0.0244006	0.0310326	0.432588	-0.02 (-0.09, 0.04)	0.0037363	0.027593	0.0132526	0.0256672	0.605627	0.01 (-0.04, 0.06)	0.00332128	0.0241732	0.89085	3.32e-03 (-0.04, 0.05)
	3580_25	SERPINA1	P01009	211	-0.0328584	0.0147568	0.0259694	-0.03 (-0.06, -3.94e-03)	0.170036	3.17275e-06	-0.0173137	0.029341	0.555771	-0.02 (-0.07, 0.04)	-0.000978363	0.540364	-0.0146674	0.0241587	0.543767	-0.01 (-0.06, 0.03)	-0.02089	0.0232975	0.370925	-0.02 (-0.07, 0.02)
	4970_55	CA2	P00918	211	0.0258351	0.0116095	0.0260582	0.03 (3.08e-03, 0.05)	0.170036	0.120396	-0.00722816	0.0241319	0.764835	-0.01 (-0.05, 0.04)	0.00208222	0.113625	0.00165149	0.0226825	0.941958	1.65e-03 (-0.04, 0.05)	0.0032493	0.0217777	0.881537	3.25e-03 (-0.04, 0.05)
	6521_35	NPTX2	P47972	211	0.0357542	0.0160521	0.025922	0.04 (4.29e-03, 0.07)	0.170036	1.06237e-10	-0.0080424	0.0317761	0.800443	-0.01 (-0.07, 0.05)	0.0027442	0.112212	0.0307158	0.0218758	0.160289	0.03 (-0.01, 0.07)	0.0256181	0.0245127	0.297182	0.03 (-0.02, 0.07)
	11103_24	HSPB1	P04792	211	-0.0264121	0.0118744	0.0261283	-0.03 (-0.05, -3.14e-03)	0.170267	0.0682126	-0.0641743	0.0250943	0.0112567	-0.06 (-0.11, -0.01)	0.00236634	0.0827705	-0.0390365	0.0207339	0.0597363	-0.04 (-0.08, 1.60e-03)	-0.0473946	0.0252333	0.0617317	-0.05 (-0.10, 2.06e-03)
	7803_4	CHST1	O43916	211	0.0259219	0.0116669	0.0262942	0.03 (3.05e-03, 0.05)	0.171122	0.611781	-0.0202663	0.0231529	0.382402	-0.02 (-0.07, 0.03)	0.00290555	0.021888	-0.000946037	0.0219562	0.965632	-9.46e-04 (-0.04, 0.04)	0.00330949	0.0246407	0.893286	3.31e-03 (-0.04, 0.05)
	7015_8	LILRB5	O75023	211	0.0262751	0.0118411	0.0264889	0.03 (3.07e-03, 0.05)	0.17216	0.999961	-0.00940145	0.0233642	0.687811	-0.01 (-0.06, 0.04)	0.00225178	0.0779669	0.00848433	0.019074	0.656456	0.01 (-0.03, 0.05)	0.00278582	0.0236697	0.906421	2.79e-03 (-0.04, 0.05)
	5034_79	PRSS2	P07478	211	0.0527418	0.0237986	0.0266796	0.05 (0.01, 0.10)	0.17317	1.38014e-66	0.0659971	0.0472706	0.164149	0.07 (-0.03, 0.16)	-0.000832234	0.745673	0.0805212	0.0219248	0.000240091	0.08 (0.04, 0.12)	0.0896198	0.0294904	0.00267558	0.09 (0.03, 0.15)
	11872_9	PCDHGB1	Q9Y5G3	211	0.0258304	0.0116742	0.0269244	0.03 (2.95e-03, 0.05)	0.174529	0.273674	-0.019219	0.02348	0.413987	-0.02 (-0.07, 0.03)	0.0028438	0.0271557	-0.00792765	0.020849	0.703767	-0.01 (-0.05, 0.03)	0.00274145	0.0242011	0.909918	2.74e-03 (-0.04, 0.05)
	14116_129	S100A4	P26447	211	-0.0292145	0.0132082	0.0269777	-0.03 (-0.06, -3.33e-03)	0.174643	0.0306549	-0.0493257	0.0262322	0.0614515	-0.05 (-0.10, 2.09e-03)	0.00126395	0.375829	-0.0480203	0.0252796	0.0574898	-0.05 (-0.10, 1.53e-03)	-0.0364288	0.0278582	0.192423	-0.04 (-0.09, 0.02)
	13717_15	FCN2	Q15485	211	0.0320012	0.0144981	0.0272958	0.03 (3.58e-03, 0.06)	0.176238	0.000243787	-0.0341358	0.0283645	0.230156	-0.03 (-0.09, 0.02)	0.00414118	0.00752361	0.0118298	0.0214491	0.581273	0.01 (-0.03, 0.05)	-0.00375441	0.0245878	0.878786	-3.75e-03 (-0.05, 0.04)
	4162_54	TF	P02787	211	0.0274749	0.0124473	0.0272934	0.03 (3.08e-03, 0.05)	0.176238	0.0310821	0.013475	0.02472	0.586263	0.01 (-0.03, 0.06)	0.00087866	0.51267	0.0253526	0.0230142	0.270632	0.03 (-0.02, 0.07)	0.0342821	0.0220329	0.121225	0.03 (-0.01, 0.08)
	3310_62	FCGR2B	P31994	211	0.0225725	0.0102304	0.0273546	0.02 (2.52e-03, 0.04)	0.176385	0.720031	-0.00162053	0.0202902	0.936419	-1.62e-03 (-0.04, 0.04)	0.0015157	0.168847	-0.00398673	0.0179192	0.823937	-3.99e-03 (-0.04, 0.03)	-0.00706117	0.0207411	0.733863	-0.01 (-0.05, 0.03)
	8288_27	APOH	P02749	211	0.0283775	0.012869	0.0274475	0.03 (3.15e-03, 0.05)	0.17652	0.0311483	-0.015162	0.0253533	0.550469	-0.02 (-0.06, 0.03)	0.00273307	0.048074	0.0274439	0.0242435	0.257631	0.03 (-0.02, 0.07)	0.023805	0.0238975	0.320333	0.02 (-0.02, 0.07)
	8760_10	DCUN1D5	Q9BTE7	211	0.116281	0.0527212	0.027413	0.12 (0.01, 0.22)	0.17652	0	0.0628601	0.104898	0.549654	0.06 (-0.14, 0.27)	0.00335724	0.556239	0.012907	0.0219434	0.556403	0.01 (-0.03, 0.06)	0.0131516	0.0238054	0.581219	0.01 (-0.03, 0.06)
	12848_9	ARHGEF2	Q92974	211	0.0258393	0.011725	0.0275393	0.03 (2.86e-03, 0.05)	0.176879	0.0869183	-0.0514052	0.0240088	0.0334243	-0.05 (-0.10, -4.35e-03)	0.00486784	0.000248763	0.00773898	0.019159	0.686261	0.01 (-0.03, 0.05)	-0.0239803	0.0232056	0.302614	-0.02 (-0.07, 0.02)
	19163_26	LRRC59	Q96AG4	211	-0.0256336	0.011646	0.0277312	-0.03 (-0.05, -2.81e-03)	0.177878	0.270713	-0.0516383	0.023725	0.0306357	-0.05 (-0.10, -0.01)	0.00163325	0.205814	-0.0491308	0.0196818	0.0125513	-0.05 (-0.09, -0.01)	-0.0594048	0.0248509	0.017711	-0.06 (-0.11, -0.01)
	9963_19	PCDHB10	Q9UN67	211	0.0324955	0.0147702	0.0278015	0.03 (3.55e-03, 0.06)	0.178096	5.76336e-07	-0.0278979	0.0290111	0.337348	-0.03 (-0.08, 0.03)	0.00378357	0.0168519	0.0190178	0.0198701	0.338515	0.02 (-0.02, 0.06)	0.000527851	0.0228138	0.981563	5.28e-04 (-0.04, 0.05)
	5677_15	C2orf66	Q6UXQ4	211	0.028019	0.0127433	0.0278975	0.03 (3.04e-03, 0.05)	0.178246	0.0236862	-0.022187	0.0250809	0.37738	-0.02 (-0.07, 0.03)	0.00314098	0.0215326	0.00887766	0.0237203	0.708207	0.01 (-0.04, 0.06)	0.0113506	0.0236156	0.631273	0.01 (-0.03, 0.06)
	7741_111	RTF1	Q92541	211	0.0274639	0.0124887	0.0278704	0.03 (2.99e-03, 0.05)	0.178246	0.0472775	-0.0384844	0.0242054	0.113367	-0.04 (-0.09, 0.01)	0.00412426	0.00182845	-0.00431011	0.0196553	0.826428	-4.31e-03 (-0.04, 0.03)	-0.00679765	0.0214692	0.751844	-0.01 (-0.05, 0.04)
	11149_3	TLR1	Q15399	211	0.0289952	0.0131952	0.0279919	0.03 (3.13e-03, 0.05)	0.178617	0.00379353	-0.0323974	0.025832	0.211186	-0.03 (-0.08, 0.02)	0.00384212	0.00648539	0.00924178	0.0232089	0.690483	0.01 (-0.04, 0.05)	0.0169005	0.0221327	0.445963	0.02 (-0.03, 0.06)
	15386_7	FABP4	P15090	211	0.0421831	0.0192078	0.0280818	0.04 (4.54e-03, 0.08)	0.17874	4.51915e-28	-0.0859875	0.0369153	0.0207971	-0.09 (-0.16, -0.01)	0.00803775	8.25511e-05	0.0107545	0.0220742	0.626117	0.01 (-0.03, 0.05)	0.0235233	0.0289111	0.416771	0.02 (-0.03, 0.08)
	19482_11	HDHD3	Q9BSH5	211	-0.0260144	0.0118457	0.028084	-0.03 (-0.05, -2.80e-03)	0.17874	0.38499	-0.0638843	0.0236317	0.00742986	-0.06 (-0.11, -0.02)	0.00237798	0.0648234	-0.0545256	0.0223148	0.0145468	-0.05 (-0.10, -0.01)	-0.0496077	0.0246551	0.0454903	-0.05 (-0.10, -1.28e-03)
	8388_24	SPAST	Q9UBP0	211	0.0278081	0.012693	0.0284647	0.03 (2.93e-03, 0.05)	0.180928	0.0152771	-0.0400196	0.0245947	0.105209	-0.04 (-0.09, 0.01)	0.0043059	0.00161235	0.00061325	0.0208204	0.976502	6.13e-04 (-0.04, 0.04)	-0.00261196	0.0222849	0.906807	-2.61e-03 (-0.05, 0.04)
	18339_207	PSMB3	P49720	211	0.0292575	0.013358	0.0285061	0.03 (3.08e-03, 0.06)	0.180957	0.00643008	-0.0390214	0.0259785	0.134589	-0.04 (-0.09, 0.01)	0.00428367	0.00263612	0.0192767	0.0204181	0.34512	0.02 (-0.02, 0.06)	0.000459634	0.0239384	0.984699	4.60e-04 (-0.05, 0.05)
	5091_28	LILRB2	Q8N423	211	0.0314639	0.0143976	0.0288629	0.03 (3.24e-03, 0.06)	0.182749	0.00602942	0.00176723	0.0283784	0.950404	1.77e-03 (-0.05, 0.06)	0.00187207	0.226166	-0.00434428	0.0251676	0.862955	-4.34e-03 (-0.05, 0.04)	0.000502566	0.0258271	0.984494	5.03e-04 (-0.05, 0.05)
	9190_7	CD63	P08962	211	0.0252789	0.0115661	0.028845	0.03 (2.61e-03, 0.05)	0.182749	0.369555	-0.0454433	0.022962	0.0491214	-0.05 (-0.09, -4.38e-04)	0.00443439	0.000450433	0.0142376	0.0201454	0.479725	0.01 (-0.03, 0.05)	-0.00436033	0.0231245	0.850621	-4.36e-03 (-0.05, 0.04)
	13405_61	SPINK2	P20155	211	0.0263886	0.0120966	0.0291477	0.03 (2.68e-03, 0.05)	0.183909	0.677499	0.00386664	0.0241218	0.872802	3.87e-03 (-0.04, 0.05)	0.00141174	0.281749	0.0163544	0.0243056	0.501034	0.02 (-0.03, 0.06)	0.00622594	0.0239453	0.795114	0.01 (-0.04, 0.05)
	13744_37	IL3RA	P26951	211	0.0281774	0.0129235	0.0292335	0.03 (2.85e-03, 0.05)	0.183909	0.0338552	0.0555764	0.025731	0.0319189	0.06 (0.01, 0.11)	-0.00170793	0.219744	0.00790839	0.0237026	0.738643	0.01 (-0.04, 0.05)	0.0166194	0.025891	0.521639	0.02 (-0.03, 0.07)
	2658_27	NTRK3	Q16288	211	-0.0347351	0.0159244	0.0291649	-0.03 (-0.07, -3.52e-03)	0.183909	5.30216e-08	0.0525741	0.0308158	0.0894793	0.05 (-0.01, 0.11)	-0.00548228	0.00120435	-0.00827777	0.0213073	0.69765	-0.01 (-0.05, 0.03)	0.0335538	0.0257751	0.194415	0.03 (-0.02, 0.08)
	8839_4	MTX2	O75431	211	0.0280557	0.0128665	0.0292194	0.03 (2.84e-03, 0.05)	0.183909	0.00811934	-0.0228049	0.0252256	0.367017	-0.02 (-0.07, 0.03)	0.00321926	0.0204623	0.00149571	0.0193524	0.938394	1.50e-03 (-0.04, 0.04)	0.00356177	0.0229123	0.876614	3.56e-03 (-0.04, 0.05)
	9329_28	TREML1	Q86YW5	211	-0.0298389	0.0136852	0.0292299	-0.03 (-0.06, -3.02e-03)	0.183909	0.00408058	-0.0577381	0.0270968	0.0342733	-0.06 (-0.11, -4.63e-03)	0.00174998	0.234406	-0.0429385	0.0250582	0.0866117	-0.04 (-0.09, 0.01)	-0.0427662	0.0221369	0.0547181	-0.04 (-0.09, 6.22e-04)
	7218_87	ATP1B2	P14415	211	-0.0359105	0.0164825	0.0293535	-0.04 (-0.07, -3.60e-03)	0.184376	3.63635e-11	0.037299	0.0321872	0.247855	0.04 (-0.03, 0.10)	-0.00460146	0.00903975	-0.0301526	0.02083	0.147741	-0.03 (-0.07, 0.01)	-0.0190923	0.0253629	0.452436	-0.02 (-0.07, 0.03)
	9061_3	ARHGEF10	O15013	211	0.0294936	0.0135397	0.0293829	0.03 (2.96e-03, 0.06)	0.184376	0.00178258	-0.0371672	0.0264039	0.160722	-0.04 (-0.09, 0.01)	0.00418353	0.00385178	-0.00857235	0.0192839	0.656656	-0.01 (-0.05, 0.03)	-0.0215641	0.0256607	0.401666	-0.02 (-0.07, 0.03)
	17505_125	NAALADL1	Q9UQQ1	211	0.0353196	0.0162213	0.0294534	0.04 (3.53e-03, 0.07)	0.18444	1.15618e-12	-0.0334614	0.031859	0.294795	-0.03 (-0.10, 0.03)	0.00432631	0.0132681	-0.00270505	0.0217445	0.900997	-2.71e-03 (-0.05, 0.04)	0.0035115	0.0235375	0.881549	3.51e-03 (-0.04, 0.05)
	3461_58	BCAN	Q96GW7	211	-0.0302931	0.013914	0.0294682	-0.03 (-0.06, -3.02e-03)	0.18444	0.00118793	-0.0070852	0.027634	0.797898	-0.01 (-0.06, 0.05)	-0.00145815	0.332132	-0.0531712	0.0231161	0.0214382	-0.05 (-0.10, -0.01)	-0.0396565	0.0239161	0.0987796	-0.04 (-0.09, 0.01)
	9231_23	IMPAD1	Q9NX62	211	-0.030441	0.0139986	0.0296626	-0.03 (-0.06, -3.00e-03)	0.185265	0.000246116	0.0242203	0.0274332	0.378314	0.02 (-0.03, 0.08)	-0.00343767	0.0219397	-0.00933709	0.0256842	0.716206	-0.01 (-0.06, 0.04)	0.00104413	0.0265197	0.968631	1.04e-03 (-0.05, 0.05)
	9927_96	TNS4	Q8IZW8	211	0.025615	0.0117803	0.0296756	0.03 (2.53e-03, 0.05)	0.185265	0.0686654	-0.00156265	0.0253495	0.950905	-1.56e-03 (-0.05, 0.05)	0.00168968	0.217897	0.00668713	0.0226358	0.767671	0.01 (-0.04, 0.05)	0.00204438	0.0238982	0.931909	2.04e-03 (-0.04, 0.05)
	13575_40	DVL2	O14641	211	0.0263495	0.0121337	0.0298866	0.03 (2.57e-03, 0.05)	0.186345	0.298156	0.00034287	0.0246976	0.988937	3.43e-04 (-0.05, 0.05)	0.00162953	0.224564	-0.00771625	0.0203121	0.704032	-0.01 (-0.05, 0.03)	-0.00159894	0.0262012	0.951397	-1.60e-03 (-0.05, 0.05)
	15395_15	GSTM1	P09488	211	0.0257062	0.0118449	0.0299894	0.03 (2.49e-03, 0.05)	0.186749	0.965046	-0.0160434	0.0235425	0.49633	-0.02 (-0.06, 0.03)	0.00262267	0.0414142	0.0146792	0.0246324	0.55122	0.01 (-0.03, 0.06)	0.0102269	0.0223656	0.647956	0.01 (-0.03, 0.05)
	9017_58	LCT	P09848	211	0.0240682	0.0110948	0.0300576	0.02 (2.32e-03, 0.05)	0.186936	0.214366	0.00420444	0.0228096	0.853935	4.20e-03 (-0.04, 0.05)	0.00125395	0.314322	0.0187797	0.0223769	0.401332	0.02 (-0.03, 0.06)	0.000774505	0.0220971	0.972073	7.75e-04 (-0.04, 0.04)
	19331_18	BAIAP2	Q9UQB8	211	0.0253655	0.0117059	0.0302423	0.03 (2.42e-03, 0.05)	0.187558	0.302465	-0.0330043	0.0233535	0.159071	-0.03 (-0.08, 0.01)	0.00367333	0.00420013	-0.000367008	0.0193599	0.984875	-3.67e-04 (-0.04, 0.04)	-0.00806845	0.0216445	0.709695	-0.01 (-0.05, 0.03)
	7116_31	OSCAR	Q8IYS5	211	0.0253884	0.0117152	0.0302254	0.03 (2.43e-03, 0.05)	0.187558	0.121517	-0.0282443	0.0242277	0.24503	-0.03 (-0.08, 0.02)	0.00337173	0.0110828	0.0151904	0.0186783	0.416066	0.02 (-0.02, 0.05)	0.00101518	0.0236855	0.965853	1.02e-03 (-0.05, 0.05)
	7215_18	CYB5R3	P00387	211	-0.0254657	0.011757	0.0303105	-0.03 (-0.05, -2.42e-03)	0.187558	0.424904	-0.00498822	0.0235296	0.832316	-4.99e-03 (-0.05, 0.04)	-0.00129139	0.314971	-0.00139876	0.0193703	0.942434	-1.40e-03 (-0.04, 0.04)	0.00401681	0.0231703	0.862535	4.02e-03 (-0.04, 0.05)
	9226_6	TMUB2	Q71RG4	211	0.0273749	0.0126382	0.0303074	0.03 (2.60e-03, 0.05)	0.187558	0.0347462	-0.0159411	0.0248349	0.521654	-0.02 (-0.06, 0.03)	0.00272021	0.044553	0.00782624	0.0192649	0.684564	0.01 (-0.03, 0.05)	-0.00723449	0.0251421	0.773826	-0.01 (-0.06, 0.04)
	12373_73	TRA2B	P62995	211	0.0290586	0.0134237	0.0304093	0.03 (2.75e-03, 0.06)	0.187696	0.00470423	-0.049079	0.0259144	0.0596213	-0.05 (-0.10, 1.71e-03)	0.0049179	0.000583401	-0.0193655	0.019382	0.317723	-0.02 (-0.06, 0.02)	-0.0414393	0.0270867	0.127553	-0.04 (-0.09, 0.01)
	18395_5	ADPRH	P54922	211	0.025441	0.0117522	0.030404	0.03 (2.41e-03, 0.05)	0.187696	0.362321	-0.00653534	0.023568	0.781827	-0.01 (-0.05, 0.04)	0.00201999	0.117556	0.0160821	0.0250614	0.521062	0.02 (-0.03, 0.07)	0.0148952	0.0228405	0.515026	0.01 (-0.03, 0.06)
	4322_28	AMN	Q9BXJ7	211	0.0249803	0.0115485	0.0305354	0.02 (2.35e-03, 0.05)	0.188238	0.281315	-0.0122045	0.0238517	0.609414	-0.01 (-0.06, 0.03)	0.00229949	0.0743056	0.012051	0.0218173	0.580701	0.01 (-0.03, 0.05)	0.0189638	0.0235932	0.422432	0.02 (-0.03, 0.07)
	7767_1	CLPSL2	Q6UWE3	211	0.0289558	0.0133963	0.0306587	0.03 (2.70e-03, 0.06)	0.18876	0.0021262	-0.052062	0.0258347	0.045165	-0.05 (-0.10, -1.43e-03)	0.00510061	0.000354901	-0.00464257	0.0195779	0.812554	-4.64e-03 (-0.04, 0.03)	-0.000684886	0.0233045	0.976583	-6.85e-04 (-0.05, 0.04)
	12835_101	PYDC1	Q8WXC3	211	0.0251734	0.0116613	0.0308717	0.03 (2.32e-03, 0.05)	0.189586	0.0959416	-0.0251781	0.0243324	0.301978	-0.03 (-0.07, 0.02)	0.00316916	0.0174875	0.00548985	0.0195355	0.778696	0.01 (-0.03, 0.04)	0.0029219	0.0220626	0.894766	2.92e-03 (-0.04, 0.05)
	18166_4	RHOB	P62745	211	0.0281406	0.0130427	0.0309607	0.03 (2.58e-03, 0.05)	0.189586	0.0205003	-0.0312101	0.0255603	0.223447	-0.03 (-0.08, 0.02)	0.00372826	0.00780376	0.00511548	0.0194155	0.792186	0.01 (-0.03, 0.04)	-0.00466365	0.0234178	0.842338	-4.66e-03 (-0.05, 0.04)
	5092_51	JAG1	P78504	211	0.0257281	0.0119229	0.030937	0.03 (2.36e-03, 0.05)	0.189586	0.0963433	0.0548803	0.0251079	0.0299428	0.05 (0.01, 0.10)	-0.00182472	0.180416	-0.00804283	0.0238339	0.735776	-0.01 (-0.05, 0.04)	-0.00656408	0.0271686	0.809322	-0.01 (-0.06, 0.05)
	5437_63	FABP3	P05413	211	0.0402927	0.0186634	0.0308572	0.04 (3.71e-03, 0.08)	0.189586	9.35595e-26	-0.0865669	0.0358182	0.0165145	-0.09 (-0.16, -0.02)	0.00797167	5.9961e-05	0.00150766	0.020979	0.942709	1.51e-03 (-0.04, 0.04)	-8.36817e-05	0.0268391	0.997515	-8.37e-05 (-0.05, 0.05)
	9077_10	MAN1A2	O60476	211	0.0307282	0.0142442	0.030986	0.03 (2.81e-03, 0.06)	0.189586	0.000854674	0.0317269	0.0283098	0.263701	0.03 (-0.02, 0.09)	-6.26896e-05	0.967453	0.0162415	0.0260096	0.532337	0.02 (-0.03, 0.07)	0.0158358	0.0263666	0.548753	0.02 (-0.04, 0.07)
	5315_22	TNNT2	P45379	211	0.027389	0.0127034	0.0310807	0.03 (2.49e-03, 0.05)	0.189929	0.033764	-0.0519782	0.0244893	0.0349735	-0.05 (-0.10, -3.98e-03)	0.0049788	0.000228449	-0.0140446	0.0193612	0.468207	-0.01 (-0.05, 0.02)	-0.0330035	0.0256875	0.200274	-0.03 (-0.08, 0.02)
	9805_51	SEMA4B	Q9NPR2	211	-0.0257692	0.0119626	0.031228	-0.03 (-0.05, -2.32e-03)	0.190433	0.331981	-0.0153279	0.0241477	0.526282	-0.02 (-0.06, 0.03)	-0.000658104	0.616674	0.00680506	0.0213908	0.750386	0.01 (-0.04, 0.05)	0.00480272	0.0258033	0.852524	4.80e-03 (-0.05, 0.06)
	9830_109	VAV3	Q9UKW4	211	0.0297125	0.0137942	0.0312407	0.03 (2.68e-03, 0.06)	0.190433	0.00225899	-0.0324069	0.0270339	0.231982	-0.03 (-0.09, 0.02)	0.00388752	0.00845108	-0.0131358	0.0224533	0.558529	-0.01 (-0.06, 0.03)	-0.0193814	0.0224459	0.388863	-0.02 (-0.06, 0.02)
	19145_4	MREG	Q8N565	211	0.0304653	0.0141475	0.0312865	0.03 (2.74e-03, 0.06)	0.190475	1.97159e-05	-0.0324517	0.0276509	0.241882	-0.03 (-0.09, 0.02)	0.00395061	0.00903215	0.00737984	0.0199666	0.711674	0.01 (-0.03, 0.05)	-0.00665881	0.0267817	0.803888	-0.01 (-0.06, 0.05)
	6456_17	PSG6	Q00889	211	0.0248883	0.0115762	0.0315585	0.02 (2.20e-03, 0.05)	0.191893	0.222021	-0.0328065	0.0234114	0.162606	-0.03 (-0.08, 0.01)	0.00363078	0.00476861	-0.00405354	0.0198807	0.838437	-4.05e-03 (-0.04, 0.03)	-0.00495179	0.0214704	0.817824	-4.95e-03 (-0.05, 0.04)
	10085_25	STAR	P49675	211	0.0278577	0.0129807	0.0318657	0.03 (2.42e-03, 0.05)	0.192805	0.0339272	-0.0074585	0.0256202	0.77125	-0.01 (-0.06, 0.04)	0.00222467	0.111813	0.0320462	0.0253093	0.205448	0.03 (-0.02, 0.08)	0.0243102	0.0269059	0.367281	0.02 (-0.03, 0.08)
	11669_39	SLCO5A1	Q9H2Y9	211	0.0248579	0.0115798	0.0318204	0.02 (2.16e-03, 0.05)	0.192805	0.56173	-0.000684406	0.022941	0.976228	-6.84e-04 (-0.05, 0.04)	0.00160698	0.19856	0.0402216	0.0207471	0.0525426	0.04 (-4.43e-04, 0.08)	0.032867	0.0232382	0.158739	0.03 (-0.01, 0.08)
	12699_28	CCT8	P50990	211	-0.0251941	0.0117395	0.0318643	-0.03 (-0.05, -2.18e-03)	0.192805	0.387885	-0.0328727	0.0236373	0.165793	-0.03 (-0.08, 0.01)	0.000481879	0.707254	-0.0383844	0.0215121	0.0743726	-0.04 (-0.08, 3.78e-03)	-0.0365194	0.0232615	0.117932	-0.04 (-0.08, 0.01)
	5383_14	TNFRSF13C	Q96RJ3	211	0.0281199	0.0130987	0.0318111	0.03 (2.45e-03, 0.05)	0.192805	0.00531572	-0.0287266	0.0255526	0.262212	-0.03 (-0.08, 0.02)	0.00358202	0.0105953	-0.00896222	0.0199461	0.6532	-0.01 (-0.05, 0.03)	-0.00554721	0.0236779	0.814997	-0.01 (-0.05, 0.04)
	12772_8	NUP98	P52948	211	0.026253	0.0122481	0.0320777	0.03 (2.25e-03, 0.05)	0.193373	0.0597425	-0.0149319	0.0285108	0.601022	-0.01 (-0.07, 0.04)	0.0024115	0.10524	0.00296632	0.0203132	0.883899	2.97e-03 (-0.04, 0.04)	0.0157354	0.0291858	0.590357	0.02 (-0.04, 0.07)
	4967_1	C1QBP	Q07021	211	0.0297297	0.0138683	0.0320556	0.03 (2.55e-03, 0.06)	0.193373	0.00139858	-0.0421986	0.0280591	0.134112	-0.04 (-0.10, 0.01)	0.00439088	0.00373945	0.0067841	0.0225288	0.763316	0.01 (-0.04, 0.05)	0.0106582	0.0227393	0.63976	0.01 (-0.03, 0.06)
	5611_56	DEFB108B	Q8NET1	211	0.0247664	0.0115499	0.0320087	0.02 (2.13e-03, 0.05)	0.193373	0.474564	-0.0226995	0.0228482	0.321617	-0.02 (-0.07, 0.02)	0.00298408	0.0169203	-0.0167678	0.0210621	0.425965	-0.02 (-0.06, 0.02)	-0.0143182	0.02306	0.535332	-0.01 (-0.06, 0.03)
	6606_61	KISS1	Q15726	211	0.0238643	0.0111379	0.0321439	0.02 (2.03e-03, 0.05)	0.193465	0.0676959	0.0173499	0.0237281	0.465479	0.02 (-0.03, 0.06)	0.000407548	0.750848	0.0207498	0.022878	0.364419	0.02 (-0.02, 0.07)	0.0210448	0.0221545	0.343249	0.02 (-0.02, 0.06)
	9545_156	GZMK	P49863	211	0.0343539	0.0160362	0.0321719	0.03 (2.92e-03, 0.07)	0.193465	1.00058e-11	0.0123429	0.0318461	0.698721	0.01 (-0.05, 0.07)	0.00138112	0.424486	-0.00270925	0.023823	0.909457	-2.71e-03 (-0.05, 0.04)	-0.0137413	0.0231859	0.554047	-0.01 (-0.06, 0.03)
	4930_21	STC1	P52823	211	0.0257584	0.0120472	0.0325065	0.03 (2.15e-03, 0.05)	0.195238	0.122154	-0.0052853	0.0252184	0.834199	-0.01 (-0.05, 0.04)	0.00194464	0.155824	0.00844175	0.0197781	0.669508	0.01 (-0.03, 0.05)	-0.00802164	0.0251975	0.750535	-0.01 (-0.06, 0.04)
	14135_3	RXFP1	Q9HBX9	211	0.0276414	0.0129515	0.0328239	0.03 (2.26e-03, 0.05)	0.196903	0.0107474	-0.0450661	0.0250302	0.0732284	-0.05 (-0.09, 3.99e-03)	0.00461128	0.000908103	0.00315052	0.0205203	0.877979	3.15e-03 (-0.04, 0.04)	0.00114775	0.0218893	0.958232	1.15e-03 (-0.04, 0.04)
	8378_3	LDOC1	O95751	211	0.0248301	0.0116417	0.0329355	0.02 (2.01e-03, 0.05)	0.197332	0.501346	-0.00450353	0.0230688	0.845409	-4.50e-03 (-0.05, 0.04)	0.00184629	0.142287	0.00711619	0.0229265	0.756263	0.01 (-0.04, 0.05)	0.0103652	0.0215163	0.630496	0.01 (-0.03, 0.05)
	17163_117	ANXA3	P12429	211	0.0247445	0.0116166	0.0331634	0.02 (1.98e-03, 0.05)	0.198455	0.303063	-0.0281984	0.0232672	0.226904	-0.03 (-0.07, 0.02)	0.00332623	0.00905651	-0.015418	0.0201406	0.443963	-0.02 (-0.05, 0.02)	-0.0142862	0.0241159	0.554221	-0.01 (-0.06, 0.03)
	5440_26	TNNI2	P48788	211	0.0286114	0.0134382	0.0332459	0.03 (2.27e-03, 0.05)	0.198706	0.00366459	-0.0262092	0.0266761	0.326992	-0.03 (-0.08, 0.03)	0.00341342	0.018684	-0.00092057	0.0250031	0.97063	-9.21e-04 (-0.05, 0.05)	-0.00924439	0.0248945	0.710757	-0.01 (-0.06, 0.04)
	14101_2	CNTFR	P26992	211	-0.0301546	0.0141859	0.0335301	-0.03 (-0.06, -2.35e-03)	0.200161	0.000348454	0.0131613	0.0279131	0.637769	0.01 (-0.04, 0.07)	-0.00273052	0.0735307	-0.0110223	0.0247529	0.656107	-0.01 (-0.06, 0.04)	-0.0110627	0.0239476	0.644593	-0.01 (-0.06, 0.04)
	5728_60	FCRL1	Q96LA6	211	0.0292904	0.0137838	0.0335881	0.03 (2.27e-03, 0.06)	0.200263	0.00201187	0.0359229	0.0275037	0.19295	0.04 (-0.02, 0.09)	-0.000414272	0.780614	0.0121398	0.0236582	0.607859	0.01 (-0.03, 0.06)	0.0362572	0.02495	0.147663	0.04 (-0.01, 0.09)
	11067_13	BGLAP	P02818	211	0.0308287	0.0145503	0.0341102	0.03 (2.31e-03, 0.06)	0.203129	5.57317e-08	-0.0157678	0.028713	0.583487	-0.02 (-0.07, 0.04)	0.00292708	0.0616941	-0.017714	0.0199863	0.375453	-0.02 (-0.06, 0.02)	-0.0331806	0.0227018	0.14535	-0.03 (-0.08, 0.01)
	11145_72	KIAA1549L	Q6ZVL6	211	0.0276054	0.01304	0.0342611	0.03 (2.05e-03, 0.05)	0.203256	0.0297143	-0.008808	0.025876	0.733903	-0.01 (-0.06, 0.04)	0.00227812	0.105229	0.0040809	0.0235424	0.862382	4.08e-03 (-0.04, 0.05)	0.00703428	0.0245909	0.77512	0.01 (-0.04, 0.06)
	13561_5	HTR6	P50406	211	0.0270814	0.0127922	0.034258	0.03 (2.01e-03, 0.05)	0.203256	0.0145435	-0.0425358	0.0247141	0.0867093	-0.04 (-0.09, 0.01)	0.0043863	0.00127454	-0.00699353	0.0247012	0.777081	-0.01 (-0.06, 0.04)	-0.0155238	0.0238695	0.51617	-0.02 (-0.06, 0.03)
	13620_10	ASNA1	O43681	211	-0.0273172	0.0129055	0.0342837	-0.03 (-0.05, -2.02e-03)	0.203256	0.0391292	-0.0493319	0.0256758	0.0560499	-0.05 (-0.10, 9.93e-04)	0.00137772	0.322438	-0.0554379	0.0213845	0.00952999	-0.06 (-0.10, -0.01)	-0.0528336	0.0241236	0.0296168	-0.05 (-0.10, -0.01)
	5202_4	PPID	Q08752	211	-0.0253005	0.0119548	0.0343157	-0.03 (-0.05, -1.87e-03)	0.203256	0.157105	-0.0415869	0.024938	0.0968907	-0.04 (-0.09, 0.01)	0.00102174	0.450768	-0.0573532	0.0214714	0.00755949	-0.06 (-0.10, -0.02)	-0.0635595	0.0249923	0.0117051	-0.06 (-0.11, -0.01)
	5628_21	SEMA3G	Q9NS98	211	0.0293156	0.0138538	0.0343386	0.03 (2.16e-03, 0.06)	0.203256	0.00275474	0.0479852	0.0275318	0.0828219	0.05 (-0.01, 0.10)	-0.00117157	0.433381	0.0104627	0.0213681	0.624389	0.01 (-0.03, 0.05)	0.00768036	0.0261004	0.768848	0.01 (-0.04, 0.06)
	19225_11	BLNK	Q8WV28	211	0.0244717	0.0115737	0.0344793	0.02 (1.79e-03, 0.05)	0.203509	0.377724	-0.0302041	0.0229946	0.190444	-0.03 (-0.08, 0.01)	0.00344628	0.00644893	0.000679753	0.0184523	0.970614	6.80e-04 (-0.04, 0.04)	-0.00995192	0.0230177	0.665923	-0.01 (-0.06, 0.04)
	2618_10	ERBB4	Q15303	211	0.0244411	0.0115578	0.0344572	0.02 (1.79e-03, 0.05)	0.203509	0.0821775	-0.0344948	0.0240193	0.152461	-0.03 (-0.08, 0.01)	0.00370636	0.00491553	0.009976	0.0234937	0.67111	0.01 (-0.04, 0.06)	0.00291916	0.0216544	0.892894	2.92e-03 (-0.04, 0.05)
	6416_8	GKN2	Q86XP6	211	0.0252771	0.0119572	0.0345179	0.03 (1.84e-03, 0.05)	0.203509	0.0719033	0.00671697	0.0253597	0.791372	0.01 (-0.04, 0.06)	0.00116764	0.397405	0.0116604	0.0254709	0.647102	0.01 (-0.04, 0.06)	-0.00221369	0.0254281	0.930709	-2.21e-03 (-0.05, 0.05)
	9955_40	RNF148	Q8N7C7	211	0.0246274	0.0116517	0.0345472	0.02 (1.79e-03, 0.05)	0.203509	0.075663	-0.0403917	0.0243564	0.0987449	-0.04 (-0.09, 0.01)	0.00407035	0.00230781	-0.00747466	0.0226248	0.741117	-0.01 (-0.05, 0.04)	0.000246397	0.0256962	0.992358	2.46e-04 (-0.05, 0.05)
	2851_63	C5	P01031	211	0.0275782	0.013055	0.0346468	0.03 (1.99e-03, 0.05)	0.203851	0.0164338	0.00963491	0.0259299	0.710585	0.01 (-0.04, 0.06)	0.00112651	0.423961	0.036126	0.0236826	0.127154	0.04 (-0.01, 0.08)	0.0288752	0.0255235	0.259211	0.03 (-0.02, 0.08)
	3807_1	FGF23	Q9GZV9	211	0.0246102	0.0116661	0.034897	0.02 (1.74e-03, 0.05)	0.204832	0.0781971	-0.00256563	0.0246119	0.917076	-2.57e-03 (-0.05, 0.05)	0.00171461	0.202025	-0.00328902	0.0188095	0.86119	-3.29e-03 (-0.04, 0.03)	-0.0156148	0.0248267	0.530065	-0.02 (-0.06, 0.03)
	4900_8	C3	P01024	211	0.0252139	0.011952	0.034893	0.03 (1.79e-03, 0.05)	0.204832	0.201893	0.00900468	0.0247116	0.715934	0.01 (-0.04, 0.06)	0.00101576	0.448677	0.0372593	0.0230628	0.106189	0.04 (-0.01, 0.08)	0.0329755	0.0226421	0.146782	0.03 (-0.01, 0.08)
	8810_26	HEPACAM	Q14CZ8	211	0.0240667	0.0114315	0.0352651	0.02 (1.66e-03, 0.05)	0.206745	0.57555	0.0131304	0.0226885	0.563399	0.01 (-0.03, 0.06)	0.000687212	0.577422	0.0388816	0.0229915	0.0908118	0.04 (-0.01, 0.08)	0.0319875	0.0238982	0.182185	0.03 (-0.01, 0.08)
	19282_3	RAB13	P51153	211	-0.0249358	0.0118485	0.0353304	-0.02 (-0.05, -1.71e-03)	0.206881	0.833	-0.0305756	0.0234655	0.194008	-0.03 (-0.08, 0.02)	0.000354641	0.780945	-0.0526284	0.0209898	0.0121645	-0.05 (-0.09, -0.01)	-0.0443412	0.0224891	0.0499593	-0.04 (-0.09, -2.63e-04)
	5035_7	TYMS	P04818	211	0.0242528	0.011533	0.0354749	0.02 (1.65e-03, 0.05)	0.207333	0.389874	-0.0110946	0.0230734	0.631135	-0.01 (-0.06, 0.03)	0.00221385	0.0777044	0	0.0177938	1	0.00e+00 (-0.03, 0.03)	-0.0257943	0.0237451	0.278591	-0.03 (-0.07, 0.02)
	5345_51	CKAP2	Q8WWK9	211	0.0323435	0.0153819	0.035492	0.03 (2.19e-03, 0.06)	0.207333	5.20281e-08	-0.0366502	0.0301228	0.225092	-0.04 (-0.10, 0.02)	0.00433088	0.00864242	-0.00487405	0.020958	0.816101	-4.87e-03 (-0.05, 0.04)	-0.0189777	0.0252772	0.453623	-0.02 (-0.07, 0.03)
	13515_8	RPRD1A	Q96P16	211	0.024462	0.0116398	0.0355901	0.02 (1.65e-03, 0.05)	0.207658	0.0566958	-0.0354212	0.0245828	0.151111	-0.04 (-0.08, 0.01)	0.00375357	0.00533173	-3.99725e-05	0.0231564	0.998623	-4.00e-05 (-0.05, 0.05)	0.00410951	0.0222214	0.853458	4.11e-03 (-0.04, 0.05)
	14111_15	THBS2	P35442	211	0.0241631	0.0115023	0.035666	0.02 (1.62e-03, 0.05)	0.207854	0.647783	-0.0065265	0.0227553	0.77454	-0.01 (-0.05, 0.04)	0.0019337	0.119548	0.0135867	0.0241837	0.574245	0.01 (-0.03, 0.06)	0.01387	0.0226004	0.540075	0.01 (-0.03, 0.06)
	18432_32	RALB	P11234	211	-0.0247974	0.0118078	0.0357212	-0.02 (-0.05, -1.65e-03)	0.207929	0.209529	-0.0436195	0.0243436	0.074607	-0.04 (-0.09, 4.09e-03)	0.0011818	0.371788	-0.0381491	0.0201462	0.0582764	-0.04 (-0.08, 1.34e-03)	-0.0388652	0.0234075	0.0983319	-0.04 (-0.08, 0.01)
	13733_5	IL12B	P29460	211	0.0287737	0.0137137	0.0358903	0.03 (1.89e-03, 0.06)	0.208465	0.0028798	0.00801879	0.0270852	0.76748	0.01 (-0.05, 0.06)	0.0013094	0.375157	0.0119581	0.0249959	0.632364	0.01 (-0.04, 0.06)	0.0251582	0.0250288	0.315971	0.03 (-0.02, 0.07)
	18261_34	NATD1	Q8N6N6	211	0.0242759	0.0115706	0.0358983	0.02 (1.60e-03, 0.05)	0.208465	0.147632	-0.0326871	0.0237295	0.169835	-0.03 (-0.08, 0.01)	0.0035719	0.00594613	0.00177825	0.0207755	0.931789	1.78e-03 (-0.04, 0.04)	-0.00524225	0.022968	0.819681	-0.01 (-0.05, 0.04)
	4911_49	GSTP1	P09211	211	-0.0248126	0.01183	0.0359545	-0.02 (-0.05, -1.63e-03)	0.208545	0.0821208	-0.032071	0.0250908	0.202597	-0.03 (-0.08, 0.02)	0.000456281	0.737984	-0.0262869	0.0255509	0.303572	-0.03 (-0.08, 0.02)	-0.0262564	0.0230605	0.256174	-0.03 (-0.07, 0.02)
	5111_15	NRXN3	Q9HDB5	211	0.0302903	0.0144459	0.0360103	0.03 (1.98e-03, 0.06)	0.208622	6.07897e-05	0.066611	0.028567	0.0206663	0.07 (0.01, 0.12)	-0.00227822	0.142434	0.0390655	0.0255176	0.125788	0.04 (-0.01, 0.09)	0.0351007	0.0258357	0.175727	0.04 (-0.02, 0.09)
	11330_15	CSNK2B	P67870	211	0.0270196	0.0129022	0.0362425	0.03 (1.73e-03, 0.05)	0.209226	0.0109315	-0.0279861	0.0253713	0.271269	-0.03 (-0.08, 0.02)	0.0034476	0.0129304	-0.00853808	0.0200171	0.669715	-0.01 (-0.05, 0.03)	-0.00681679	0.0231209	0.768413	-0.01 (-0.05, 0.04)
	8372_29	CDHR1	Q96JP9	211	0.0244144	0.0116564	0.0362152	0.02 (1.57e-03, 0.05)	0.209226	0.128656	-0.0199652	0.0240653	0.407696	-0.02 (-0.07, 0.03)	0.00279894	0.0336366	0.00269484	0.0222002	0.903384	2.69e-03 (-0.04, 0.05)	0.00395693	0.0238355	0.868309	3.96e-03 (-0.04, 0.05)
	9321_400	NMB	P08949	211	-0.0307923	0.0146979	0.0361696	-0.03 (-0.06, -1.98e-03)	0.209226	1.29735e-06	-0.082358	0.0288938	0.00480419	-0.08 (-0.14, -0.03)	0.003238	0.0399311	-0.0502043	0.0261309	0.0546981	-0.05 (-0.10, 1.01e-03)	-0.0272988	0.0270542	0.314115	-0.03 (-0.08, 0.03)
	17704_74	HSPH1	Q92598	211	0.0264578	0.0126409	0.0363458	0.03 (1.68e-03, 0.05)	0.209575	0.0289296	-0.0149472	0.0249461	0.549701	-0.01 (-0.06, 0.03)	0.00260347	0.0560832	-0.00452149	0.0213465	0.832252	-4.52e-03 (-0.05, 0.04)	-0.0105261	0.0235537	0.655411	-0.01 (-0.06, 0.04)
	3028_36	CCL23	P55773	211	-0.025523	0.0122001	0.036436	-0.03 (-0.05, -1.61e-03)	0.209849	0.0943645	-0.0218736	0.0258263	0.397991	-0.02 (-0.07, 0.03)	-0.000228082	0.870251	-0.0217609	0.0237069	0.358663	-0.02 (-0.07, 0.02)	-0.0257791	0.0240693	0.285381	-0.03 (-0.07, 0.02)
	14583_49	MSTN	O14793	211	0.0241773	0.0115661	0.0365853	0.02 (1.51e-03, 0.05)	0.210216	0.0802202	-0.0152988	0.0242163	0.528238	-0.02 (-0.06, 0.03)	0.00249058	0.0600061	0.0027676	0.0235097	0.906288	2.77e-03 (-0.04, 0.05)	0.00768589	0.0219108	0.726105	0.01 (-0.04, 0.05)
	8253_2	POMGNT1	Q8WZA1	211	0.0243014	0.0116254	0.036585	0.02 (1.52e-03, 0.05)	0.210216	0.0969877	-0.0312527	0.0241218	0.196534	-0.03 (-0.08, 0.02)	0.0035004	0.00823244	-0.00956741	0.0198158	0.629225	-0.01 (-0.05, 0.03)	-0.0249248	0.0227839	0.275225	-0.02 (-0.07, 0.02)
	15491_20	CD248	Q9HCU0	211	-0.0333198	0.0159624	0.036853	-0.03 (-0.06, -2.03e-03)	0.21032	2.96127e-09	-0.0163165	0.031438	0.604305	-0.02 (-0.08, 0.05)	-0.00106982	0.530619	0.000166641	0.0233084	0.994296	1.67e-04 (-0.05, 0.05)	-0.0128137	0.0253321	0.613507	-0.01 (-0.06, 0.04)
	15539_15	SLITRK1	Q96PX8	211	-0.0303992	0.014552	0.0367071	-0.03 (-0.06, -1.88e-03)	0.21032	3.15868e-06	0.0389532	0.0285326	0.173653	0.04 (-0.02, 0.09)	-0.00433722	0.00542295	-0.00239454	0.0214605	0.911157	-2.39e-03 (-0.04, 0.04)	-0.00547208	0.0242295	0.821542	-0.01 (-0.05, 0.04)
	17164_15	ANXA4	P09525	211	-0.0245464	0.0117493	0.0366907	-0.02 (-0.05, -1.52e-03)	0.21032	0.151744	-0.0392785	0.0244749	0.110037	-0.04 (-0.09, 0.01)	0.000924876	0.486572	-0.0385216	0.0234647	0.100656	-0.04 (-0.08, 0.01)	-0.0431587	0.0236234	0.0691269	-0.04 (-0.09, 3.14e-03)
	19123_6	NFKBID	Q8NI38	211	0.0249161	0.01194	0.0369086	0.02 (1.51e-03, 0.05)	0.21032	0.448118	-0.0292965	0.0236476	0.216781	-0.03 (-0.08, 0.02)	0.00340919	0.00851894	0.00345384	0.0228281	0.879741	3.45e-03 (-0.04, 0.05)	0.00481736	0.0242559	0.842763	4.82e-03 (-0.04, 0.05)
	5015_15	PLA2G7	Q13093	211	-0.0516658	0.0247636	0.0369464	-0.05 (-0.10, -3.13e-03)	0.21032	6.05834e-73	-0.0592854	0.049333	0.230824	-0.06 (-0.16, 0.04)	0.000476431	0.85833	-0.02154	0.026938	0.423935	-0.02 (-0.07, 0.03)	-0.0290156	0.0273857	0.290582	-0.03 (-0.08, 0.02)
	7745_3	CISD1	Q9NZ45	211	0.0268992	0.0128801	0.0367595	0.03 (1.65e-03, 0.05)	0.21032	0.00619219	-0.0123306	0.0254095	0.627988	-0.01 (-0.06, 0.04)	0.00247661	0.0752455	0.00823525	0.022972	0.719976	0.01 (-0.04, 0.05)	0.000447	0.0214631	0.983404	4.47e-04 (-0.04, 0.04)
	7917_17	CPD	O75976	211	0.0245165	0.011745	0.0368517	0.02 (1.50e-03, 0.05)	0.21032	0.0945847	-0.0470835	0.0242022	0.0530655	-0.05 (-0.09, 3.53e-04)	0.00450064	0.000743848	-0.00382379	0.0192618	0.842641	-3.82e-03 (-0.04, 0.03)	-0.0112056	0.0253897	0.659419	-0.01 (-0.06, 0.04)
	9445_44	C19orf18	Q8NEA5	211	0.0240979	0.0115466	0.0368872	0.02 (1.47e-03, 0.05)	0.21032	0.624441	-0.00952972	0.0228767	0.677421	-0.01 (-0.05, 0.04)	0.00211079	0.0901	0.00472036	0.0198829	0.81234	4.72e-03 (-0.03, 0.04)	0.00612285	0.0228987	0.789432	0.01 (-0.04, 0.05)
	19213_1	SPINK4	O60575	211	0.0284334	0.0136533	0.0372941	0.03 (1.67e-03, 0.06)	0.212053	0.00101346	-0.0425833	0.0265283	0.10996	-0.04 (-0.09, 0.01)	0.00446983	0.00219924	0.00941641	0.0214948	0.66133	0.01 (-0.03, 0.05)	0.0104289	0.0230783	0.651813	0.01 (-0.03, 0.06)
	13429_3	WFDC10A	Q9H1F0	211	0.0242824	0.0116627	0.0373376	0.02 (1.42e-03, 0.05)	0.212055	0.106086	-0.0288649	0.0241377	0.233113	-0.03 (-0.08, 0.02)	0.00334984	0.0114276	-0.00746745	0.0209162	0.721078	-0.01 (-0.05, 0.03)	-0.010439	0.0239858	0.663854	-0.01 (-0.06, 0.04)
	15620_4	NLGN1	Q8N2Q7	211	-0.0283361	0.0136169	0.0374378	-0.03 (-0.06, -1.65e-03)	0.212379	0.0220003	0.00671315	0.0276408	0.808344	0.01 (-0.05, 0.06)	-0.00215142	0.146929	-0.00215634	0.0251238	0.931603	-2.16e-03 (-0.05, 0.05)	-0.0137677	0.0261298	0.598822	-0.01 (-0.06, 0.04)
	5664_57	DEFB106A	Q8N104	211	0.0276764	0.0133033	0.0374869	0.03 (1.60e-03, 0.05)	0.212412	0.00306841	-0.0447712	0.0259664	0.0861504	-0.04 (-0.10, 0.01)	0.00453974	0.00146518	0.000601083	0.0224762	0.978665	6.01e-04 (-0.04, 0.04)	0.00527469	0.0228566	0.817716	0.01 (-0.04, 0.05)
	9983_97	PRSS35	Q8N3Z0	211	0.0271122	0.0130365	0.0375512	0.03 (1.56e-03, 0.05)	0.21253	0.0142383	-0.0377417	0.0254211	0.139141	-0.04 (-0.09, 0.01)	0.00406068	0.00350648	0.0105309	0.0199655	0.597877	0.01 (-0.03, 0.05)	0.00914943	0.0243623	0.707625	0.01 (-0.04, 0.06)
	15381_45	DDR2	Q16832	211	0.0244663	0.0117675	0.037605	0.02 (1.40e-03, 0.05)	0.21259	0.522122	0.000904848	0.023263	0.96901	9.05e-04 (-0.04, 0.05)	0.00148309	0.241679	0.0157778	0.0253743	0.534072	0.02 (-0.03, 0.07)	0.0189644	0.0237233	0.424962	0.02 (-0.03, 0.07)
	9594_30	SLC30A5	Q8TAD4	211	-0.0248802	0.0119758	0.0377509	-0.02 (-0.05, -1.41e-03)	0.213168	0.134702	-0.0492162	0.0250052	0.050363	-0.05 (-0.10, -2.06e-04)	0.00152939	0.261152	-0.046637	0.0212262	0.0280102	-0.05 (-0.09, -0.01)	-0.0462516	0.024653	0.0620287	-0.05 (-0.09, 2.07e-03)
	11109_56	SVEP1	Q4LDE5	211	0.0252131	0.0121413	0.0378354	0.03 (1.42e-03, 0.05)	0.2134	0.0672139	0.0525765	0.0257989	0.0428163	0.05 (2.01e-03, 0.10)	-0.00172125	0.220812	0.0442628	0.0254574	0.082087	0.04 (-0.01, 0.09)	0.060713	0.0269057	0.0250685	0.06 (0.01, 0.11)
	12574_36	EDN2	P20800	211	0.02708	0.0130493	0.0379676	0.03 (1.50e-03, 0.05)	0.2134	0.00859125	-0.0124498	0.0258117	0.630076	-0.01 (-0.06, 0.04)	0.00248354	0.0778597	0.0279712	0.0225097	0.214005	0.03 (-0.02, 0.07)	0.0027368	0.0234592	0.907239	2.74e-03 (-0.04, 0.05)
	15486_126	AOC1	P19801	211	0.026615	0.0128245	0.0379568	0.03 (1.48e-03, 0.05)	0.2134	0.00127822	-0.0232727	0.0250674	0.354268	-0.02 (-0.07, 0.03)	0.00315018	0.0219792	0.0101331	0.0186635	0.587174	0.01 (-0.03, 0.05)	-0.0179926	0.0222404	0.419428	-0.02 (-0.06, 0.03)
	5858_6	YWHAZ	P63104	211	-0.0246521	0.0118819	0.0380093	-0.02 (-0.05, -1.36e-03)	0.2134	0.140212	-0.0246973	0.0248626	0.321688	-0.02 (-0.07, 0.02)	2.84422e-06	0.998323	-0.0424426	0.0241442	0.0787675	-0.04 (-0.09, 4.88e-03)	-0.0444941	0.0268602	0.0991125	-0.04 (-0.10, 0.01)
	7905_30	HP	P00738	211	0.027836	0.0134091	0.0379027	0.03 (1.55e-03, 0.05)	0.2134	1.85578e-06	-0.00842189	0.0262897	0.749023	-0.01 (-0.06, 0.04)	0.00228677	0.110812	-0.00307254	0.0205214	0.880982	-3.07e-03 (-0.04, 0.04)	-0.000723217	0.0210868	0.972673	-7.23e-04 (-0.04, 0.04)
	10713_151	CD300LB	A8K4G0	211	0.0238981	0.0115243	0.0381064	0.02 (1.31e-03, 0.05)	0.213701	0.0940801	-0.0226449	0.024311	0.352685	-0.02 (-0.07, 0.03)	0.00290366	0.0282017	0.00953336	0.0221687	0.667169	0.01 (-0.03, 0.05)	0.0197985	0.0237558	0.405556	0.02 (-0.03, 0.07)
	6407_63	LAD1	O00515	211	0.0268475	0.0129535	0.0382091	0.03 (1.46e-03, 0.05)	0.213936	0.00821955	-0.0289826	0.0253193	0.25365	-0.03 (-0.08, 0.02)	0.00350244	0.011338	-0.0184504	0.0208257	0.375648	-0.02 (-0.06, 0.02)	-0.0207739	0.0239372	0.386467	-0.02 (-0.07, 0.03)
	7761_125	CHKB	Q9Y259	211	-0.0245731	0.0118584	0.0382452	-0.02 (-0.05, -1.33e-03)	0.213936	0.205595	-0.0349525	0.0244917	0.155039	-0.03 (-0.08, 0.01)	0.000649793	0.624208	-0.0509641	0.0231749	0.0278701	-0.05 (-0.10, -0.01)	-0.0503151	0.0235654	0.033909	-0.05 (-0.10, -4.13e-03)
	8409_3	RSPO2	Q6UXX9	211	0.0256375	0.0123742	0.0382792	0.03 (1.38e-03, 0.05)	0.213936	0.0401496	-0.0313204	0.0241903	0.196835	-0.03 (-0.08, 0.02)	0.00358284	0.00695638	0.0026912	0.0182928	0.883039	2.69e-03 (-0.03, 0.04)	-0.0117053	0.0222456	0.599315	-0.01 (-0.06, 0.03)
	19373_3	MYL12A	P19105	211	-0.0242613	0.011719	0.0384296	-0.02 (-0.05, -1.29e-03)	0.214532	0.56436	-0.0292635	0.023235	0.20927	-0.03 (-0.07, 0.02)	0.000314284	0.803356	-0.0270121	0.0242951	0.266209	-0.03 (-0.07, 0.02)	-0.0310103	0.0219054	0.158361	-0.03 (-0.07, 0.01)
	5352_11	TNFRSF14	Q92956	211	0.0263082	0.0127208	0.0386288	0.03 (1.38e-03, 0.05)	0.2154	0.0257997	-0.0397138	0.0248764	0.111901	-0.04 (-0.09, 0.01)	0.00412843	0.00244427	0.00427932	0.0222727	0.847638	4.28e-03 (-0.04, 0.05)	0.00913086	0.0225631	0.686124	0.01 (-0.04, 0.05)
	19262_219	ACADVL	P49748	211	-0.0240057	0.0116202	0.038841	-0.02 (-0.05, -1.23e-03)	0.216337	0.701079	-0.0475782	0.0230018	0.0398284	-0.05 (-0.09, -2.49e-03)	0.0014844	0.236387	-0.0429869	0.0204965	0.0359687	-0.04 (-0.08, -2.81e-03)	-0.0419724	0.0243651	0.0864253	-0.04 (-0.09, 0.01)
	3415_61	IBSP	P21815	211	-0.0297526	0.0144083	0.0389266	-0.03 (-0.06, -1.51e-03)	0.216568	4.87373e-05	-0.00791022	0.0286316	0.782609	-0.01 (-0.06, 0.05)	-0.00137037	0.378273	-0.0271529	0.0248134	0.273831	-0.03 (-0.08, 0.02)	-0.0189206	0.0229239	0.410099	-0.02 (-0.06, 0.03)
	11215_6	CDH15	P55291	211	-0.0247485	0.0119989	0.0391534	-0.02 (-0.05, -1.23e-03)	0.217583	0.053786	-0.0315013	0.0257761	0.223042	-0.03 (-0.08, 0.02)	0.000423778	0.762126	-0.0182756	0.0238973	0.444418	-0.02 (-0.07, 0.03)	-0.0280995	0.0260187	0.281394	-0.03 (-0.08, 0.02)
	14146_92	HIST1H3A	P68431	211	-0.0242097	0.0117405	0.0392005	-0.02 (-0.05, -1.20e-03)	0.217598	0.829036	-0.0287528	0.023272	0.218028	-0.03 (-0.07, 0.02)	0.000285865	0.821347	-0.0240421	0.0243587	0.323642	-0.02 (-0.07, 0.02)	-0.0329987	0.0243755	0.177266	-0.03 (-0.08, 0.01)
	11571_75	KLRC3	Q07444	211	0.028179	0.0136915	0.039577	0.03 (1.34e-03, 0.06)	0.219192	0.00120158	-0.0292401	0.0268303	0.277049	-0.03 (-0.08, 0.02)	0.00360312	0.0140017	0.00228779	0.0221761	0.917832	2.29e-03 (-0.04, 0.05)	0.0105076	0.024196	0.664538	0.01 (-0.04, 0.06)
	12348_46	SARS2	Q9NP81	211	-0.0237786	0.0115509	0.0395332	-0.02 (-0.05, -1.14e-03)	0.219192	0.30263	-0.052209	0.0234486	0.027046	-0.05 (-0.10, -0.01)	0.0017796	0.162109	-0.0344015	0.0209796	0.101056	-0.03 (-0.08, 0.01)	-0.0356221	0.0235394	0.131707	-0.04 (-0.08, 0.01)
	12774_12	HCN1	O60741	211	0.0242214	0.0117747	0.0396791	0.02 (1.14e-03, 0.05)	0.21951	0.415375	-0.0207401	0.0233761	0.375972	-0.02 (-0.07, 0.03)	0.00282205	0.0270496	-0.00950592	0.0241142	0.69343	-0.01 (-0.06, 0.04)	-0.0164349	0.0237286	0.489313	-0.02 (-0.06, 0.03)
	11364_18	MFN1	Q8IWA4	211	0.0237342	0.0115471	0.0398375	0.02 (1.10e-03, 0.05)	0.219643	0.25622	-0.0269835	0.0232576	0.247291	-0.03 (-0.07, 0.02)	0.00319404	0.0122484	0.000630198	0.019679	0.974453	6.30e-04 (-0.04, 0.04)	-0.0132263	0.0226731	0.560285	-0.01 (-0.06, 0.03)
	15529_33	CSRP1	P21291	211	-0.0247757	0.0120532	0.0398281	-0.02 (-0.05, -1.15e-03)	0.219643	0.0710452	-0.0301185	0.0256573	0.241781	-0.03 (-0.08, 0.02)	0.000334925	0.809691	-0.0401044	0.0245284	0.102045	-0.04 (-0.09, 0.01)	-0.039579	0.0237948	0.0977346	-0.04 (-0.09, 0.01)
	8931_124	G0S2	P27469	211	0.0235499	0.0114557	0.0398079	0.02 (1.10e-03, 0.05)	0.219643	0.0640714	-0.00233766	0.024373	0.923682	-2.34e-03 (-0.05, 0.05)	0.00162449	0.220183	0.014327	0.0235439	0.54284	0.01 (-0.03, 0.06)	0.0188708	0.0231004	0.414908	0.02 (-0.03, 0.06)
	17435_43	ETFA	P13804	211	0.0283928	0.0138173	0.0398909	0.03 (1.31e-03, 0.06)	0.219691	0.000237267	-0.0277793	0.0272271	0.308775	-0.03 (-0.08, 0.03)	0.0035311	0.0179585	0.00830948	0.0201557	0.680145	0.01 (-0.03, 0.05)	0.00444394	0.022887	0.846231	4.44e-03 (-0.04, 0.05)
	4332_6	CLEC1B	Q9P126	211	-0.0269076	0.0131109	0.0401402	-0.03 (-0.05, -1.21e-03)	0.220816	0.0263114	-0.0459796	0.026031	0.0787991	-0.05 (-0.10, 0.01)	0.00120206	0.397252	-0.0587581	0.0223848	0.00866715	-0.06 (-0.10, -0.01)	-0.052086	0.0256072	0.0432053	-0.05 (-0.10, -1.90e-03)
	3291_30	FCER2	P06734	211	0.0292897	0.0142908	0.0404081	0.03 (1.28e-03, 0.06)	0.222041	0.00325113	0.0270823	0.0284763	0.34268	0.03 (-0.03, 0.08)	0.000138499	0.928618	0.0279703	0.023809	0.240083	0.03 (-0.02, 0.07)	0.0251507	0.0258342	0.331405	0.03 (-0.03, 0.08)
	5754_76	INSL6	Q9Y581	211	0.023911	0.0116713	0.0404918	0.02 (1.04e-03, 0.05)	0.222117	0.143957	-0.0147917	0.0242649	0.542793	-0.01 (-0.06, 0.03)	0.00242408	0.0664733	-0.00393262	0.0230833	0.864722	-3.93e-03 (-0.05, 0.04)	0.00829269	0.0219924	0.706501	0.01 (-0.03, 0.05)
	9837_60	NQO1	P15559	211	0.0260525	0.0127179	0.0405124	0.03 (1.13e-03, 0.05)	0.222117	0.00073008	0.00360504	0.0252462	0.886589	3.61e-03 (-0.05, 0.05)	0.00140137	0.304559	-0.00687388	0.0200639	0.7319	-0.01 (-0.05, 0.03)	0.00126777	0.0226349	0.955388	1.27e-03 (-0.04, 0.05)
	10512_13	CSF2RB	P32927	211	0.0252109	0.0123189	0.0407054	0.03 (1.07e-03, 0.05)	0.222909	0.632014	0.00290076	0.0248574	0.907213	2.90e-03 (-0.05, 0.05)	0.00138143	0.302635	0.00265049	0.024845	0.915042	2.65e-03 (-0.05, 0.05)	-0.00700009	0.0265123	0.792014	-0.01 (-0.06, 0.04)
	9398_30	GALP	Q9UBC7	211	0.0237382	0.0116018	0.0407478	0.02 (9.99e-04, 0.05)	0.222909	0.0629349	-0.0285553	0.0245305	0.245722	-0.03 (-0.08, 0.02)	0.00327121	0.0145188	-0.00831015	0.0222762	0.709111	-0.01 (-0.05, 0.04)	-0.00447675	0.0220519	0.839324	-4.48e-03 (-0.05, 0.04)
	2973_15	CD36	P16671	211	0.0301596	0.0147584	0.0409971	0.03 (1.23e-03, 0.06)	0.224023	4.09627e-06	-0.0219586	0.0290198	0.450095	-0.02 (-0.08, 0.03)	0.00325536	0.0387279	-0.00480007	0.0218939	0.826461	-4.80e-03 (-0.05, 0.04)	-0.0104812	0.026759	0.695685	-0.01 (-0.06, 0.04)
	3805_16	ESM1	Q9NQ30	211	-0.0282937	0.0138575	0.0411745	-0.03 (-0.06, -1.13e-03)	0.224742	0.000464316	-0.0154611	0.0275081	0.57468	-0.02 (-0.07, 0.04)	-0.000807075	0.589534	-0.0183031	0.0217466	0.399984	-0.02 (-0.06, 0.02)	-0.0221476	0.0252283	0.381008	-0.02 (-0.07, 0.03)
	8042_88	SPINK9	Q5DT21	211	0.0244364	0.0119786	0.0413501	0.02 (9.58e-04, 0.05)	0.22545	0.0885441	-0.0419496	0.0248779	0.0932457	-0.04 (-0.09, 0.01)	0.00416482	0.00229731	-0.0227194	0.0217538	0.296306	-0.02 (-0.07, 0.02)	-0.0241944	0.0236579	0.307637	-0.02 (-0.07, 0.02)
	13230_174	IGHG2	P01859	211	0.0237037	0.0116221	0.0413962	0.02 (9.24e-04, 0.05)	0.225451	0.21983	-0.016732	0.0237521	0.48194	-0.02 (-0.06, 0.03)	0.00253511	0.0500914	-0.00572857	0.0236222	0.808386	-0.01 (-0.05, 0.04)	-0.0116121	0.0245334	0.636477	-0.01 (-0.06, 0.04)
	12754_14	CSDC2	Q9Y534	211	0.0260986	0.01281	0.041613	0.03 (9.91e-04, 0.05)	0.22638	0.0423424	-0.0527781	0.0247152	0.0338877	-0.05 (-0.10, -4.34e-03)	0.00494385	0.000282396	0.002306	0.0213782	0.914101	2.31e-03 (-0.04, 0.04)	0.00458931	0.024929	0.854117	4.59e-03 (-0.04, 0.05)
	12798_46	SLC4A8	Q2Y0W8	211	0.0262636	0.0129047	0.0418316	0.03 (9.70e-04, 0.05)	0.227318	0.00891965	-0.0415889	0.0250667	0.0985899	-0.04 (-0.09, 0.01)	0.00427355	0.00196749	-0.00213056	0.0216981	0.92178	-2.13e-03 (-0.04, 0.04)	-0.00457629	0.0219555	0.835092	-4.58e-03 (-0.05, 0.04)
	17778_19	RAB32	Q13637	211	-0.023921	0.0117576	0.0419009	-0.02 (-0.05, -8.76e-04)	0.227442	0.326935	-0.0357799	0.0238311	0.134762	-0.04 (-0.08, 0.01)	0.000745359	0.565074	-0.0478327	0.022415	0.0328459	-0.05 (-0.09, -3.90e-03)	-0.0450719	0.0242344	0.0643076	-0.05 (-0.09, 2.43e-03)
	5029_3	FAP	Q12884	211	0.0283495	0.0139491	0.0421182	0.03 (1.01e-03, 0.06)	0.228369	0.000421371	0.0217041	0.0276499	0.433364	0.02 (-0.03, 0.08)	0.00041825	0.780851	0.00835771	0.0240161	0.727837	0.01 (-0.04, 0.06)	0.00119364	0.0241463	0.960621	1.19e-03 (-0.05, 0.05)
	15439_21	RND3	P61587	211	0.0239934	0.0118131	0.0422466	0.02 (8.40e-04, 0.05)	0.228812	0.606449	-0.0117773	0.023399	0.615268	-0.01 (-0.06, 0.03)	0.00224794	0.0780207	0.0058732	0.0202867	0.772191	0.01 (-0.03, 0.05)	-0.00490537	0.0245864	0.842053	-4.91e-03 (-0.05, 0.04)
	13689_2	ODC1	P11926	211	0.0279487	0.0137692	0.042377	0.03 (9.61e-04, 0.05)	0.22904	0.00170519	-0.0381022	0.0269368	0.158703	-0.04 (-0.09, 0.01)	0.00415292	0.00500647	0.0181694	0.0260508	0.485514	0.02 (-0.03, 0.07)	0.0147706	0.0247776	0.551733	0.01 (-0.03, 0.06)
	9815_5	ARHGAP1	Q07960	211	0.0230319	0.0113472	0.042382	0.02 (7.91e-04, 0.05)	0.22904	0.325095	-0.01227	0.0214942	0.568714	-0.01 (-0.05, 0.03)	0.00235462	0.0531908	0.00194589	0.0230621	0.932757	1.95e-03 (-0.04, 0.05)	0.000807614	0.0202198	0.968178	8.08e-04 (-0.04, 0.04)
	11425_31	RUFY1	Q96T51	211	0.026852	0.0132349	0.0424705	0.03 (9.12e-04, 0.05)	0.229266	0.00377071	-0.0495015	0.0255697	0.0542232	-0.05 (-0.10, 6.15e-04)	0.00480219	0.000657683	0.00486971	0.0223895	0.827819	4.87e-03 (-0.04, 0.05)	-0.00666415	0.0226054	0.768436	-0.01 (-0.05, 0.04)
	15449_33	TIMD4	Q96H15	211	0.0317825	0.0156853	0.0427373	0.03 (1.04e-03, 0.06)	0.230453	9.50585e-07	0.00397269	0.0321601	0.901807	3.97e-03 (-0.06, 0.07)	0.00169722	0.323053	0.00139354	0.0245995	0.954825	1.39e-03 (-0.05, 0.05)	-0.00144371	0.0269782	0.957373	-1.44e-03 (-0.05, 0.05)
	12687_2	DECR1	Q16698	211	-0.023597	0.0116862	0.0434652	-0.02 (-0.05, -6.92e-04)	0.234121	0.790249	-0.0435267	0.0233148	0.0633138	-0.04 (-0.09, 2.17e-03)	0.00123575	0.32436	-0.0423277	0.0228473	0.0639351	-0.04 (-0.09, 2.45e-03)	-0.0386603	0.024235	0.112166	-0.04 (-0.09, 0.01)
	8297_8	DNAJC10	Q8IXB1	211	-0.027212	0.0134822	0.0435531	-0.03 (-0.05, -7.87e-04)	0.234337	0.000616066	-0.0477183	0.0267392	0.0757795	-0.05 (-0.10, 4.69e-03)	0.00128575	0.375454	-0.051885	0.0223582	0.0203072	-0.05 (-0.10, -0.01)	-0.0524599	0.0240728	0.0304277	-0.05 (-0.10, -0.01)
	7999_23	ENTPD1	P49961	211	0.0278987	0.0138323	0.043704	0.03 (7.87e-04, 0.06)	0.234891	0.000527619	0.0370443	0.027618	0.181275	0.04 (-0.02, 0.09)	-0.000572444	0.702218	0.00353815	0.0208853	0.865475	3.54e-03 (-0.04, 0.04)	0.0025545	0.0284315	0.928494	2.55e-03 (-0.05, 0.06)
	12663_1	TST	Q16762	211	0.0237635	0.0117861	0.0437768	0.02 (6.63e-04, 0.05)	0.235025	2.52472e-05	-0.0192632	0.0231369	0.406034	-0.02 (-0.06, 0.03)	0.00270744	0.0323331	-0.00551837	0.0183756	0.763941	-0.01 (-0.04, 0.03)	0.00416943	0.0184577	0.821506	4.17e-03 (-0.03, 0.04)
	10575_31	PUF60	Q9UHX1	211	0.0258249	0.012826	0.0440647	0.03 (6.86e-04, 0.05)	0.235796	0.0296949	-0.0295302	0.0250605	0.239994	-0.03 (-0.08, 0.02)	0.00348333	0.01119	-0.0241647	0.020145	0.230319	-0.02 (-0.06, 0.02)	-0.0246787	0.0263389	0.349851	-0.02 (-0.08, 0.03)
	15544_25	KLK14	Q9P0G3	211	-0.0300967	0.0149432	0.0440019	-0.03 (-0.06, -8.08e-04)	0.235796	0.000115364	0.0242564	0.029344	0.409393	0.02 (-0.03, 0.08)	-0.00341895	0.033032	0.015924	0.0210045	0.448375	0.02 (-0.03, 0.06)	0.0459809	0.0253286	0.0708928	0.05 (-3.66e-03, 0.10)
	7227_75	COCH	O43405	211	-0.0272558	0.0135344	0.0440285	-0.03 (-0.05, -7.28e-04)	0.235796	0.033141	-0.0642201	0.0267825	0.0173716	-0.06 (-0.12, -0.01)	0.00232061	0.111685	-0.0630907	0.022023	0.00417329	-0.06 (-0.11, -0.02)	-0.0631507	0.0251997	0.012969	-0.06 (-0.11, -0.01)
	5116_62	ROBO2	Q9HCK4	211	0.0271343	0.0134829	0.0441679	0.03 (7.08e-04, 0.05)	0.236091	0.0148214	0.0370582	0.0267953	0.168138	0.04 (-0.02, 0.09)	-0.000625227	0.668474	-0.00047023	0.0257325	0.98542	-4.70e-04 (-0.05, 0.05)	-0.0046845	0.0266285	0.860526	-4.68e-03 (-0.06, 0.05)
	5610_32	FAM171A1	Q5VUB5	211	0.0233425	0.0116028	0.0442411	0.02 (6.01e-04, 0.05)	0.236225	0.081786	-0.0090439	0.0245132	0.712546	-0.01 (-0.06, 0.04)	0.00203538	0.127739	0.00236503	0.0198545	0.905182	2.37e-03 (-0.04, 0.04)	0.0036907	0.0232526	0.87404	3.69e-03 (-0.04, 0.05)
	15641_20	TMEFF1	Q8IYR6	211	-0.0285558	0.014215	0.0445532	-0.03 (-0.06, -6.94e-04)	0.237633	7.84419e-05	-0.0669355	0.0281357	0.0182587	-0.07 (-0.12, -0.01)	0.00242162	0.115904	-0.0555126	0.0232166	0.0167991	-0.06 (-0.10, -0.01)	-0.0516261	0.02456	0.0367414	-0.05 (-0.10, -3.49e-03)
	12803_9	ZNF329	Q86UD4	211	0.0233133	0.0116088	0.0446174	0.02 (5.60e-04, 0.05)	0.237717	0.136661	-0.0481814	0.023562	0.0421202	-0.05 (-0.09, -2.00e-03)	0.00450033	0.000538133	-0.00366263	0.0201935	0.856072	-3.66e-03 (-0.04, 0.04)	-0.00713214	0.0218958	0.744952	-0.01 (-0.05, 0.04)
	16305_10	CDH11	P55287	211	0.0296651	0.0148046	0.045093	0.03 (6.48e-04, 0.06)	0.239731	3.41734e-05	0.00460709	0.0294353	0.875777	4.61e-03 (-0.05, 0.06)	0.001571	0.325783	-0.00493695	0.0240214	0.837164	-4.94e-03 (-0.05, 0.04)	0.0058825	0.0261665	0.822346	0.01 (-0.05, 0.06)
	4187_49	PGD	P52209	211	-0.0263946	0.0131704	0.0450614	-0.03 (-0.05, -5.81e-04)	0.239731	0.0278338	-0.0324791	0.0262186	0.216817	-0.03 (-0.08, 0.02)	0.000381473	0.788514	-0.041616	0.026472	0.115932	-0.04 (-0.09, 0.01)	-0.0532801	0.0261548	0.0428939	-0.05 (-0.10, -2.02e-03)
	11105_171	ENO1	P06733	211	-0.023643	0.0118061	0.0452193	-0.02 (-0.05, -5.03e-04)	0.240118	0.0542615	-0.0254602	0.0253005	0.315429	-0.03 (-0.08, 0.02)	0.000114272	0.933802	-0.0400298	0.0246546	0.104456	-0.04 (-0.09, 0.01)	-0.052964	0.0233029	0.0240475	-0.05 (-0.10, -0.01)
	7228_2	ST6GALNAC6	Q969X2	211	-0.0276733	0.0138215	0.0452637	-0.03 (-0.05, -5.83e-04)	0.240118	0.000861341	-0.0189702	0.0275196	0.491377	-0.02 (-0.07, 0.03)	-0.000547114	0.714752	-0.0229484	0.0255101	0.368345	-0.02 (-0.07, 0.03)	-0.0279428	0.0227346	0.220415	-0.03 (-0.07, 0.02)
	5090_49	LILRB1	Q8NHL6	211	0.0307625	0.0153982	0.045739	0.03 (5.82e-04, 0.06)	0.242377	6.3317e-13	0.00565472	0.030788	0.854453	0.01 (-0.05, 0.07)	0.00156277	0.347365	0.00641903	0.0217625	0.768025	0.01 (-0.04, 0.05)	0.0111628	0.0241205	0.643991	0.01 (-0.04, 0.06)
	6520_87	MGP	P08493	211	0.023833	0.0119422	0.0459669	0.02 (4.26e-04, 0.05)	0.243322	0.0562776	-0.024723	0.025311	0.329813	-0.02 (-0.07, 0.02)	0.00305536	0.0274828	0.0042815	0.0198526	0.829249	4.28e-03 (-0.03, 0.04)	-0.0041527	0.0232971	0.858699	-4.15e-03 (-0.05, 0.04)
	12508_9	VPS24	Q9Y3E7	211	-0.0238937	0.0119776	0.0460581	-0.02 (-0.05, -4.18e-04)	0.243542	0.0721644	-0.0503883	0.0254323	0.0488717	-0.05 (-0.10, -5.41e-04)	0.00166366	0.229242	-0.062075	0.0214138	0.0037456	-0.06 (-0.10, -0.02)	-0.0673063	0.0237477	0.00504195	-0.07 (-0.11, -0.02)
	12795_2	ZNF566	Q969W8	211	0.0234123	0.0117479	0.0462728	0.02 (3.86e-04, 0.05)	0.244131	0.0686309	-0.032119	0.0247197	0.195264	-0.03 (-0.08, 0.02)	0.00347221	0.0100347	-0.014926	0.0208514	0.474098	-0.01 (-0.06, 0.03)	-0.0136422	0.0222522	0.540492	-0.01 (-0.06, 0.03)
	18271_43	OXSM	Q9NWU1	211	-0.0250185	0.0125523	0.0462462	-0.03 (-0.05, -4.16e-04)	0.244131	0.0357886	-0.056249	0.0248338	0.0245368	-0.06 (-0.10, -0.01)	0.0019586	0.146854	-0.0390502	0.0190119	0.0399773	-0.04 (-0.08, -1.79e-03)	-0.0548867	0.0234595	0.0202414	-0.05 (-0.10, -0.01)
	8660_5	OLFML3	Q9NRN5	211	0.0244454	0.0122688	0.0463187	0.02 (3.98e-04, 0.05)	0.244131	0.0890755	0.0136964	0.025994	0.598818	0.01 (-0.04, 0.06)	0.000674261	0.632717	0.0122491	0.025299	0.628264	0.01 (-0.04, 0.06)	0.0206572	0.0244331	0.398817	0.02 (-0.03, 0.07)
	9051_13	IL32	P24001	211	0.0229938	0.0115511	0.0465227	0.02 (3.54e-04, 0.05)	0.244943	0.46787	-0.00580094	0.0229135	0.800388	-0.01 (-0.05, 0.04)	0.0018115	0.147143	0.00527934	0.0197506	0.789237	0.01 (-0.03, 0.04)	-0.00344023	0.0227082	0.879729	-3.44e-03 (-0.05, 0.04)
	12329_21	RPS6KA1	Q15418	211	0.0240188	0.0120712	0.0466177	0.02 (3.59e-04, 0.05)	0.245107	0.000724513	-0.0209055	0.0237172	0.379086	-0.02 (-0.07, 0.03)	0.00282278	0.0293608	-0.00133984	0.0172297	0.938016	-1.34e-03 (-0.04, 0.03)	-0.0202077	0.0219287	0.357838	-0.02 (-0.06, 0.02)
	5637_81	NTNG1	Q9Y2I2	211	0.0231528	0.0116379	0.0466537	0.02 (3.43e-04, 0.05)	0.245107	0.124703	0.0204875	0.0243265	0.400644	0.02 (-0.03, 0.07)	0.000167737	0.899043	0.0105472	0.0236158	0.655152	0.01 (-0.04, 0.06)	0.00580794	0.0236591	0.806321	0.01 (-0.04, 0.05)
	10396_6	MCL1	Q07820	211	0.0230531	0.0115925	0.046743	0.02 (3.32e-04, 0.05)	0.245313	0.175885	-0.0303903	0.023689	0.200952	-0.03 (-0.08, 0.02)	0.00335278	0.00965098	-0.000333363	0.018844	0.985886	-3.33e-04 (-0.04, 0.04)	-0.0246302	0.0250145	0.325936	-0.02 (-0.07, 0.02)
	2837_3	MET	P08581	211	-0.033655	0.0169278	0.0467952	-0.03 (-0.07, -4.76e-04)	0.245325	7.35252e-13	0.0235362	0.0340958	0.490774	0.02 (-0.04, 0.09)	-0.0035138	0.0551715	-0.00915942	0.0245001	0.708515	-0.01 (-0.06, 0.04)	-0.0172059	0.0294371	0.559513	-0.02 (-0.07, 0.04)
	8892_14	PEAR1	Q5VY43	211	-0.0233183	0.0117413	0.0470338	-0.02 (-0.05, -3.05e-04)	0.246313	0.0672367	-0.0414561	0.0249799	0.0984997	-0.04 (-0.09, 0.01)	0.00114035	0.401375	-0.0563814	0.0219339	0.0101548	-0.06 (-0.10, -0.01)	-0.0548603	0.025027	0.0294756	-0.05 (-0.10, -0.01)
	16585_16	B3GNT4	Q9C0J1	211	0.0228986	0.0115346	0.047122	0.02 (2.91e-04, 0.05)	0.246512	0.072965	-0.029875	0.0242236	0.218848	-0.03 (-0.08, 0.02)	0.00331903	0.012447	-0.00125488	0.0232712	0.956996	-1.25e-03 (-0.05, 0.04)	0.00309077	0.0237831	0.896725	3.09e-03 (-0.04, 0.05)
	13545_97	EIF1AD	Q8N9N8	211	-0.0232625	0.0117266	0.0472846	-0.02 (-0.05, -2.78e-04)	0.247098	0.101514	-0.0332045	0.0247199	0.180656	-0.03 (-0.08, 0.02)	0.000625051	0.64188	-0.0444835	0.0239141	0.0628661	-0.04 (-0.09, 2.39e-03)	-0.0416655	0.0226601	0.0673695	-0.04 (-0.09, 2.75e-03)
	9468_8	LMAN2	Q12907	211	0.0266007	0.0134148	0.0473746	0.03 (3.08e-04, 0.05)	0.247305	0.0236976	0.0225034	0.0267701	0.401523	0.02 (-0.03, 0.07)	0.000256678	0.859677	-0.00110975	0.022569	0.960783	-1.11e-03 (-0.05, 0.04)	-0.00460786	0.0258182	0.858523	-4.61e-03 (-0.06, 0.05)
	14685_17	AKT2	P31751	211	0.0326449	0.016473	0.0475106	0.03 (3.58e-04, 0.06)	0.247752	2.0287e-13	-0.0213521	0.0326161	0.513413	-0.02 (-0.09, 0.04)	0.003366	0.0569788	-0.0082192	0.0228143	0.718648	-0.01 (-0.05, 0.04)	-0.00324398	0.0243875	0.894306	-3.24e-03 (-0.05, 0.04)
	18321_38	MTHFD2	P13995	211	-0.0233128	0.0117784	0.0477838	-0.02 (-0.05, -2.27e-04)	0.248715	0.358427	-0.0341206	0.0237484	0.152283	-0.03 (-0.08, 0.01)	0.000681116	0.598606	-0.0491533	0.0214667	0.0220361	-0.05 (-0.09, -0.01)	-0.0405731	0.0220362	0.0670027	-0.04 (-0.08, 2.62e-03)
	5714_88	IFNA6	P05013	211	0.0232133	0.0117288	0.0477966	0.02 (2.25e-04, 0.05)	0.248715	0.0513006	-0.0288168	0.0247423	0.245478	-0.03 (-0.08, 0.02)	0.00328513	0.0156306	-0.00534462	0.0224085	0.811487	-0.01 (-0.05, 0.04)	0.00854126	0.0218487	0.696247	0.01 (-0.03, 0.05)
	11715_1	POU2F1	P14859	211	0.0231376	0.0116975	0.0479282	0.02 (2.11e-04, 0.05)	0.248872	0.0928282	-0.0287234	0.0243485	0.239471	-0.03 (-0.08, 0.02)	0.00326136	0.0144061	-0.00383954	0.0224721	0.864335	-3.84e-03 (-0.05, 0.04)	0.00285269	0.0230378	0.901571	2.85e-03 (-0.04, 0.05)
	5459_33	CST1	P01037	211	-0.023492	0.0118765	0.047927	-0.02 (-0.05, -2.14e-04)	0.248872	0.14652	0.0132375	0.0245674	0.590581	0.01 (-0.03, 0.06)	-0.0023095	0.084668	0.00576434	0.022649	0.799104	0.01 (-0.04, 0.05)	-0.00712273	0.0247025	0.77337	-0.01 (-0.06, 0.04)
	14034_22	TACSTD2	P09758	211	0.023453	0.0118704	0.0481828	0.02 (1.87e-04, 0.05)	0.249929	0.150942	-0.0409075	0.0242988	0.0937677	-0.04 (-0.09, 0.01)	0.0040132	0.00247306	-0.0204038	0.0216735	0.346491	-0.02 (-0.06, 0.02)	-0.0118059	0.0223626	0.598106	-0.01 (-0.06, 0.03)
	3285_23	C1R	P00736	211	0.0239914	0.0121482	0.0482794	0.02 (1.81e-04, 0.05)	0.250166	0.349792	-0.0224671	0.0250044	0.369938	-0.02 (-0.07, 0.03)	0.00286305	0.0342068	0.00234714	0.0232722	0.919665	2.35e-03 (-0.04, 0.05)	0.00331719	0.0255061	0.896647	3.32e-03 (-0.05, 0.05)
	8671_378	TRAPPC5	Q8IUR0	211	0.0231344	0.011722	0.0484289	0.02 (1.59e-04, 0.05)	0.250676	0.0948007	-0.0491597	0.0240404	0.0421202	-0.05 (-0.10, -2.04e-03)	0.00455796	0.000600841	-0.00299799	0.0192346	0.87614	-3.00e-03 (-0.04, 0.03)	-0.013892	0.0220531	0.529423	-0.01 (-0.06, 0.03)
	18864_7	PRSS3	P35030	211	0.0661429	0.0335286	0.0485262	0.07 (4.27e-04, 0.13)	0.250915	2.50685e-237	0.0249473	0.0665105	0.707976	0.02 (-0.11, 0.16)	0.00259571	0.473889	0.0528104	0.0226977	0.0199818	0.05 (0.01, 0.10)	0.0567963	0.0230476	0.0145313	0.06 (0.01, 0.10)
	17814_8	BPNT1	O95861	211	-0.0255724	0.0129816	0.0488507	-0.03 (-0.05, -1.28e-04)	0.251665	0.0291796	-0.0344976	0.0258597	0.183646	-0.03 (-0.09, 0.02)	0.000560908	0.690052	-0.0415837	0.0257511	0.106347	-0.04 (-0.09, 0.01)	-0.0570762	0.0263215	0.0312504	-0.06 (-0.11, -0.01)
	6462_12	TIMP4	Q99727	211	-0.0473783	0.0240531	0.0488686	-0.05 (-0.09, -2.34e-04)	0.251665	8.82955e-72	-0.0744055	0.0477793	0.120918	-0.07 (-0.17, 0.02)	0.00169517	0.513201	-0.0887329	0.0245857	0.000307226	-0.09 (-0.14, -0.04)	-0.0910569	0.0249241	0.000326917	-0.09 (-0.14, -0.04)
	6597_24	FAM174A	Q8TBP5	211	0.0234791	0.0119163	0.0488	0.02 (1.23e-04, 0.05)	0.251665	0.731131	-0.0282744	0.0234104	0.228501	-0.03 (-0.07, 0.02)	0.00328312	0.0109165	-0.00293407	0.0235684	0.900926	-2.93e-03 (-0.05, 0.04)	-0.00861701	0.0245865	0.726331	-0.01 (-0.06, 0.04)
	7121_2	SYT7	O43581	211	0.0228652	0.0116087	0.0488764	0.02 (1.12e-04, 0.05)	0.251665	0.378507	-0.0132695	0.0232619	0.568994	-0.01 (-0.06, 0.03)	0.00226376	0.0737054	-0.00146516	0.0213611	0.945316	-1.47e-03 (-0.04, 0.04)	0.00212139	0.0218175	0.922634	2.12e-03 (-0.04, 0.04)
	3432_21	EPHA3	P29320	211	0.0227038	0.0115319	0.0489791	0.02 (1.01e-04, 0.05)	0.251929	0.162355	-0.0294035	0.0235502	0.213229	-0.03 (-0.08, 0.02)	0.00328085	0.011015	-0.00676471	0.0215125	0.753176	-0.01 (-0.05, 0.04)	-0.00114929	0.0240084	0.961865	-1.15e-03 (-0.05, 0.05)
	11926_23	AAGAB	Q6PD74	211	-0.023739	0.0120647	0.0491084	-0.02 (-0.05, -9.23e-05)	0.25233	0.401401	-0.0306061	0.0243262	0.20974	-0.03 (-0.08, 0.02)	0.00042775	0.744402	-0.0486573	0.0225088	0.0306408	-0.05 (-0.09, -4.54e-03)	-0.0452498	0.0265728	0.0900734	-0.05 (-0.10, 0.01)
	17511_10	RPP30	P78346	211	0.0253909	0.0129136	0.0492736	0.03 (8.03e-05, 0.05)	0.252649	0.011125	-0.0284201	0.0246988	0.251184	-0.03 (-0.08, 0.02)	0.00345302	0.01169	0.00373672	0.0237127	0.874785	3.74e-03 (-0.04, 0.05)	0.0110267	0.0225058	0.624683	0.01 (-0.03, 0.06)
	6543_182	PRLH	P81277	211	0.0270689	0.0137646	0.0492349	0.03 (9.02e-05, 0.05)	0.252649	9.41566e-05	-0.0523829	0.0266375	0.0505639	-0.05 (-0.10, -1.73e-04)	0.00499288	0.000671176	0.016692	0.0189557	0.378545	0.02 (-0.02, 0.05)	0.00430844	0.0233719	0.853923	4.31e-03 (-0.04, 0.05)
	17781_191	MAP1LC3A	Q9H492	211	-0.0284664	0.0144816	0.0493338	-0.03 (-0.06, -8.25e-05)	0.252694	5.08216e-05	-0.0765454	0.0285713	0.00796962	-0.08 (-0.13, -0.02)	0.00301363	0.0527911	-0.0558223	0.0248975	0.0249556	-0.06 (-0.10, -0.01)	-0.0641993	0.0257683	0.0134983	-0.06 (-0.11, -0.01)
	9823_2	DHFR	P00374	211	0.0236939	0.0120599	0.0494508	0.02 (5.65e-05, 0.05)	0.253029	0.0962828	-0.0364258	0.0249323	0.14552	-0.04 (-0.09, 0.01)	0.0037737	0.00566701	-0.0192519	0.0215443	0.371538	-0.02 (-0.06, 0.02)	-0.0135598	0.0237645	0.568886	-0.01 (-0.06, 0.03)
	13484_69	COL1A1	P02452	211	0.0226608	0.0115442	0.049651	0.02 (3.42e-05, 0.05)	0.253193	0.0623923	-0.0269634	0.0244047	0.270497	-0.03 (-0.07, 0.02)	0.00310806	0.0195891	-0.00642489	0.0220552	0.770815	-0.01 (-0.05, 0.04)	0.000198521	0.024011	0.993411	1.99e-04 (-0.05, 0.05)
	15446_25	NRG1	Q02297	211	0.0291322	0.0148405	0.0496445	0.03 (4.47e-05, 0.06)	0.253193	1.54371e-07	0.00847061	0.0294522	0.773934	0.01 (-0.05, 0.07)	0.0013004	0.417491	-0.00901515	0.0200854	0.653546	-0.01 (-0.05, 0.03)	-0.0120208	0.0240553	0.617797	-0.01 (-0.06, 0.04)
	17153_46	KIR2DL3	P43628	211	-0.105871	0.0539434	0.0496891	-0.11 (-0.21, -1.42e-04)	0.253193	0	-0.105391	0.107717	0.329007	-0.11 (-0.32, 0.11)	-3.01352e-05	0.995892	0.00593118	0.0209418	0.777006	0.01 (-0.04, 0.05)	-0.00385319	0.0262572	0.883472	-3.85e-03 (-0.06, 0.05)
	9719_145	MMP16	P51512	211	0.0228808	0.0116545	0.0496153	0.02 (3.81e-05, 0.05)	0.253193	0.498063	-0.0295757	0.0231168	0.202173	-0.03 (-0.07, 0.02)	0.00329272	0.00923739	-0.0123188	0.0199774	0.537474	-0.01 (-0.05, 0.03)	-0.019396	0.023104	0.402139	-0.02 (-0.06, 0.03)
	12515_45	UCK2	Q9BZX2	211	0.0251904	0.0128385	0.0497511	0.03 (2.69e-05, 0.05)	0.253245	0.0104362	-0.0211842	0.0252193	0.40187	-0.02 (-0.07, 0.03)	0.00291012	0.0343212	0.00973604	0.0191732	0.611597	0.01 (-0.03, 0.05)	0.000710616	0.0237448	0.976153	7.11e-04 (-0.05, 0.05)
	9599_6	PIANP	Q8IYJ0	211	-0.0253459	0.0129223	0.0498304	-0.03 (-0.05, -1.83e-05)	0.253386	0.0212711	0.0178978	0.0252638	0.479464	0.02 (-0.03, 0.07)	-0.00274022	0.0482152	0.00324436	0.0239543	0.892264	3.24e-03 (-0.04, 0.05)	-0.0066192	0.025112	0.792357	-0.01 (-0.06, 0.04)
	5648_28	CTRB2	Q6GPI1	211	0.181848	0.0928652	0.0502069	0.18 (-1.67e-04, 0.36)	0.255037	0	0.405003	0.183367	0.0282816	0.41 (0.05, 0.76)	-0.0141113	0.159958	0.0544737	0.0202693	0.00719901	0.05 (0.01, 0.09)	0.0563936	0.0216163	0.00973784	0.06 (0.01, 0.10)
	12721_4	TAX1BP1	Q86VP1	211	0.0229092	0.0117058	0.0503385	0.02 (-3.42e-05, 0.05)	0.255118	0.0558358	-0.0550501	0.0242719	0.0243477	-0.06 (-0.10, -0.01)	0.0048924	0.000256606	-0.00298094	0.0183073	0.870654	-2.98e-03 (-0.04, 0.03)	-0.0180089	0.0223987	0.422298	-0.02 (-0.06, 0.03)
	17357_33	SEPSECS	Q9HD40	211	0.0229539	0.0117307	0.050379	0.02 (-3.83e-05, 0.05)	0.255118	0.169854	-0.0139847	0.0242381	0.56458	-0.01 (-0.06, 0.03)	0.0023197	0.0792324	-0.00708491	0.0200737	0.724129	-0.01 (-0.05, 0.03)	-0.0108193	0.0251789	0.667857	-0.01 (-0.06, 0.04)
	6472_40	PMEL	P40967	211	0.0285117	0.0145704	0.0503684	0.03 (-4.63e-05, 0.06)	0.255118	1.21747e-05	0.0722037	0.0287847	0.0128876	0.07 (0.02, 0.13)	-0.00275154	0.0803732	0.026868	0.0202494	0.184557	0.03 (-0.01, 0.07)	0.0395559	0.0236663	0.0961315	0.04 (-0.01, 0.09)
	19177_7	MOBKL1A	Q7L9L4	211	-0.0254987	0.0130542	0.050785	-0.03 (-0.05, 8.76e-05)	0.256909	0.0392284	-0.0320229	0.0260747	0.220782	-0.03 (-0.08, 0.02)	0.000408815	0.77267	-0.0525585	0.023048	0.0225843	-0.05 (-0.10, -0.01)	-0.0494954	0.0258961	0.0573263	-0.05 (-0.10, 1.26e-03)
	13613_23	AK5	Q9Y6K8	211	0.0225625	0.0115626	0.0510167	0.02 (-1.00e-04, 0.05)	0.257109	0.180842	-0.0111497	0.0237438	0.639141	-0.01 (-0.06, 0.04)	0.00212684	0.101249	0.030797	0.0241893	0.20296	0.03 (-0.02, 0.08)	0.026998	0.0229414	0.240598	0.03 (-0.02, 0.07)
	15383_200	EDN3	P14138	211	0.0267857	0.0137211	0.0509197	0.03 (-1.08e-04, 0.05)	0.257109	0.000157207	-0.0376332	0.0268276	0.162166	-0.04 (-0.09, 0.01)	0.00405158	0.00594731	-0.00717272	0.0216861	0.740832	-0.01 (-0.05, 0.04)	-0.00167356	0.0232365	0.942652	-1.67e-03 (-0.05, 0.04)
	17350_13	CHMP2B	Q9UQN3	211	-0.0232907	0.0119366	0.051034	-0.02 (-0.05, 1.05e-04)	0.257109	0.0974352	-0.0486566	0.0251596	0.054474	-0.05 (-0.10, 6.56e-04)	0.00159075	0.244559	-0.0421847	0.0235878	0.0737093	-0.04 (-0.09, 4.05e-03)	-0.0445812	0.0240424	0.0651015	-0.04 (-0.09, 2.54e-03)
	4282_3	RAN	P62826	211	-0.0233439	0.0119605	0.0509676	-0.02 (-0.05, 9.86e-05)	0.257109	0.118583	-0.0403696	0.0251173	0.109511	-0.04 (-0.09, 0.01)	0.00106991	0.433572	-0.0312026	0.0244965	0.202749	-0.03 (-0.08, 0.02)	-0.0430166	0.0220347	0.0522412	-0.04 (-0.09, 1.71e-04)
	4217_49	HSD17B10	Q99714	211	-0.0228306	0.011704	0.0510962	-0.02 (-0.05, 1.09e-04)	0.257158	0.468763	-0.0467019	0.0232764	0.0461013	-0.05 (-0.09, -1.08e-03)	0.00149845	0.236588	-0.0363942	0.0219144	0.0967651	-0.04 (-0.08, 0.01)	-0.0459456	0.0251366	0.0689925	-0.05 (-0.10, 3.32e-03)
	3302_58	CST7	O76096	211	0.0262144	0.0134448	0.0512011	0.03 (-1.37e-04, 0.05)	0.257422	0.0070629	-0.0552283	0.0258658	0.0339098	-0.06 (-0.11, -4.53e-03)	0.00513213	0.000333182	0.0162564	0.0205125	0.428063	0.02 (-0.02, 0.06)	-0.0500615	0.0259564	0.0551193	-0.05 (-0.10, 8.13e-04)
	14128_121	IFNA10	P01566	211	0.0225963	0.0115958	0.0513362	0.02 (-1.32e-04, 0.05)	0.257656	0.0905168	-0.018127	0.0246258	0.462496	-0.02 (-0.07, 0.03)	0.00253497	0.0578834	0.000855282	0.0223698	0.969501	8.55e-04 (-0.04, 0.04)	0.00501764	0.0235868	0.831743	0.01 (-0.04, 0.05)
	8932_1	ENTPD6	O75354	211	0.0268379	0.0137735	0.0513527	0.03 (-1.58e-04, 0.05)	0.257656	0.00059033	-0.0277948	0.0269697	0.303923	-0.03 (-0.08, 0.03)	0.00343632	0.0198376	-0.00838844	0.0219615	0.70249	-0.01 (-0.05, 0.03)	-0.00498363	0.023465	0.832012	-4.98e-03 (-0.05, 0.04)
	2615_60	EFNA5	P52803	211	0.027588	0.0141652	0.0514637	0.03 (-1.76e-04, 0.06)	0.25795	0.0002868	0.0169924	0.0287394	0.554986	0.02 (-0.04, 0.07)	0.000653545	0.672013	-0.000195417	0.0223158	0.993013	-1.95e-04 (-0.04, 0.04)	0.000237482	0.0258298	0.992673	2.37e-04 (-0.05, 0.05)
	13116_25	CD177	Q8N6Q3	211	0.021694	0.0111422	0.0515341	0.02 (-1.45e-04, 0.04)	0.258038	0.0362582	0.0354505	0.0220899	0.110043	0.04 (-0.01, 0.08)	-0.000868067	0.47141	-0.000138104	0.0178882	0.99384	-1.38e-04 (-0.04, 0.03)	0.00217466	0.021173	0.918292	2.17e-03 (-0.04, 0.04)
	5659_11	TRH	P20396	211	0.0244998	0.0125874	0.0516091	0.02 (-1.71e-04, 0.05)	0.25815	0.0404802	-0.0239109	0.0248265	0.336599	-0.02 (-0.07, 0.02)	0.0030201	0.0251776	-0.000381705	0.0242199	0.987426	-3.82e-04 (-0.05, 0.05)	0.00396506	0.0238197	0.867954	3.97e-03 (-0.04, 0.05)
	11122_97	SPG21	Q9NZD8	211	-0.0226114	0.0116302	0.0518711	-0.02 (-0.05, 1.84e-04)	0.259197	0.228281	-0.0684303	0.0236365	0.00419278	-0.07 (-0.11, -0.02)	0.0028862	0.0258153	-0.0444698	0.0210016	0.0342218	-0.04 (-0.09, -3.31e-03)	-0.0482608	0.0232631	0.0392461	-0.05 (-0.09, -2.67e-03)
	14708_59	C8G	P07360	211	0.0231705	0.0119247	0.0520073	0.02 (-2.02e-04, 0.05)	0.259613	0.0653396	-0.0245044	0.0251447	0.330917	-0.02 (-0.07, 0.02)	0.00299421	0.0292154	0.0115063	0.0246969	0.641286	0.01 (-0.04, 0.06)	0.017974	0.0229695	0.434793	0.02 (-0.03, 0.06)
	9585_80	CLMP	Q9H6B4	211	0.0225581	0.0116147	0.0521117	0.02 (-2.07e-04, 0.05)	0.25987	0.275373	-0.0250121	0.0236687	0.291842	-0.03 (-0.07, 0.02)	0.00295544	0.0213397	0.00322314	0.0234613	0.89073	3.22e-03 (-0.04, 0.05)	-0.00300524	0.0235912	0.898755	-3.01e-03 (-0.05, 0.04)
	7196_21	IFNW1	P05000	211	0.0221675	0.0114188	0.0522197	0.02 (-2.13e-04, 0.04)	0.260144	0.112539	-0.0449573	0.0234052	0.0561148	-0.04 (-0.09, 9.17e-04)	0.00421899	0.00105748	-0.00255696	0.0192076	0.894097	-2.56e-03 (-0.04, 0.04)	-0.00743517	0.0234857	0.751875	-0.01 (-0.05, 0.04)
	18240_6	OMP	P47874	211	0.0228381	0.0117843	0.0526218	0.02 (-2.59e-04, 0.05)	0.261881	0.341568	-0.0505279	0.023329	0.0314525	-0.05 (-0.10, -4.80e-03)	0.00462068	0.000338802	0.018808	0.0192678	0.328997	0.02 (-0.02, 0.06)	0.00215383	0.0242708	0.929372	2.15e-03 (-0.05, 0.05)
	12766_33	GPR142	Q7Z601	211	0.0221907	0.0114532	0.0526822	0.02 (-2.58e-04, 0.04)	0.261916	0.143553	0.0209953	0.0239539	0.381773	0.02 (-0.03, 0.07)	7.51869e-05	0.953989	0.022881	0.0230251	0.32035	0.02 (-0.02, 0.07)	0.0185423	0.0204281	0.365085	0.02 (-0.02, 0.06)
	16015_19	GPT	P24298	211	0.0275556	0.014237	0.0529305	0.03 (-3.49e-04, 0.06)	0.262885	3.53854e-05	-0.0517583	0.0276062	0.062204	-0.05 (-0.11, 2.35e-03)	0.00497822	0.0010408	0.00928183	0.0210468	0.659207	0.01 (-0.03, 0.05)	0.00585164	0.0243285	0.810157	0.01 (-0.04, 0.05)
	10035_6	DUSP4	Q13115	211	0.0225925	0.0116823	0.0531245	0.02 (-3.05e-04, 0.05)	0.263506	0.204141	-0.0391269	0.0236163	0.0990653	-0.04 (-0.09, 0.01)	0.00388637	0.00278589	0.00112607	0.020579	0.956362	1.13e-03 (-0.04, 0.04)	-0.00588603	0.0230976	0.799101	-0.01 (-0.05, 0.04)
	18236_3	HSPC159	Q3ZCW2	211	-0.0233777	0.0120903	0.0531631	-0.02 (-0.05, 3.19e-04)	0.263506	0.0546966	-0.0393769	0.0259292	0.130366	-0.04 (-0.09, 0.01)	0.00100362	0.47607	-0.0559133	0.0229007	0.0146241	-0.06 (-0.10, -0.01)	-0.0627363	0.0265264	0.0189384	-0.06 (-0.11, -0.01)
	9962_1	CDHR5	Q9HBB8	211	0.0256027	0.0132462	0.0532563	0.03 (-3.60e-04, 0.05)	0.263702	0.00811341	-0.0460656	0.0257235	0.0747736	-0.05 (-0.10, 4.35e-03)	0.00449836	0.00146054	0.0162048	0.0202187	0.422858	0.02 (-0.02, 0.06)	-0.00163304	0.0224351	0.942043	-1.63e-03 (-0.05, 0.04)
	14623_26	SUMO3	P55854	211	-0.0230264	0.0119173	0.0533363	-0.02 (-0.05, 3.31e-04)	0.263832	0.0947811	-0.0454847	0.0251475	0.0719321	-0.05 (-0.09, 3.80e-03)	0.00141158	0.302431	-0.0626676	0.0215228	0.00359489	-0.06 (-0.10, -0.02)	-0.0617783	0.0254309	0.0159707	-0.06 (-0.11, -0.01)
	8993_151	RIPK2	O43353	211	0.0230313	0.0119229	0.0533981	0.02 (-3.38e-04, 0.05)	0.263872	0.0444891	-0.0307437	0.020813	0.141143	-0.03 (-0.07, 0.01)	0.00378854	0.00205141	0.00394423	0.0207269	0.849078	3.94e-03 (-0.04, 0.04)	0.00769644	0.0174117	0.658925	0.01 (-0.03, 0.04)
	13387_55	EHF	Q9NZC4	211	0.0221922	0.0114982	0.0535982	0.02 (-3.44e-04, 0.04)	0.264092	0.161701	-0.00570275	0.0238544	0.81129	-0.01 (-0.05, 0.04)	0.0017502	0.177325	-0.0136218	0.0206405	0.509281	-0.01 (-0.05, 0.03)	-0.0109253	0.0210199	0.603778	-0.01 (-0.05, 0.03)
	16756_30	GDF7	Q7Z4P5	211	0.0224016	0.0116085	0.0536359	0.02 (-3.51e-04, 0.05)	0.264092	0.34381	-0.0229308	0.0232356	0.324841	-0.02 (-0.07, 0.02)	0.00285203	0.0249487	-0.0070815	0.0191937	0.712166	-0.01 (-0.04, 0.03)	-0.0125643	0.0223274	0.574219	-0.01 (-0.06, 0.03)
	19639_53	IAPP	P10997	211	0.0328373	0.0170216	0.0537118	0.03 (-5.25e-04, 0.07)	0.264092	1.02685e-16	0.0404759	0.0339485	0.234505	0.04 (-0.03, 0.11)	-0.000478608	0.794925	0.00940211	0.0227077	0.678838	0.01 (-0.04, 0.05)	0.0178019	0.027274	0.51466	0.02 (-0.04, 0.07)
	6444_15	PSG3	Q16557	211	0.0230138	0.0119281	0.0536849	0.02 (-3.65e-04, 0.05)	0.264092	0.0490994	0.0192102	0.0237161	0.418858	0.02 (-0.03, 0.07)	0.000239081	0.852858	0.0290101	0.0220449	0.18819	0.03 (-0.01, 0.07)	0.0146344	0.0237109	0.53777	0.01 (-0.03, 0.06)
	7849_3	QPCT	Q16769	211	0.0261719	0.0135578	0.0535576	0.03 (-4.01e-04, 0.05)	0.264092	0.0166907	0.0128378	0.0268994	0.633682	0.01 (-0.04, 0.07)	0.00083865	0.566417	0.0114223	0.0202914	0.573494	0.01 (-0.03, 0.05)	-0.00455099	0.0282068	0.871978	-4.55e-03 (-0.06, 0.05)
	6621_10	RLN2	P04090	211	0.0228536	0.0118501	0.0537855	0.02 (-3.73e-04, 0.05)	0.26419	0.061018	-0.0196745	0.0253115	0.437863	-0.02 (-0.07, 0.03)	0.00264409	0.0537268	-0.00334719	0.0232805	0.885677	-3.35e-03 (-0.05, 0.04)	0.00679643	0.0234149	0.771903	0.01 (-0.04, 0.05)
	11615_16	DAPP1	Q9UN19	211	-0.0232458	0.0120603	0.0539228	-0.02 (-0.05, 3.92e-04)	0.264314	0.140045	-0.0358718	0.0251486	0.155247	-0.04 (-0.09, 0.01)	0.000793618	0.561388	-0.0522403	0.0234264	0.025749	-0.05 (-0.10, -0.01)	-0.0498742	0.0277902	0.0741445	-0.05 (-0.10, 4.59e-03)
	12976_49	SORBS3	O60504	211	0.0222703	0.0115541	0.0539191	0.02 (-3.76e-04, 0.04)	0.264314	0.172161	-0.0552674	0.0231974	0.0180928	-0.06 (-0.10, -0.01)	0.00486468	0.00014555	-0.0163628	0.0192895	0.396285	-0.02 (-0.05, 0.02)	-0.0201217	0.022718	0.376784	-0.02 (-0.06, 0.02)
	7090_17	GALNT1	Q10472	211	0.0253507	0.0131552	0.0539725	0.03 (-4.33e-04, 0.05)	0.264314	0.0111428	-0.0512767	0.025459	0.0452823	-0.05 (-0.10, -1.38e-03)	0.00480875	0.000602276	-0.00662398	0.0197169	0.736906	-0.01 (-0.05, 0.03)	-0.0207304	0.0227163	0.362511	-0.02 (-0.07, 0.02)
	12876_39	SPEF1	Q9Y4P9	211	0.0222382	0.0115445	0.0540671	0.02 (-3.89e-04, 0.04)	0.264514	0.126065	-0.000749885	0.024169	0.975278	-7.50e-04 (-0.05, 0.05)	0.00144528	0.272198	-0.000605167	0.0216016	0.97765	-6.05e-04 (-0.04, 0.04)	0.00103451	0.022493	0.96336	1.03e-03 (-0.04, 0.05)
	8009_121	SURF1	Q15526	211	0.0337331	0.0175442	0.0545124	0.03 (-6.54e-04, 0.07)	0.266427	8.89372e-17	0.00241936	0.0348055	0.944649	2.42e-03 (-0.07, 0.07)	0.00196911	0.298789	0.0426911	0.0249915	0.0875952	0.04 (-0.01, 0.09)	0.0330768	0.0235189	0.161085	0.03 (-0.01, 0.08)
	5650_9	PDIA6	Q15084	211	-0.022421	0.0116651	0.0545973	-0.02 (-0.05, 4.42e-04)	0.266576	0.16427	-0.0486282	0.02417	0.0455123	-0.05 (-0.10, -1.25e-03)	0.00164928	0.210633	-0.0391401	0.019486	0.0445769	-0.04 (-0.08, -9.48e-04)	-0.0537048	0.024199	0.0275364	-0.05 (-0.10, -0.01)
	14268_4	SRXN1	Q9BYN0	211	0.025064	0.0130441	0.0546714	0.03 (-5.02e-04, 0.05)	0.266673	0.00928919	-0.00112787	0.0258708	0.965268	-1.13e-03 (-0.05, 0.05)	0.0016464	0.24254	0.0112334	0.0215789	0.602663	0.01 (-0.03, 0.05)	0.00708606	0.0234942	0.763249	0.01 (-0.04, 0.05)
	18259_15	MEOX2	P50222	211	0.0226398	0.0117884	0.0547919	0.02 (-4.65e-04, 0.05)	0.266917	0.199077	-0.0557369	0.0234849	0.0185362	-0.06 (-0.10, -0.01)	0.00493046	0.000146691	0.00806156	0.0191051	0.673055	0.01 (-0.03, 0.05)	-0.00883655	0.0231819	0.703453	-0.01 (-0.05, 0.04)
	2524_56	HMGB1	P09429	211	-0.0245956	0.0128145	0.0549391	-0.02 (-0.05, 5.21e-04)	0.266917	0.0267861	-0.0966905	0.024839	0.000133329	-0.10 (-0.15, -0.05)	0.00453977	0.000926911	-0.0628655	0.0215119	0.00347385	-0.06 (-0.11, -0.02)	-0.0564953	0.0237395	0.0182169	-0.06 (-0.10, -0.01)
	7997_118	DOC2B	Q14184	211	0.0223357	0.0116362	0.0549197	0.02 (-4.71e-04, 0.05)	0.266917	0.221304	-0.0412201	0.0233663	0.0791794	-0.04 (-0.09, 4.58e-03)	0.00400238	0.00185954	-0.0019975	0.0185269	0.914141	-2.00e-03 (-0.04, 0.03)	-0.0168472	0.0232321	0.469156	-0.02 (-0.06, 0.03)
	9114_84	UMODL1	Q5DID0	211	0.0244295	0.0127237	0.0548586	0.02 (-5.09e-04, 0.05)	0.266917	0.048994	-0.0370173	0.0248941	0.138524	-0.04 (-0.09, 0.01)	0.00384556	0.00473459	0.0111041	0.0234516	0.635863	0.01 (-0.03, 0.06)	0.00853765	0.0241945	0.724536	0.01 (-0.04, 0.06)
	11101_18	TLR4	O00206	211	0.0218847	0.0114165	0.0552468	0.02 (-4.92e-04, 0.04)	0.267054	0.176013	-0.0151399	0.0234972	0.520068	-0.02 (-0.06, 0.03)	0.00233891	0.0694273	-0.00267338	0.0196908	0.892005	-2.67e-03 (-0.04, 0.04)	-0.00241359	0.0235669	0.918526	-2.41e-03 (-0.05, 0.04)
	12463_7	KLHL13	Q9P2N7	211	0.0259355	0.0135294	0.0552408	0.03 (-5.82e-04, 0.05)	0.267054	0.000893212	-0.0417565	0.0263445	0.114474	-0.04 (-0.09, 0.01)	0.00425594	0.00327065	-0.00234963	0.0209255	0.910597	-2.35e-03 (-0.04, 0.04)	-0.00631255	0.0229123	0.783196	-0.01 (-0.05, 0.04)
	15495_9	FOLR3	P41439	211	0.0248248	0.0129473	0.0551911	0.02 (-5.52e-04, 0.05)	0.267054	1.55214e-05	0.0171506	0.0256684	0.504769	0.02 (-0.03, 0.07)	0.000480826	0.729317	0.00935515	0.021433	0.662486	0.01 (-0.03, 0.05)	-0.00285609	0.0196885	0.884799	-2.86e-03 (-0.04, 0.04)
	3054_3	HP	P00738	211	0.0252961	0.0131991	0.0553004	0.03 (-5.74e-04, 0.05)	0.267054	4.3455e-06	-0.00492207	0.0260437	0.850282	-4.92e-03 (-0.06, 0.05)	0.00189931	0.180066	-0.00473843	0.0202052	0.814585	-4.74e-03 (-0.04, 0.03)	-0.00311328	0.0217071	0.886094	-3.11e-03 (-0.05, 0.04)
	7873_32	TSSK2	Q96PF2	211	0.0222001	0.0115839	0.0553058	0.02 (-5.04e-04, 0.04)	0.267054	0.296611	-0.0137121	0.0234113	0.558706	-0.01 (-0.06, 0.03)	0.00225032	0.0771066	-0.0110904	0.0215374	0.606598	-0.01 (-0.05, 0.03)	-0.0166253	0.022333	0.457451	-0.02 (-0.06, 0.03)
	8358_30	PRDX3	P30048	211	-0.0225795	0.011778	0.055227	-0.02 (-0.05, 5.05e-04)	0.267054	0.172347	-0.0535936	0.024343	0.0287876	-0.05 (-0.10, -0.01)	0.00193577	0.141657	-0.0478614	0.0231612	0.0387863	-0.05 (-0.09, -2.47e-03)	-0.0416321	0.0258474	0.10875	-0.04 (-0.09, 0.01)
	8773_172	EMILIN3	Q9NT22	211	0.0250278	0.0130616	0.0553482	0.03 (-5.73e-04, 0.05)	0.267054	0.0470158	0.0271163	0.0261266	0.300525	0.03 (-0.02, 0.08)	-0.000130772	0.926492	0.00764954	0.0270416	0.777269	0.01 (-0.05, 0.06)	0.00125336	0.0288571	0.965398	1.25e-03 (-0.06, 0.06)
	13126_52	DSC2	Q02487	211	0.027618	0.0144483	0.0559396	0.03 (-7.01e-04, 0.06)	0.268587	7.85403e-05	0.0363998	0.0286568	0.205426	0.04 (-0.02, 0.09)	-0.000551963	0.72287	0.0226243	0.026029	0.384739	0.02 (-0.03, 0.07)	0.0341051	0.0256224	0.184609	0.03 (-0.02, 0.08)
	15556_49	AMY2B	P19961	211	-0.0271043	0.014174	0.055843	-0.03 (-0.05, 6.77e-04)	0.268587	2.16809e-05	0.0307012	0.0276892	0.2688	0.03 (-0.02, 0.08)	-0.00364545	0.0163538	-0.0103902	0.0199243	0.602029	-0.01 (-0.05, 0.03)	0.00698609	0.0253942	0.783505	0.01 (-0.04, 0.06)
	16754_40	CASK	O14936	211	0.0220622	0.0115412	0.0559275	0.02 (-5.59e-04, 0.04)	0.268587	0.170341	-0.0213908	0.0236612	0.367012	-0.02 (-0.07, 0.02)	0.00274241	0.034459	0.00298127	0.0192729	0.877068	2.98e-03 (-0.03, 0.04)	-0.00433633	0.0234114	0.853233	-4.34e-03 (-0.05, 0.04)
	4981_6	DSC3	Q14574	211	0.0224058	0.0117121	0.0557427	0.02 (-5.50e-04, 0.05)	0.268587	0.0516708	-0.0138448	0.0249369	0.579354	-0.01 (-0.06, 0.04)	0.00227997	0.0937325	-0.00569542	0.022708	0.80196	-0.01 (-0.05, 0.04)	-0.00889782	0.0256835	0.729358	-0.01 (-0.06, 0.04)
	8364_74	UST	Q9Y2C2	211	0.0276097	0.0144387	0.05585	0.03 (-6.90e-04, 0.06)	0.268587	0.00012269	0.103763	0.0280576	0.000277529	0.10 (0.05, 0.16)	-0.00478705	0.00191763	0.0481606	0.027207	0.0767009	0.05 (-0.01, 0.10)	0.0711134	0.0272941	0.00983179	0.07 (0.02, 0.12)
	13378_80	C5orf63	A6NC05	211	0.0252047	0.0132023	0.0562476	0.03 (-6.72e-04, 0.05)	0.269731	0.00393504	-0.0528267	0.0254144	0.0388739	-0.05 (-0.10, -3.01e-03)	0.00494332	0.000461073	-0.00796352	0.0205643	0.698571	-0.01 (-0.05, 0.03)	-0.0136904	0.0233837	0.558862	-0.01 (-0.06, 0.03)
	9187_2	HMGN1	P05114	211	0.0255054	0.013362	0.0562879	0.03 (-6.84e-04, 0.05)	0.269731	0.0128922	-0.0382875	0.0260955	0.143823	-0.04 (-0.09, 0.01)	0.00400087	0.00511188	0.0045732	0.0203151	0.821891	4.57e-03 (-0.04, 0.04)	-0.0066684	0.0264182	0.800966	-0.01 (-0.06, 0.05)
	12338_27	EGFLAM	Q63HQ2	211	0.0281006	0.0147328	0.0564756	0.03 (-7.76e-04, 0.06)	0.270129	0.00026937	0.0414201	0.029275	0.158597	0.04 (-0.02, 0.10)	-0.000835292	0.598877	0.0569704	0.0238188	0.0167648	0.06 (0.01, 0.10)	0.0540025	0.0251757	0.0330993	0.05 (4.66e-03, 0.10)
	19173_5	ZFAND1	Q8TCF1	211	-0.0232056	0.0121694	0.0565361	-0.02 (-0.05, 6.46e-04)	0.270129	0.0697288	-0.0445386	0.0258513	0.0863896	-0.04 (-0.10, 0.01)	0.00134021	0.340314	-0.052805	0.0243779	0.0303031	-0.05 (-0.10, -0.01)	-0.0427926	0.0256043	0.0961519	-0.04 (-0.09, 0.01)
	9074_6	FAXDC2	Q96IV6	211	0.022464	0.0117784	0.0564916	0.02 (-6.22e-04, 0.05)	0.270129	0.176505	-0.0111582	0.024342	0.647147	-0.01 (-0.06, 0.04)	0.00211157	0.111446	0.01136	0.024114	0.637573	0.01 (-0.04, 0.06)	0.0178817	0.0222421	0.42233	0.02 (-0.03, 0.06)
	3583_54	ARSA	P15289	211	0.0219192	0.0114983	0.0566108	0.02 (-6.17e-04, 0.04)	0.270223	0.132281	-0.0182881	0.0239539	0.446046	-0.02 (-0.07, 0.03)	0.00251655	0.0535794	-0.00921366	0.0211754	0.663482	-0.01 (-0.05, 0.03)	-0.00402837	0.0210614	0.8485	-4.03e-03 (-0.05, 0.04)
	10623_19	MUC1	P15941	211	0.0225472	0.0118338	0.0567387	0.02 (-6.47e-04, 0.05)	0.270569	0.0552068	-0.0474454	0.0247678	0.0567799	-0.05 (-0.10, 1.10e-03)	0.00438593	0.00125695	-0.00630802	0.0207768	0.761425	-0.01 (-0.05, 0.03)	-0.0107747	0.0221227	0.626735	-0.01 (-0.05, 0.03)
	11186_12	TMEM52	Q8NDY8	211	0.0217784	0.0114334	0.0568047	0.02 (-6.31e-04, 0.04)	0.270569	0.159221	-0.0308129	0.0236057	0.193222	-0.03 (-0.08, 0.02)	0.00328307	0.0107529	-0.0129933	0.0226773	0.566668	-0.01 (-0.06, 0.03)	-0.011602	0.0235202	0.622331	-0.01 (-0.06, 0.03)
	13941_82	FARS2	O95363	211	0.0245509	0.0128912	0.0568488	0.02 (-7.16e-04, 0.05)	0.270569	0.0193799	-0.0323427	0.0254052	0.204405	-0.03 (-0.08, 0.02)	0.00354872	0.0103578	-0.00735574	0.0226319	0.745169	-0.01 (-0.05, 0.04)	-0.0112197	0.0224162	0.617236	-0.01 (-0.06, 0.03)
	18311_44	DCTN6	O00399	211	-0.022501	0.0118182	0.0569192	-0.02 (-0.05, 6.63e-04)	0.270642	0.202249	-0.0556419	0.0242783	0.0229111	-0.06 (-0.10, -0.01)	0.0020875	0.115482	-0.0428043	0.02474	0.0836004	-0.04 (-0.09, 0.01)	-0.0353749	0.0266329	0.18554	-0.04 (-0.09, 0.02)
	5879_51	DCTN2	Q13561	211	0.0231891	0.0121932	0.0571967	0.02 (-7.10e-04, 0.05)	0.271435	0.0755209	-0.0410858	0.0253728	0.106893	-0.04 (-0.09, 0.01)	0.00403191	0.0037139	-0.00105432	0.0196823	0.95728	-1.05e-03 (-0.04, 0.04)	-0.00985926	0.0237402	0.678348	-0.01 (-0.06, 0.04)
	8825_4	PILRA	Q9UKJ1	211	0.0220821	0.0116094	0.0571598	0.02 (-6.72e-04, 0.04)	0.271435	0.334114	-0.0262385	0.0232807	0.261015	-0.03 (-0.07, 0.02)	0.00303622	0.0172291	0.00956401	0.0200166	0.63279	0.01 (-0.03, 0.05)	0.00859198	0.0234077	0.713945	0.01 (-0.04, 0.05)
	2972_57	BMP7	P18075	211	0.0238695	0.0125589	0.0573535	0.02 (-7.46e-04, 0.05)	0.271917	0.116219	0.036201	0.0292516	0.217263	0.04 (-0.02, 0.09)	-0.000716684	0.636465	0.0227563	0.0205052	0.267094	0.02 (-0.02, 0.06)	0.0282717	0.0322615	0.381853	0.03 (-0.03, 0.09)
	15579_26	ENPP6	Q6UWR7	211	0.0270011	0.0142161	0.0575206	0.03 (-8.62e-04, 0.05)	0.272183	2.29741e-05	-0.0142406	0.0281305	0.613226	-0.01 (-0.07, 0.04)	0.00258214	0.0912926	-0.00723793	0.0220831	0.743095	-0.01 (-0.05, 0.04)	-0.00209499	0.024351	0.931522	-2.09e-03 (-0.05, 0.05)
	4569_52	SORCS2	Q96PQ0	211	0.0242604	0.0127726	0.0575099	0.02 (-7.74e-04, 0.05)	0.272183	0.00694089	-0.000130008	0.0253291	0.99591	-1.30e-04 (-0.05, 0.05)	0.00153333	0.266185	0.0209667	0.0242458	0.387174	0.02 (-0.03, 0.07)	0.0158816	0.0221228	0.473626	0.02 (-0.03, 0.06)
	5653_23	PRSS37	A4D1T9	211	0.0221458	0.0116631	0.0575921	0.02 (-7.14e-04, 0.05)	0.272258	0.326743	-0.00605125	0.0235231	0.797241	-0.01 (-0.05, 0.04)	0.00177246	0.166427	0.0120624	0.0246564	0.624687	0.01 (-0.04, 0.06)	-0.000790099	0.0236459	0.973376	-7.90e-04 (-0.05, 0.05)
	14025_18	TNFRSF9	Q07011	211	0.0221657	0.0116826	0.0577848	0.02 (-7.32e-04, 0.05)	0.272907	0.0625417	-0.0488474	0.0243292	0.0459551	-0.05 (-0.10, -1.16e-03)	0.00445672	0.000870161	0.0206496	0.0191646	0.281264	0.02 (-0.02, 0.06)	-0.00368762	0.0229606	0.872558	-3.69e-03 (-0.05, 0.04)
	12558_3	UBASH3B	Q8TF42	211	-0.0229789	0.0121198	0.0579638	-0.02 (-0.05, 7.76e-04)	0.273226	0.0585801	-0.0345999	0.0258791	0.182681	-0.03 (-0.09, 0.02)	0.000732502	0.603502	-0.0539286	0.022039	0.0144064	-0.05 (-0.10, -0.01)	-0.0493716	0.0263529	0.0623913	-0.05 (-0.10, 2.28e-03)
	19376_74	NNMT	P40261	211	0.0254423	0.0134177	0.0579375	0.03 (-8.56e-04, 0.05)	0.273226	0.00241566	0.00248233	0.0265741	0.925666	2.48e-03 (-0.05, 0.05)	0.00144714	0.318005	0.0254194	0.0245899	0.301259	0.03 (-0.02, 0.07)	0.0282614	0.0239655	0.23963	0.03 (-0.02, 0.08)
	11152_46	KLK13	Q9UKR3	211	0.0266468	0.0140633	0.0581222	0.03 (-9.17e-04, 0.05)	0.273447	0.039637	0.0400773	0.0279329	0.152847	0.04 (-0.01, 0.09)	-0.000845498	0.57826	0.0307925	0.0281125	0.273372	0.03 (-0.02, 0.09)	0.0246748	0.0261815	0.347045	0.02 (-0.03, 0.08)
	12433_8	ARL11	Q969Q4	211	-0.024925	0.0131542	0.0581141	-0.02 (-0.05, 8.57e-04)	0.273447	0.00957185	-0.0486682	0.0261279	0.0639092	-0.05 (-0.10, 2.54e-03)	0.00149181	0.294174	-0.042807	0.0242718	0.0777913	-0.04 (-0.09, 4.77e-03)	-0.0382604	0.0250419	0.128053	-0.04 (-0.09, 0.01)
	15376_134	CTSE	P14091	211	0.0258247	0.0136361	0.0582441	0.03 (-9.02e-04, 0.05)	0.273758	0.032693	0.0189068	0.0271387	0.486782	0.02 (-0.03, 0.07)	0.000434407	0.768249	0.0240563	0.0273016	0.378246	0.02 (-0.03, 0.08)	0.0292559	0.0282303	0.30124	0.03 (-0.03, 0.08)
	15441_6	GM2A	P17900	211	0.0262593	0.0138802	0.0585101	0.03 (-9.46e-04, 0.05)	0.274533	0.00457764	-0.0089777	0.0276443	0.745689	-0.01 (-0.06, 0.05)	0.00219491	0.142379	-0.0102686	0.0237875	0.665973	-0.01 (-0.06, 0.04)	-0.00934135	0.0260406	0.720163	-0.01 (-0.06, 0.04)
	19227_18	BATF	Q16520	211	0.0220193	0.0116395	0.0585208	0.02 (-7.94e-04, 0.04)	0.274533	0.0696064	-0.0534533	0.0240972	0.027615	-0.05 (-0.10, -0.01)	0.00473463	0.000363986	-0.00783906	0.0227171	0.730039	-0.01 (-0.05, 0.04)	-0.0049329	0.0228087	0.828985	-4.93e-03 (-0.05, 0.04)
	12478_15	RPL30	P62888	211	0.0248717	0.0131526	0.0586234	0.02 (-9.07e-04, 0.05)	0.274752	0.00890507	-0.0600951	0.0252359	0.0181478	-0.06 (-0.11, -0.01)	0.00533198	0.00012999	-0.001181	0.0197818	0.952393	-1.18e-03 (-0.04, 0.04)	-0.0388759	0.0266185	0.145651	-0.04 (-0.09, 0.01)
	18413_24	ARL4D	P49703	211	0.0238278	0.0126166	0.0589437	0.02 (-9.01e-04, 0.05)	0.275761	0.0484041	0.00323324	0.0249396	0.896974	3.23e-03 (-0.05, 0.05)	0.00129534	0.339483	-0.00318862	0.0218368	0.883905	-3.19e-03 (-0.05, 0.04)	-0.0016877	0.0275799	0.951264	-1.69e-03 (-0.06, 0.05)
	7953_20	SLAMF1	Q13291	211	0.0225305	0.01193	0.0589511	0.02 (-8.52e-04, 0.05)	0.275761	0.0598273	-0.00724005	0.0255089	0.776826	-0.01 (-0.06, 0.04)	0.0018617	0.178693	0.00540485	0.0241604	0.822985	0.01 (-0.04, 0.05)	0.0146804	0.0245225	0.550052	0.01 (-0.03, 0.06)
	12643_4	ARRB1	P49407	211	-0.0226176	0.0119799	0.059032	-0.02 (-0.05, 8.63e-04)	0.275876	0.118356	-0.0403628	0.0251483	0.110006	-0.04 (-0.09, 0.01)	0.00111458	0.414946	-0.0521101	0.0220342	0.0180316	-0.05 (-0.10, -0.01)	-0.0594212	0.0271211	0.0295549	-0.06 (-0.11, -0.01)
	3538_26	DDC	P20711	211	0.0221409	0.0117371	0.0592396	0.02 (-8.64e-04, 0.05)	0.276583	0.132836	-0.012456	0.0244197	0.610536	-0.01 (-0.06, 0.04)	0.00217106	0.102399	-0.0141475	0.0215963	0.512411	-0.01 (-0.06, 0.03)	-0.015277	0.0247428	0.537619	-0.02 (-0.06, 0.03)
	13509_5	SCAMP5	Q8TAC9	211	0.02181	0.0115692	0.0594058	0.02 (-8.66e-04, 0.04)	0.277095	0.263848	-0.0438037	0.0231031	0.0593389	-0.04 (-0.09, 1.48e-03)	0.00412425	0.00118436	-0.00176806	0.0186385	0.924426	-1.77e-03 (-0.04, 0.03)	-0.0111591	0.0226918	0.623398	-0.01 (-0.06, 0.03)
	6378_2	C5orf38	Q86SI9	211	0.0464312	0.0246478	0.0595943	0.05 (-1.88e-03, 0.09)	0.27771	6.37173e-70	-0.0440219	0.0484673	0.364776	-0.04 (-0.14, 0.05)	0.00566208	0.0318317	0.0564483	0.0244451	0.0209333	0.06 (0.01, 0.10)	0.0668938	0.0256644	0.00980316	0.07 (0.02, 0.12)
	6962_5	HLA-DRB3	P79483	211	0.0274065	0.0145645	0.0598718	0.03 (-1.14e-03, 0.06)	0.278739	1.29118e-05	-0.0119885	0.0287902	0.677539	-0.01 (-0.07, 0.04)	0.00247073	0.114624	-0.000366941	0.0201593	0.985478	-3.67e-04 (-0.04, 0.04)	-0.028725	0.0267901	0.284851	-0.03 (-0.08, 0.02)
	13441_30	DIXDC1	Q155Q3	211	0.0218099	0.0116134	0.0603821	0.02 (-9.52e-04, 0.04)	0.279639	0.114297	-0.0363154	0.0238527	0.129399	-0.04 (-0.08, 0.01)	0.00365043	0.00516432	-0.0144665	0.0223498	0.517453	-0.01 (-0.06, 0.03)	-0.0128913	0.0220424	0.559282	-0.01 (-0.06, 0.03)
	13984_23	DDX25	Q9UHL0	211	0.024211	0.0128963	0.0604686	0.02 (-1.07e-03, 0.05)	0.279639	0.0248175	-0.0132202	0.0254245	0.603629	-0.01 (-0.06, 0.04)	0.00235073	0.0895539	0.0130016	0.0246331	0.59763	0.01 (-0.04, 0.06)	0.0200769	0.0218791	0.359866	0.02 (-0.02, 0.06)
	14318_1	VPS29	Q9UBQ0	211	0.0660647	0.0351635	0.0602738	0.07 (-2.86e-03, 0.13)	0.279639	1.19569e-210	0.0141612	0.0697975	0.839418	0.01 (-0.12, 0.15)	0.00325161	0.390204	0.0124071	0.02113	0.557085	0.01 (-0.03, 0.05)	-0.00767516	0.024564	0.755005	-0.01 (-0.06, 0.04)
	19295_32	PPP1CC	P36873	211	-0.0225142	0.0119949	0.060521	-0.02 (-0.05, 9.96e-04)	0.279639	0.137843	-0.0417176	0.025092	0.0978952	-0.04 (-0.09, 0.01)	0.00120413	0.376854	-0.0456901	0.0214705	0.0333335	-0.05 (-0.09, -3.61e-03)	-0.0605349	0.0249627	0.0161535	-0.06 (-0.11, -0.01)
	3313_21	FCN2	Q15485	211	0.0267083	0.0142153	0.0602653	0.03 (-1.15e-03, 0.05)	0.279639	0.00398781	-0.0329222	0.0282365	0.244965	-0.03 (-0.09, 0.02)	0.00370281	0.0157434	0.00721334	0.0249749	0.772717	0.01 (-0.04, 0.06)	0.0151671	0.0262318	0.563752	0.02 (-0.04, 0.07)
	5744_12	MENT	Q9BUN1	211	-0.11936	0.0635896	0.0605132	-0.12 (-0.24, 0.01)	0.279639	0	-0.13214	0.126677	0.298093	-0.13 (-0.38, 0.12)	0.000803295	0.907173	-0.00794006	0.0214504	0.711264	-0.01 (-0.05, 0.03)	-0.0128052	0.0272134	0.638453	-0.01 (-0.07, 0.04)
	7970_315	ART3	Q13508	211	-0.0288265	0.015354	0.0604553	-0.03 (-0.06, 1.27e-03)	0.279639	8.22516e-08	0.0272512	0.0301619	0.367302	0.03 (-0.03, 0.09)	-0.00353078	0.0324136	0.0120397	0.021961	0.583535	0.01 (-0.03, 0.06)	0.0125997	0.0268341	0.639169	0.01 (-0.04, 0.07)
	8061_102	FAM171B	Q6P995	211	0.0216513	0.0115319	0.0604472	0.02 (-9.51e-04, 0.04)	0.279639	0.0908126	-0.0208024	0.0241197	0.389421	-0.02 (-0.07, 0.03)	0.00267104	0.0426756	-0.00273155	0.0248649	0.912524	-2.73e-03 (-0.05, 0.05)	0.00228565	0.0228714	0.920491	2.29e-03 (-0.04, 0.05)
	10562_42	NETO2	Q8NC67	211	0.0216307	0.0115342	0.060744	0.02 (-9.76e-04, 0.04)	0.280405	0.38735	-0.0145782	0.0230343	0.527499	-0.01 (-0.06, 0.03)	0.0022692	0.0701528	-0.00511179	0.0191845	0.789889	-0.01 (-0.04, 0.03)	-0.0134485	0.0231402	0.561748	-0.01 (-0.06, 0.03)
	12751_26	ZHX1	Q9UKY1	211	0.0218369	0.0116635	0.0611726	0.02 (-1.02e-03, 0.04)	0.282118	0.243555	-0.0143668	0.0238282	0.547206	-0.01 (-0.06, 0.03)	0.00226798	0.0802428	0.00909439	0.0215786	0.673423	0.01 (-0.03, 0.05)	0.000387351	0.0225456	0.986309	3.87e-04 (-0.04, 0.04)
	13463_1	PXDN	Q92626	211	0.0269362	0.0144485	0.0622813	0.03 (-1.38e-03, 0.06)	0.283093	7.11893e-05	-0.0358689	0.0282975	0.206365	-0.04 (-0.09, 0.02)	0.00394048	0.0108792	-0.00619743	0.0198758	0.755187	-0.01 (-0.05, 0.03)	-0.036461	0.0254476	0.153405	-0.04 (-0.09, 0.01)
	17377_1	AKR1C3	P42330	211	0.0283156	0.0151986	0.0624566	0.03 (-1.47e-03, 0.06)	0.283093	3.43439e-08	-0.0327756	0.0298008	0.272675	-0.03 (-0.09, 0.03)	0.0038391	0.0184911	-0.0170007	0.0222936	0.445713	-0.02 (-0.06, 0.03)	-0.0118412	0.0237682	0.618867	-0.01 (-0.06, 0.03)
	17513_11	ANXA11	P50995	211	-0.0219181	0.011762	0.0623959	-0.02 (-0.04, 1.14e-03)	0.283093	0.0806564	-0.0334367	0.0249392	0.181465	-0.03 (-0.08, 0.02)	0.000723136	0.593312	-0.0318159	0.0265746	0.231216	-0.03 (-0.08, 0.02)	-0.0504031	0.0256196	0.0504576	-0.05 (-0.10, -1.89e-04)
	18216_22	IL11RA	Q14626	211	0.0275693	0.0147639	0.0618539	0.03 (-1.37e-03, 0.06)	0.283093	1.30935e-06	0.047014	0.0293093	0.11021	0.05 (-0.01, 0.10)	-0.00122585	0.443213	0.0120763	0.0260026	0.642341	0.01 (-0.04, 0.06)	0.0187628	0.0265084	0.47985	0.02 (-0.03, 0.07)
	18275_5	CRIP1	P50238	211	0.0324536	0.017401	0.0621757	0.03 (-1.65e-03, 0.07)	0.283093	2.20831e-17	-0.0224963	0.0343364	0.513077	-0.02 (-0.09, 0.04)	0.00344733	0.0653325	0.0435512	0.0250428	0.0820229	0.04 (-0.01, 0.09)	0.0459682	0.0228307	0.0453446	0.05 (1.22e-03, 0.09)
	19202_10	BTK	Q06187	211	-0.024142	0.0129204	0.0616902	-0.02 (-0.05, 1.18e-03)	0.283093	0.045421	-0.0324078	0.0256672	0.208134	-0.03 (-0.08, 0.02)	0.000518168	0.709554	-0.0517122	0.0237816	0.0296703	-0.05 (-0.10, -0.01)	-0.0657614	0.0266426	0.0143754	-0.07 (-0.12, -0.01)
	3845_51	DYNLRB1	Q9NP97	211	-0.0220373	0.0117861	0.0615152	-0.02 (-0.05, 1.06e-03)	0.283093	0.0922326	-0.0509304	0.0247771	0.0410697	-0.05 (-0.10, -2.37e-03)	0.00181942	0.178121	-0.0448324	0.0209848	0.0326454	-0.04 (-0.09, -3.70e-03)	-0.0491636	0.0237131	0.0393674	-0.05 (-0.10, -2.69e-03)
	4563_61	PLCG1	P19174	211	0.0219522	0.0117456	0.0616271	0.02 (-1.07e-03, 0.04)	0.283093	0.061972	-0.0503599	0.0244715	0.0408411	-0.05 (-0.10, -2.40e-03)	0.00455075	0.00075558	0.00998194	0.0209321	0.633452	0.01 (-0.03, 0.05)	0.00881753	0.0235888	0.70893	0.01 (-0.04, 0.06)
	4693_72	HIBADH	P31937	211	0.021528	0.011533	0.0619517	0.02 (-1.08e-03, 0.04)	0.283093	0.201594	-0.0313905	0.0235131	0.183321	-0.03 (-0.08, 0.01)	0.00332257	0.00987659	-0.0111461	0.0209751	0.595143	-0.01 (-0.05, 0.03)	-0.00680124	0.0230395	0.768134	-0.01 (-0.05, 0.04)
	4889_82	WNT7A	O00755	211	0.0215144	0.0115468	0.0624281	0.02 (-1.12e-03, 0.04)	0.283093	0.488288	-0.0207212	0.022994	0.368543	-0.02 (-0.07, 0.02)	0.00263764	0.0348425	-0.0070316	0.0233575	0.763382	-0.01 (-0.05, 0.04)	-0.00345659	0.0222914	0.87692	-3.46e-03 (-0.05, 0.04)
	5066_134	CD300C	Q08708	211	0.0248158	0.0132815	0.0616988	0.02 (-1.22e-03, 0.05)	0.283093	0.00841327	0.0189185	0.026388	0.474215	0.02 (-0.03, 0.07)	0.0003757	0.796023	0.00109585	0.0210661	0.958513	1.10e-03 (-0.04, 0.04)	0.0055614	0.0229694	0.808922	0.01 (-0.04, 0.05)
	5581_28	FGL1	Q08830	211	-0.0290993	0.0156116	0.0623284	-0.03 (-0.06, 1.50e-03)	0.283093	5.30626e-13	-0.0207858	0.0310258	0.503628	-0.02 (-0.08, 0.04)	-0.000522678	0.756647	0.00637628	0.0239953	0.790447	0.01 (-0.04, 0.05)	0.0186793	0.0240585	0.438379	0.02 (-0.03, 0.07)
	5612_16	HINT2	Q9BX68	211	-0.0216172	0.0115922	0.062209	-0.02 (-0.04, 1.10e-03)	0.283093	0.699908	-0.0533211	0.0230459	0.0216569	-0.05 (-0.10, -0.01)	0.00198734	0.112963	-0.0457998	0.0222882	0.0398893	-0.05 (-0.09, -2.12e-03)	-0.0375744	0.0230931	0.105218	-0.04 (-0.08, 0.01)
	6390_18	NPS	P0C0P6	211	0.0248198	0.0133181	0.0623751	0.02 (-1.28e-03, 0.05)	0.283093	0.0237787	0.0165698	0.0264742	0.532073	0.02 (-0.04, 0.07)	0.000518056	0.718594	0.0318632	0.025101	0.204298	0.03 (-0.02, 0.08)	0.0322462	0.0226066	0.155236	0.03 (-0.01, 0.08)
	8285_64	ADCYAP1	P18509	211	0.0215798	0.0115696	0.0621495	0.02 (-1.10e-03, 0.04)	0.283093	0.230529	-0.0165852	0.0236018	0.483018	-0.02 (-0.06, 0.03)	0.00239464	0.0625462	-0.00483473	0.0231835	0.834806	-4.83e-03 (-0.05, 0.04)	0.00140553	0.0239954	0.953346	1.41e-03 (-0.05, 0.05)
	8646_61	LRRTM4	Q86VH4	211	0.0219188	0.0117661	0.06248	0.02 (-1.14e-03, 0.04)	0.283093	0.149376	-0.0407053	0.0239699	0.0909615	-0.04 (-0.09, 0.01)	0.00394784	0.00277298	0.00566692	0.0216903	0.793888	0.01 (-0.04, 0.05)	0.000598516	0.0231743	0.97942	5.99e-04 (-0.04, 0.05)
	8654_13	ADAM10	O14672	211	0.0218308	0.0116919	0.0618766	0.02 (-1.09e-03, 0.04)	0.283093	0.133397	-0.0385273	0.0239773	0.109604	-0.04 (-0.09, 0.01)	0.00380202	0.00393658	-0.00158206	0.0223546	0.94358	-1.58e-03 (-0.05, 0.04)	-0.00240865	0.0218088	0.912163	-2.41e-03 (-0.05, 0.04)
	8772_5	EFNB2	P52799	211	0.0217651	0.0116706	0.0621889	0.02 (-1.11e-03, 0.04)	0.283093	0.320277	-0.0337096	0.0232444	0.148494	-0.03 (-0.08, 0.01)	0.00349465	0.00620557	-0.00657093	0.0220671	0.765879	-0.01 (-0.05, 0.04)	-0.00201114	0.0236237	0.932237	-2.01e-03 (-0.05, 0.04)
	9544_24	C7orf69	Q9H7B7	211	0.021663	0.0116009	0.0618515	0.02 (-1.07e-03, 0.04)	0.283093	0.0853557	-0.0549909	0.0238556	0.0221391	-0.05 (-0.10, -0.01)	0.00482211	0.000257524	0.000820156	0.0182644	0.964183	8.20e-04 (-0.03, 0.04)	-0.0170098	0.0201726	0.40007	-0.02 (-0.06, 0.02)
	17384_110	PFKM	P08237	211	0.0306504	0.016474	0.0628113	0.03 (-1.64e-03, 0.06)	0.284069	1.82939e-14	-0.0295509	0.0324468	0.363477	-0.03 (-0.09, 0.03)	0.00377293	0.0329191	-0.0245938	0.0199549	0.217774	-0.02 (-0.06, 0.01)	-0.0198601	0.0257089	0.440687	-0.02 (-0.07, 0.03)
	6451_64	ASPN	Q9BXN1	211	0.0220654	0.0118581	0.0627735	0.02 (-1.18e-03, 0.05)	0.284069	0.0728609	0.0429504	0.0252369	0.0902629	0.04 (-0.01, 0.09)	-0.0013088	0.339433	0.0335821	0.0263094	0.201804	0.03 (-0.02, 0.09)	0.0251597	0.0276354	0.363647	0.03 (-0.03, 0.08)
	4533_76	ADAMTS15	Q8TE58	211	0.021654	0.0116467	0.0629927	0.02 (-1.17e-03, 0.04)	0.284627	0.311564	-0.0362705	0.0232032	0.119525	-0.04 (-0.08, 0.01)	0.00364216	0.00424251	0.0048225	0.0194751	0.804425	4.82e-03 (-0.03, 0.04)	-0.0106914	0.0237723	0.653362	-0.01 (-0.06, 0.04)
	14341_8	FAM69C	Q0P6D2	211	0.0561136	0.0302039	0.0631939	0.06 (-3.09e-03, 0.12)	0.285274	6.75518e-164	0.0205582	0.0598629	0.731626	0.02 (-0.10, 0.14)	0.00224562	0.492073	0.00900264	0.0212166	0.671332	0.01 (-0.03, 0.05)	0.002583	0.0248063	0.917168	2.58e-03 (-0.05, 0.05)
	13597_20	RAB31	Q13636	211	-0.0222399	0.0119766	0.0633179	-0.02 (-0.05, 1.23e-03)	0.285571	0.165229	-0.0350383	0.0248852	0.160618	-0.04 (-0.08, 0.01)	0.000804408	0.5521	-0.0388518	0.0226948	0.0869104	-0.04 (-0.08, 0.01)	-0.0469443	0.0256151	0.0682659	-0.05 (-0.10, 3.26e-03)
	13988_67	NMRAL1	Q9HBL8	211	-0.0245556	0.0132284	0.063414	-0.02 (-0.05, 1.37e-03)	0.285742	0.0278719	-0.0459576	0.0262522	0.0814789	-0.05 (-0.10, 0.01)	0.00134405	0.346303	-0.0449907	0.0255842	0.0786568	-0.04 (-0.10, 0.01)	-0.0514053	0.0246483	0.0382273	-0.05 (-0.10, -3.09e-03)
	7003_4	GALNT10	Q86SR1	211	0.0213559	0.0115271	0.0639287	0.02 (-1.24e-03, 0.04)	0.287796	0.0595099	-0.00755269	0.0244571	0.757771	-0.01 (-0.06, 0.04)	0.00182252	0.172092	-0.00335021	0.0228188	0.883276	-3.35e-03 (-0.05, 0.04)	-0.00566847	0.0232435	0.807567	-0.01 (-0.05, 0.04)
	10490_3	RPN1	P04843	211	0.0217674	0.0117591	0.064154	0.02 (-1.28e-03, 0.04)	0.288468	0.0838643	-0.00432684	0.024952	0.8625	-4.33e-03 (-0.05, 0.04)	0.00163616	0.22795	0.00608542	0.0248851	0.806812	0.01 (-0.04, 0.05)	0.00838073	0.0273324	0.759434	0.01 (-0.05, 0.06)
	17692_2	BTN3A3	O00478	211	0.0259815	0.0140379	0.0641954	0.03 (-1.53e-03, 0.05)	0.288468	3.86061e-06	0.00788889	0.0276596	0.775763	0.01 (-0.05, 0.06)	0.00114167	0.448456	-0.0092296	0.023856	0.698839	-0.01 (-0.06, 0.04)	-0.0178488	0.023328	0.445056	-0.02 (-0.06, 0.03)
	14132_21	HHLA2	Q9UM44	211	0.0235842	0.0127486	0.0643212	0.02 (-1.40e-03, 0.05)	0.288769	0.0325216	-0.0178267	0.025124	0.478776	-0.02 (-0.07, 0.03)	0.00259974	0.0576715	-0.0137518	0.018835	0.465319	-0.01 (-0.05, 0.02)	-0.0187822	0.0225427	0.405687	-0.02 (-0.06, 0.03)
	7918_114	AMY1A	P04745	211	-0.0248702	0.013448	0.0644055	-0.02 (-0.05, 1.49e-03)	0.288883	0.000239555	0.00536194	0.026614	0.840527	0.01 (-0.05, 0.06)	-0.00190109	0.189756	0.0088373	0.021273	0.677832	0.01 (-0.03, 0.05)	0.0164859	0.0228444	0.471306	0.02 (-0.03, 0.06)
	10082_251	NEFL	P07196	211	0.202072	0.109309	0.0645114	0.20 (-0.01, 0.42)	0.289094	0	0.217188	0.218211	0.320734	0.22 (-0.21, 0.64)	-0.000949621	0.93623	-0.00020818	0.0241005	0.993108	-2.08e-04 (-0.05, 0.05)	0.0076916	0.0253602	0.761966	0.01 (-0.04, 0.06)
	6594_64	SAYSD1	Q9NPB0	211	0.0233644	0.0126461	0.0646656	0.02 (-1.42e-03, 0.05)	0.289256	0.0410755	-0.0154125	0.0249486	0.537399	-0.02 (-0.06, 0.03)	0.00244701	0.0733361	0.000586742	0.0221972	0.978912	5.87e-04 (-0.04, 0.04)	0.0106792	0.0222518	0.631779	0.01 (-0.03, 0.05)
	8068_43	KIAA1161	Q6NSJ0	211	0.0243127	0.0131585	0.0646481	0.02 (-1.48e-03, 0.05)	0.289256	0.00214755	-0.0202896	0.0258094	0.432681	-0.02 (-0.07, 0.03)	0.00281217	0.0463769	0.0129184	0.0235282	0.582963	0.01 (-0.03, 0.06)	0.0278497	0.0238817	0.244875	0.03 (-0.02, 0.07)
	12455_48	MYNN	Q9NPC7	211	0.0236725	0.0128307	0.0650396	0.02 (-1.48e-03, 0.05)	0.290664	0.012617	-0.0454697	0.0241414	0.0610243	-0.05 (-0.09, 1.85e-03)	0.00444877	0.000956634	0.0018175	0.023066	0.937195	1.82e-03 (-0.04, 0.05)	0.00353241	0.0228586	0.877338	3.53e-03 (-0.04, 0.05)
	14271_23	RAB6B	Q9NRW1	211	-0.021863	0.0118533	0.0651152	-0.02 (-0.05, 1.37e-03)	0.290737	0.446107	-0.0285687	0.0236684	0.228781	-0.03 (-0.07, 0.02)	0.000421659	0.743151	-0.0324276	0.0242003	0.180256	-0.03 (-0.08, 0.02)	-0.0283762	0.0236165	0.230894	-0.03 (-0.07, 0.02)
	8018_43	VSIG2	Q96IQ7	211	-0.0215041	0.0116638	0.0652312	-0.02 (-0.04, 1.36e-03)	0.29099	0.237684	-0.068325	0.0236317	0.00424259	-0.07 (-0.11, -0.02)	0.00293775	0.0227011	-0.0516234	0.0227827	0.0234573	-0.05 (-0.10, -0.01)	-0.0551008	0.021725	0.0119307	-0.06 (-0.10, -0.01)
	12760_34	ZNF774	Q6NX45	211	0.0241474	0.0131084	0.0654562	0.02 (-1.55e-03, 0.05)	0.291729	0.00821537	-0.0451822	0.0254586	0.0773982	-0.05 (-0.10, 4.72e-03)	0.00435718	0.00185047	0.000704826	0.0191342	0.970616	7.05e-04 (-0.04, 0.04)	-0.0135724	0.0228704	0.553519	-0.01 (-0.06, 0.03)
	19277_4	TSTD1	Q8NFU3	211	-0.0220132	0.0119554	0.0655805	-0.02 (-0.05, 1.42e-03)	0.291753	0.104025	-0.0418494	0.0252057	0.0983497	-0.04 (-0.09, 0.01)	0.00124456	0.363522	-0.0327008	0.0236489	0.166738	-0.03 (-0.08, 0.01)	-0.0329229	0.0223444	0.142134	-0.03 (-0.08, 0.01)
	9876_20	ALDOC	P09972	211	0.0280502	0.0152324	0.0655511	0.03 (-1.81e-03, 0.06)	0.291753	5.49423e-08	-0.0120906	0.0302176	0.689478	-0.01 (-0.07, 0.05)	0.00251713	0.125947	0.00381114	0.0254338	0.880887	3.81e-03 (-0.05, 0.05)	0.00481491	0.0234406	0.837452	4.81e-03 (-0.04, 0.05)
	13942_140	SPSB1	Q96BD6	211	0.0213687	0.011615	0.0658034	0.02 (-1.40e-03, 0.04)	0.292479	0.0516868	-0.0524667	0.0242149	0.0313883	-0.05 (-0.10, -0.01)	0.00463516	0.000510755	0	0.0194365	1	0.00e+00 (-0.04, 0.04)	-0.00482749	0.0216728	0.823951	-4.83e-03 (-0.05, 0.04)
	8759_29	A4GALT	Q9NPC4	211	-0.0254742	0.0138563	0.0659949	-0.03 (-0.05, 1.68e-03)	0.292582	0.000206909	0.0087402	0.0274712	0.750683	0.01 (-0.05, 0.06)	-0.00214733	0.151044	0	0.0192911	1	0.00e+00 (-0.04, 0.04)	0.0167981	0.026215	0.522364	0.02 (-0.03, 0.07)
	8766_29	LILRA5	A6NI73	211	0.0260402	0.0141591	0.0658981	0.03 (-1.71e-03, 0.05)	0.292582	0.00420167	-0.0515381	0.0275216	0.0625144	-0.05 (-0.11, 2.40e-03)	0.00485615	0.0012939	-0.00507132	0.0208308	0.807654	-0.01 (-0.05, 0.04)	-0.036555	0.0263469	0.166777	-0.04 (-0.09, 0.02)
	9191_8	TFF2	Q03403	211	0.0220226	0.0119793	0.0660054	0.02 (-1.46e-03, 0.05)	0.292582	0.171425	0.0133335	0.0248593	0.592282	0.01 (-0.04, 0.06)	0.000547998	0.686003	0.0170647	0.0265679	0.520675	0.02 (-0.04, 0.07)	0.0269026	0.0275113	0.329261	0.03 (-0.03, 0.08)
	9609_25	ZNF275	Q9NSD4	211	0.0241026	0.0131195	0.0661866	0.02 (-1.61e-03, 0.05)	0.29312	0.00433832	-0.0417746	0.0256138	0.104408	-0.04 (-0.09, 0.01)	0.00412493	0.00326879	-0.00643996	0.0189649	0.734178	-0.01 (-0.04, 0.03)	-0.0127169	0.0234238	0.587772	-0.01 (-0.06, 0.03)
	11539_4	ATP5J2	P56134	211	0.0215172	0.0117304	0.0666068	0.02 (-1.47e-03, 0.04)	0.294132	0.0510624	-0.0434925	0.0245829	0.0783155	-0.04 (-0.09, 4.69e-03)	0.00409104	0.00247274	0.00893632	0.0200484	0.655787	0.01 (-0.03, 0.05)	-0.00731388	0.0251871	0.77181	-0.01 (-0.06, 0.04)
	16617_14	CASP14	P31944	211	0.0208372	0.0113604	0.0666238	0.02 (-1.43e-03, 0.04)	0.294132	0.894169	0.0148057	0.0225619	0.512401	0.01 (-0.03, 0.06)	0.000378247	0.757311	0.0324642	0.0226642	0.15203	0.03 (-0.01, 0.08)	0.0312611	0.0217791	0.152669	0.03 (-0.01, 0.07)
	5098_79	KLRF1	Q9NZS2	211	0.0211546	0.0115315	0.0665784	0.02 (-1.45e-03, 0.04)	0.294132	0.0907819	-0.0141544	0.0236959	0.550931	-0.01 (-0.06, 0.03)	0.00226121	0.0835274	0.00139508	0.0227157	0.951029	1.40e-03 (-0.04, 0.05)	0.00922936	0.0204871	0.652817	0.01 (-0.03, 0.05)
	9197_4	LGALS9	O00182	211	0.0246784	0.0134561	0.0666546	0.02 (-1.70e-03, 0.05)	0.294132	0.00593342	-0.0694056	0.0257347	0.00756842	-0.07 (-0.12, -0.02)	0.00589814	3.49447e-05	-0.0171558	0.0212987	0.420539	-0.02 (-0.06, 0.02)	-0.0152434	0.0218632	0.486437	-0.02 (-0.06, 0.03)
	4542_24	CLU	P10909	211	0.0272085	0.0148694	0.0672742	0.03 (-1.94e-03, 0.06)	0.296599	4.23444e-06	-0.00613548	0.0294745	0.835305	-0.01 (-0.06, 0.05)	0.00209405	0.191813	0.0216253	0.0275446	0.432394	0.02 (-0.03, 0.08)	0.0257029	0.0271128	0.34422	0.03 (-0.03, 0.08)
	12527_50	THRA	P10827	211	0.0234056	0.0128039	0.0675487	0.02 (-1.69e-03, 0.05)	0.297293	0.0243059	-0.0442163	0.0249054	0.0772916	-0.04 (-0.09, 4.60e-03)	0.00423483	0.00191699	-0.00247224	0.0220247	0.910626	-2.47e-03 (-0.05, 0.04)	-0.00227214	0.023689	0.923679	-2.27e-03 (-0.05, 0.04)
	2752_62	GDF5	P43026	211	-0.0248154	0.0135753	0.0675527	-0.02 (-0.05, 1.79e-03)	0.297293	0.000883516	-0.0841383	0.0266289	0.00181374	-0.08 (-0.14, -0.03)	0.00371253	0.0106336	-0.0549997	0.0223222	0.0137436	-0.05 (-0.10, -0.01)	-0.0382852	0.0266706	0.152637	-0.04 (-0.09, 0.01)
	16079_2	TEC	P42680	211	-0.0219872	0.0120322	0.0676446	-0.02 (-0.05, 1.60e-03)	0.29743	0.102843	-0.0447512	0.0252552	0.0778587	-0.04 (-0.09, 4.75e-03)	0.00143328	0.297465	-0.0492426	0.0243808	0.0434118	-0.05 (-0.10, -1.46e-03)	-0.052299	0.0254401	0.0410418	-0.05 (-0.10, -2.44e-03)
	13486_9	PKD2	Q13563	211	0.0206851	0.0113394	0.0681237	0.02 (-1.54e-03, 0.04)	0.298467	0.268863	-0.0314308	0.0227844	0.16922	-0.03 (-0.08, 0.01)	0.00327568	0.00867412	-0.00150939	0.0203332	0.940825	-1.51e-03 (-0.04, 0.04)	-0.00222633	0.0232426	0.923781	-2.23e-03 (-0.05, 0.04)
	18859_7	EIF4EBP3	O60516	211	0.0208814	0.0114456	0.0680908	0.02 (-1.55e-03, 0.04)	0.298467	0.257914	-0.0245478	0.0231802	0.290822	-0.02 (-0.07, 0.02)	0.00284972	0.0243054	-0.0194337	0.0193298	0.314716	-0.02 (-0.06, 0.02)	-0.0291966	0.0234181	0.213877	-0.03 (-0.08, 0.02)
	8556_5	FAM134B	Q9H6L5	211	0.0209476	0.011477	0.067975	0.02 (-1.55e-03, 0.04)	0.298467	0.232057	-0.00684461	0.0235275	0.771402	-0.01 (-0.05, 0.04)	0.00174461	0.173023	0.00556241	0.021311	0.794084	0.01 (-0.04, 0.05)	0.0105164	0.0226558	0.642998	0.01 (-0.03, 0.05)
	9504_19	RAB27A	P51159	211	0.0233964	0.0128247	0.0681024	0.02 (-1.74e-03, 0.05)	0.298467	0.0309051	-0.0215093	0.0252975	0.396155	-0.02 (-0.07, 0.03)	0.00281382	0.0412202	-0.0143506	0.0211564	0.497574	-0.01 (-0.06, 0.03)	-0.0178646	0.0251308	0.477956	-0.02 (-0.07, 0.03)
	9294_45	MFAP2	P55001	211	0.0251186	0.0137751	0.0682318	0.03 (-1.88e-03, 0.05)	0.298674	0.00320984	-0.0066048	0.0272054	0.808417	-0.01 (-0.06, 0.05)	0.00199298	0.178056	0.00113899	0.0236055	0.961516	1.14e-03 (-0.05, 0.05)	-0.000916842	0.0239139	0.969454	-9.17e-04 (-0.05, 0.05)
	5623_11	CD300LF	Q8TDQ1	211	0.0211461	0.0116011	0.0683388	0.02 (-1.59e-03, 0.04)	0.298825	0.228859	-0.0469717	0.0232407	0.0445447	-0.05 (-0.09, -1.42e-03)	0.00429234	0.0008248	-0.0116551	0.0207038	0.573474	-0.01 (-0.05, 0.03)	-0.0195687	0.0226446	0.388483	-0.02 (-0.06, 0.02)
	8955_60	GLT8D1	Q68CQ7	211	0.0209185	0.0114783	0.0683881	0.02 (-1.58e-03, 0.04)	0.298825	0.309289	-0.0340895	0.0228382	0.137036	-0.03 (-0.08, 0.01)	0.00345259	0.0057184	-0.00273489	0.021317	0.897915	-2.73e-03 (-0.04, 0.04)	0.000461658	0.0207041	0.982231	4.62e-04 (-0.04, 0.04)
	9202_309	ATP5O	P48047	211	-0.0213086	0.0117008	0.0685884	-0.02 (-0.04, 1.62e-03)	0.299434	0.856022	-0.0219923	0.0231915	0.344076	-0.02 (-0.07, 0.02)	4.27966e-05	0.972795	-0.0281228	0.0233399	0.228231	-0.03 (-0.07, 0.02)	-0.0251828	0.0247532	0.310156	-0.03 (-0.07, 0.02)
	3187_52	CRISP3	P54108	211	0.0212573	0.011678	0.0687155	0.02 (-1.63e-03, 0.04)	0.299722	0.654083	-0.0381144	0.0231943	0.101832	-0.04 (-0.08, 0.01)	0.00371919	0.00340328	-0.00979976	0.0214485	0.647746	-0.01 (-0.05, 0.03)	-0.00853908	0.0239504	0.7218	-0.01 (-0.06, 0.04)
	2620_4	IL6ST	P40189	211	0.0256018	0.0140772	0.0689613	0.03 (-1.99e-03, 0.05)	0.300527	0.00113544	0.0506553	0.0279119	0.0709841	0.05 (-4.05e-03, 0.11)	-0.00157343	0.299816	0.0254108	0.025841	0.325433	0.03 (-0.03, 0.08)	0.00799557	0.0256704	0.755752	0.01 (-0.04, 0.06)
	18308_30	STXBP6	Q8NFX7	211	0.0275502	0.0151581	0.0691375	0.03 (-2.16e-03, 0.06)	0.300937	2.92694e-09	-0.0105644	0.0298692	0.723929	-0.01 (-0.07, 0.05)	0.00240519	0.140519	-0.00454828	0.0201712	0.821603	-4.55e-03 (-0.04, 0.03)	-0.0110493	0.0213281	0.604959	-0.01 (-0.05, 0.03)
	7181_17	VAPB	O95292	211	0.0229006	0.0126021	0.0691864	0.02 (-1.80e-03, 0.05)	0.300937	0.0349066	-0.0222778	0.0247819	0.36971	-0.02 (-0.07, 0.03)	0.00283656	0.0359367	0.00101228	0.0194134	0.958414	1.01e-03 (-0.04, 0.04)	-0.0252432	0.0239137	0.292366	-0.03 (-0.07, 0.02)
	7210_25	APLP1	P51693	211	-0.0273191	0.0150365	0.0692395	-0.03 (-0.06, 2.15e-03)	0.300937	3.9508e-07	0.0571209	0.0291487	0.0513677	0.06 (-1.06e-05, 0.11)	-0.00529184	0.000947808	-0.00272721	0.0203012	0.893136	-2.73e-03 (-0.04, 0.04)	0.0174854	0.0238714	0.464691	0.02 (-0.03, 0.06)
	9994_217	ATP4B	P51164	211	0.0211438	0.0116466	0.0694554	0.02 (-1.68e-03, 0.04)	0.301609	0.335578	-0.0508936	0.0230984	0.0286634	-0.05 (-0.10, -0.01)	0.0045226	0.000381382	-0.00583337	0.0209014	0.780175	-0.01 (-0.05, 0.04)	-0.0103651	0.0225115	0.645681	-0.01 (-0.05, 0.03)
	12457_10	ADI1	Q9BV57	211	0.0232082	0.0127996	0.069802	0.02 (-1.88e-03, 0.05)	0.302846	0.0136169	-0.010246	0.0252513	0.685333	-0.01 (-0.06, 0.04)	0.00210471	0.12624	0.0170073	0.0246842	0.490827	0.02 (-0.03, 0.07)	0.017429	0.0249152	0.484994	0.02 (-0.03, 0.07)
	7100_31	CD2	P06729	211	-0.0226964	0.0125241	0.0699524	-0.02 (-0.05, 1.85e-03)	0.30323	0.0383374	-0.0157323	0.0248558	0.527463	-0.02 (-0.06, 0.03)	-0.000438676	0.745806	0.0167564	0.0190949	0.380198	0.02 (-0.02, 0.05)	0.0115426	0.0227895	0.613045	0.01 (-0.03, 0.06)
	18301_10	NAIF1	Q69YI7	211	-0.0212807	0.0117557	0.0702569	-0.02 (-0.04, 1.76e-03)	0.304281	0.485389	-0.0547513	0.0233468	0.019958	-0.05 (-0.10, -0.01)	0.00210191	0.0985508	-0.0438848	0.0232857	0.0594811	-0.04 (-0.09, 1.76e-03)	-0.0352796	0.0252166	0.16327	-0.04 (-0.08, 0.01)
	7827_20	ADAM32	Q8TC27	211	0.0210214	0.011615	0.0703206	0.02 (-1.74e-03, 0.04)	0.304289	0.0505576	-0.00883397	0.0248037	0.722084	-0.01 (-0.06, 0.04)	0.00187726	0.164819	0.00999329	0.0241304	0.678774	0.01 (-0.04, 0.06)	0.00440626	0.0224056	0.844285	4.41e-03 (-0.04, 0.05)
	10053_5	ILK	Q13418	211	-0.0218407	0.0120733	0.070449	-0.02 (-0.05, 1.82e-03)	0.304575	0.064077	-0.021061	0.0258057	0.415352	-0.02 (-0.07, 0.03)	-4.89684e-05	0.972136	-0.0524762	0.0235494	0.0258576	-0.05 (-0.10, -0.01)	-0.0508933	0.0268855	0.0597374	-0.05 (-0.10, 1.80e-03)
	10081_17	SATB2	Q9UPW6	211	0.0213554	0.0118328	0.0711126	0.02 (-1.84e-03, 0.04)	0.305573	0.104182	-0.0402608	0.024483	0.101589	-0.04 (-0.09, 0.01)	0.00386854	0.0039681	-0.00255363	0.0200557	0.898682	-2.55e-03 (-0.04, 0.04)	-0.00323076	0.0249855	0.89724	-3.23e-03 (-0.05, 0.05)
	10978_39	GH2	P01242	211	-0.0208758	0.0115631	0.071015	-0.02 (-0.04, 1.79e-03)	0.305573	0.200469	-0.0335069	0.0239191	0.162744	-0.03 (-0.08, 0.01)	0.000791985	0.541771	0.0089119	0.0203316	0.661148	0.01 (-0.03, 0.05)	0.00851423	0.0250604	0.734386	0.01 (-0.04, 0.06)
	14091_42	CBR3	O75828	211	-0.0214061	0.0118501	0.070855	-0.02 (-0.04, 1.82e-03)	0.305573	0.273754	-0.0403188	0.0241744	0.0968465	-0.04 (-0.09, 0.01)	0.00118629	0.366056	-0.0502164	0.0200747	0.0123677	-0.05 (-0.09, -0.01)	-0.0513658	0.025348	0.0439862	-0.05 (-0.10, -1.68e-03)
	19116_1	MUTED	Q8TDH9	211	0.0234262	0.0129804	0.0711157	0.02 (-2.02e-03, 0.05)	0.305573	0.0111008	-0.0379825	0.0253263	0.135195	-0.04 (-0.09, 0.01)	0.00386806	0.00545811	-0.00448837	0.0186323	0.80964	-4.49e-03 (-0.04, 0.03)	-0.00915755	0.0221098	0.679162	-0.01 (-0.05, 0.03)
	19586_89	RAB3C	Q96E17	211	-0.0217279	0.0120328	0.0709612	-0.02 (-0.05, 1.86e-03)	0.305573	0.10817	-0.0384104	0.0253552	0.131309	-0.04 (-0.09, 0.01)	0.00104412	0.447286	-0.0420374	0.0217736	0.053525	-0.04 (-0.08, 6.39e-04)	-0.0473274	0.0257963	0.0679707	-0.05 (-0.10, 3.23e-03)
	5095_21	KIR2DL4	Q99706	211	0.0218912	0.0121174	0.0708253	0.02 (-1.86e-03, 0.05)	0.305573	0.249278	-0.0358513	0.0244016	0.143277	-0.04 (-0.08, 0.01)	0.0036149	0.00666138	0.00150006	0.0205439	0.941792	1.50e-03 (-0.04, 0.04)	-0.010551	0.0259905	0.685187	-0.01 (-0.06, 0.04)
	6247_9	SIRPB1	O00241	211	0.0181143	0.0100302	0.0709224	0.02 (-1.54e-03, 0.04)	0.305573	0.890869	0.0200359	0.02008	0.319528	0.02 (-0.02, 0.06)	-0.000120352	0.912145	0.0122639	0.020245	0.544665	0.01 (-0.03, 0.05)	0.00795849	0.0203627	0.696314	0.01 (-0.03, 0.05)
	7994_41	ERO1LB	Q86YB8	211	0.0256512	0.0142227	0.0713042	0.03 (-2.23e-03, 0.05)	0.306115	4.18323e-05	-0.0240408	0.0280774	0.392849	-0.02 (-0.08, 0.03)	0.00312425	0.0418717	-0.0120599	0.0197737	0.541933	-0.01 (-0.05, 0.03)	-0.0298264	0.0226805	0.189921	-0.03 (-0.07, 0.01)
	12391_27	PDZD7	Q9H5P4	211	0.0210935	0.0117011	0.0714374	0.02 (-1.84e-03, 0.04)	0.306151	0.0885807	-0.0401385	0.0243178	0.100327	-0.04 (-0.09, 0.01)	0.00384858	0.00395183	0.0103875	0.0235272	0.658843	0.01 (-0.04, 0.06)	0.0144936	0.0226543	0.523019	0.01 (-0.03, 0.06)
	9350_3	FSTL4	Q6MZW2	211	0.0212164	0.0117691	0.0714314	0.02 (-1.85e-03, 0.04)	0.306151	0.0723984	-0.0448561	0.0245085	0.0686405	-0.04 (-0.09, 3.18e-03)	0.00414918	0.00206028	-0.0056175	0.0188677	0.765909	-0.01 (-0.04, 0.03)	-0.0258547	0.0264009	0.328553	-0.03 (-0.08, 0.03)
	11264_33	XDH	P47989	211	0.0212765	0.0118109	0.0716337	0.02 (-1.87e-03, 0.04)	0.306569	0.159144	-0.0123325	0.0256907	0.631703	-0.01 (-0.06, 0.04)	0.00201618	0.137366	0.00194936	0.022671	0.931478	1.95e-03 (-0.04, 0.05)	0.00260273	0.0274925	0.924667	2.60e-03 (-0.05, 0.06)
	12707_26	DPYSL3	Q14195	211	-0.0233024	0.0129366	0.0716597	-0.02 (-0.05, 2.05e-03)	0.306569	0.0421747	-0.0533154	0.0256014	0.0385118	-0.05 (-0.10, -3.14e-03)	0.00187956	0.176057	-0.0481796	0.0246567	0.0506994	-0.05 (-0.10, 1.48e-04)	-0.0533739	0.0245182	0.0306028	-0.05 (-0.10, -0.01)
	5230_99	HMGCR	P04035	211	0.020807	0.0115574	0.0718109	0.02 (-1.85e-03, 0.04)	0.306948	0.452533	0.00432437	0.0229756	0.85089	4.32e-03 (-0.04, 0.05)	0.00103795	0.406655	0.0105566	0.0238948	0.658638	0.01 (-0.04, 0.06)	0.0169121	0.024258	0.486464	0.02 (-0.03, 0.06)
	19194_9	DTD1	Q8TEA8	211	-0.0212064	0.0117845	0.071937	-0.02 (-0.04, 1.89e-03)	0.307219	0.0802391	-0.0381046	0.0250038	0.129032	-0.04 (-0.09, 0.01)	0.00105914	0.434929	-0.0583367	0.0227774	0.0104323	-0.06 (-0.10, -0.01)	-0.0635738	0.0269657	0.0193137	-0.06 (-0.12, -0.01)
	8597_1	TMEM9	Q9P0T7	211	0.0238181	0.0132397	0.0720195	0.02 (-2.13e-03, 0.05)	0.307304	0.0432727	0.0101092	0.0263686	0.701827	0.01 (-0.04, 0.06)	0.00085873	0.548175	0.0151826	0.024282	0.531799	0.02 (-0.03, 0.06)	0.0177097	0.0231556	0.445241	0.02 (-0.03, 0.06)
	19280_29	UBE2D3	P61077	211	0.023772	0.0132185	0.0721162	0.02 (-2.14e-03, 0.05)	0.307368	0.00849365	-0.0521111	0.0255491	0.0426441	-0.05 (-0.10, -2.03e-03)	0.004779	0.000702222	-0.0170281	0.021952	0.437928	-0.02 (-0.06, 0.03)	-0.0185339	0.0227297	0.415765	-0.02 (-0.06, 0.03)
	5443_62	NPPA	P01160	211	0.0212386	0.0118142	0.0722225	0.02 (-1.92e-03, 0.04)	0.307368	0.498489	-0.0291971	0.0234368	0.214241	-0.03 (-0.08, 0.02)	0.00317978	0.0134901	-0.0060465	0.0220521	0.783937	-0.01 (-0.05, 0.04)	-0.00733017	0.0236329	0.756741	-0.01 (-0.05, 0.04)
	9014_18	TMEM25	Q86YD3	211	0.0207278	0.0115276	0.0721624	0.02 (-1.87e-03, 0.04)	0.307368	0.20183	-0.0196989	0.0234239	0.401323	-0.02 (-0.07, 0.03)	0.00255612	0.0464117	0.00188417	0.0240152	0.937464	1.88e-03 (-0.05, 0.05)	-0.00666659	0.022506	0.767359	-0.01 (-0.05, 0.04)
	10087_10	CRYAA	P02489	211	0.0209663	0.0116971	0.0730618	0.02 (-1.96e-03, 0.04)	0.308485	0.0696416	-0.0221314	0.0245826	0.369003	-0.02 (-0.07, 0.03)	0.00272681	0.0433535	-0.00515183	0.022648	0.820055	-0.01 (-0.05, 0.04)	-0.00650459	0.0214083	0.761554	-0.01 (-0.05, 0.04)
	10637_50	KIAA1324	Q6UXG2	211	0.0209045	0.0116632	0.0730778	0.02 (-1.96e-03, 0.04)	0.308485	0.296363	0.0240591	0.0237731	0.312693	0.02 (-0.02, 0.07)	-0.000197635	0.878056	0.0256043	0.0249333	0.304462	0.03 (-0.02, 0.07)	0.0241681	0.0252121	0.338866	0.02 (-0.03, 0.07)
	11117_2	SPATA20	Q8TB22	211	0.0215594	0.0120327	0.0731748	0.02 (-2.02e-03, 0.05)	0.308485	0.170571	-0.0301635	0.0247115	0.223603	-0.03 (-0.08, 0.02)	0.00323896	0.0162898	-0.0108297	0.0220697	0.623635	-0.01 (-0.05, 0.03)	-0.00667639	0.0230406	0.772281	-0.01 (-0.05, 0.04)
	12667_2	GDA	Q9Y2T3	211	0.0217671	0.0121487	0.0731764	0.02 (-2.04e-03, 0.05)	0.308485	0.320894	-0.0121254	0.0245283	0.621582	-0.01 (-0.06, 0.04)	0.00212802	0.111167	0.00989891	0.0215691	0.646278	0.01 (-0.03, 0.05)	0.0118174	0.0238387	0.620607	0.01 (-0.03, 0.06)
	13628_58	GRB14	Q14449	211	0.0233515	0.0130205	0.0729029	0.02 (-2.17e-03, 0.05)	0.308485	0.027371	-0.0353922	0.0254495	0.1658	-0.04 (-0.09, 0.01)	0.00369799	0.00811029	-0.0116026	0.0203787	0.56912	-0.01 (-0.05, 0.03)	-0.0161659	0.0223258	0.469816	-0.02 (-0.06, 0.03)
	4959_2	AGR2	O95994	211	0.021149	0.0117852	0.0727276	0.02 (-1.95e-03, 0.04)	0.308485	0.142946	-0.0288893	0.0243442	0.236692	-0.03 (-0.08, 0.02)	0.00313808	0.0182821	0.000694811	0.0219858	0.974789	6.95e-04 (-0.04, 0.04)	0.00809	0.0232923	0.728695	0.01 (-0.04, 0.05)
	6912_6	EFHA2	Q86XE3	211	0.0234601	0.0130868	0.0730289	0.02 (-2.19e-03, 0.05)	0.308485	0.00382655	-0.0226739	0.025738	0.379356	-0.02 (-0.07, 0.03)	0.00289905	0.0391165	-0.00660938	0.0211578	0.754748	-0.01 (-0.05, 0.03)	-0.00566651	0.0238686	0.812574	-0.01 (-0.05, 0.04)
	6969_14	WFDC5	Q8TCV5	211	0.0231916	0.0129267	0.0727996	0.02 (-2.14e-03, 0.05)	0.308485	0.0189341	-0.0463537	0.0251965	0.0672328	-0.05 (-0.10, 3.03e-03)	0.00435053	0.0016323	-0.00592187	0.0209129	0.777048	-0.01 (-0.05, 0.04)	-0.00941351	0.0236195	0.690631	-0.01 (-0.06, 0.04)
	7875_86	PLEK	P08567	211	-0.0213079	0.0118768	0.0728016	-0.02 (-0.04, 1.97e-03)	0.308485	0.0894715	-0.0166597	0.0251474	0.508393	-0.02 (-0.07, 0.03)	-0.000291806	0.830755	-0.0364827	0.0248098	0.141428	-0.04 (-0.09, 0.01)	-0.0332223	0.0261477	0.20529	-0.03 (-0.08, 0.02)
	9850_38	EIF1AX	P47813	211	0.0209745	0.0116954	0.0729095	0.02 (-1.95e-03, 0.04)	0.308485	0.246801	-0.0275498	0.0236537	0.245462	-0.03 (-0.07, 0.02)	0.00305832	0.0183895	-0.0123252	0.0211576	0.560202	-0.01 (-0.05, 0.03)	-0.0134337	0.0222272	0.546241	-0.01 (-0.06, 0.03)
	9995_6	DUT	P33316	211	-0.0208673	0.0116313	0.0728036	-0.02 (-0.04, 1.93e-03)	0.308485	0.0873605	-0.0513133	0.0244818	0.0372879	-0.05 (-0.10, -3.33e-03)	0.00191559	0.151167	-0.0444257	0.0197534	0.0245113	-0.04 (-0.08, -0.01)	-0.0570704	0.0237836	0.0172875	-0.06 (-0.10, -0.01)
	8034_6	DRGX	A6NNA5	211	0.0204945	0.0114444	0.0733269	0.02 (-1.94e-03, 0.04)	0.308854	0.401341	-0.0164993	0.0228268	0.470608	-0.02 (-0.06, 0.03)	0.00234044	0.0620549	-0.00232219	0.0200724	0.907897	-2.32e-03 (-0.04, 0.04)	-0.00774603	0.0247141	0.754269	-0.01 (-0.06, 0.04)
	16599_38	GPN1	Q9HCN4	211	-0.0229642	0.0128394	0.0736844	-0.02 (-0.05, 2.20e-03)	0.310094	0.0454589	-0.0555483	0.0253961	0.0298314	-0.06 (-0.11, -0.01)	0.00204646	0.138884	-0.0492106	0.0202745	0.015215	-0.05 (-0.09, -0.01)	-0.0579261	0.0227916	0.0117576	-0.06 (-0.10, -0.01)
	18411_83	ARL15	Q9NXU5	211	0.0245667	0.0137416	0.0738143	0.02 (-2.37e-03, 0.05)	0.310109	0.000490684	-0.0436359	0.0267722	0.10463	-0.04 (-0.10, 0.01)	0.00427513	0.00354259	-0.0255433	0.0193133	0.185978	-0.03 (-0.06, 0.01)	-0.0428373	0.0255948	0.0956843	-0.04 (-0.09, 0.01)
	2681_23	HGF	P14210	211	0.0240031	0.0134247	0.0737797	0.02 (-2.31e-03, 0.05)	0.310109	0.00828136	-0.0740329	0.0255185	0.004116	-0.07 (-0.12, -0.02)	0.00615712	1.40743e-05	0.0169158	0.019901	0.395328	0.02 (-0.02, 0.06)	-0.0267567	0.0244845	0.275734	-0.03 (-0.07, 0.02)
	13013_41	PARK2	O60260	211	0.022601	0.0126459	0.0739026	0.02 (-2.19e-03, 0.05)	0.310214	0.0452688	-0.0476818	0.0245402	0.0533587	-0.05 (-0.10, 4.17e-04)	0.00440729	0.00108116	-0.00889156	0.0194693	0.647889	-0.01 (-0.05, 0.03)	-0.0132426	0.0248315	0.594391	-0.01 (-0.06, 0.04)
	9872_23	CTNNA2	P26232	211	0.0209735	0.0117386	0.0739857	0.02 (-2.03e-03, 0.04)	0.310297	0.610312	-0.0085275	0.0233557	0.715396	-0.01 (-0.05, 0.04)	0.00184169	0.1455	0.00245002	0.0226309	0.913789	2.45e-03 (-0.04, 0.05)	0.00534127	0.0240908	0.824752	0.01 (-0.04, 0.05)
	11218_84	TPMT	P51580	211	0.0271556	0.0152167	0.0743276	0.03 (-2.67e-03, 0.06)	0.31093	2.15393e-08	-0.0516686	0.0296138	0.0824985	-0.05 (-0.11, 0.01)	0.00494428	0.00233866	-0.00222822	0.0229097	0.922519	-2.23e-03 (-0.05, 0.04)	9.72624e-05	0.023735	0.996734	9.73e-05 (-0.05, 0.05)
	11237_49	PCOLCE	Q15113	211	-0.0253572	0.0142043	0.0742313	-0.03 (-0.05, 2.48e-03)	0.31093	9.75117e-05	-0.0361247	0.0282474	0.202361	-0.04 (-0.09, 0.02)	0.000675825	0.659464	-0.0235917	0.0208008	0.256722	-0.02 (-0.06, 0.02)	-0.0218886	0.0249868	0.382028	-0.02 (-0.07, 0.03)
	13691_10	SLC5A8	Q8N695	211	0.033316	0.018673	0.0743948	0.03 (-3.28e-03, 0.07)	0.31093	5.14653e-22	-0.0198311	0.0368189	0.590728	-0.02 (-0.09, 0.05)	0.00334403	0.0959424	0.034217	0.0269719	0.204578	0.03 (-0.02, 0.09)	0.0396924	0.0260926	0.12971	0.04 (-0.01, 0.09)
	15440_57	PCSK2	P16519	211	0.0210335	0.0117913	0.0744534	0.02 (-2.08e-03, 0.04)	0.31093	0.604813	-0.0147162	0.023313	0.528571	-0.01 (-0.06, 0.03)	0.0022582	0.076924	-0.00413533	0.0227507	0.855765	-4.14e-03 (-0.05, 0.04)	-0.00327321	0.0237273	0.890411	-3.27e-03 (-0.05, 0.04)
	6321_65	PCDHGA10	Q9Y5H3	211	0.0208507	0.0116884	0.0744443	0.02 (-2.06e-03, 0.04)	0.31093	0.106196	-0.00235816	0.0246011	0.923727	-2.36e-03 (-0.05, 0.05)	0.00145584	0.276185	-0.00825165	0.0226309	0.715396	-0.01 (-0.05, 0.04)	-0.0119305	0.0261749	0.649005	-0.01 (-0.06, 0.04)
	9561_21	VCAN	P13611	211	0.0207618	0.0116431	0.074557	0.02 (-2.06e-03, 0.04)	0.311098	0.0823982	-0.0210897	0.0245791	0.391856	-0.02 (-0.07, 0.03)	0.0026189	0.0503044	0.0133365	0.0228466	0.559394	0.01 (-0.03, 0.06)	-0.0016982	0.0225545	0.940053	-1.70e-03 (-0.05, 0.04)
	11441_11	PYGL	P06737	211	0.022923	0.0128586	0.0746367	0.02 (-2.28e-03, 0.05)	0.311166	0.00862065	-0.0200877	0.0253072	0.42824	-0.02 (-0.07, 0.03)	0.00271758	0.0503199	-0.0103284	0.0202314	0.609691	-0.01 (-0.05, 0.03)	-0.0121304	0.0225409	0.591045	-0.01 (-0.06, 0.03)
	8002_27	TMPRSS5	Q9H3S3	211	0.0208843	0.0117315	0.0750436	0.02 (-2.11e-03, 0.04)	0.312331	0.14177	-0.0157014	0.0244567	0.521569	-0.02 (-0.06, 0.03)	0.00228952	0.0851934	-0.00562224	0.0223879	0.801715	-0.01 (-0.05, 0.04)	0.003651	0.021525	0.865475	3.65e-03 (-0.04, 0.05)
	9450_18	CDK2AP1	O14519	211	0.0207174	0.0116355	0.0749891	0.02 (-2.09e-03, 0.04)	0.312331	0.259014	-0.0173115	0.023908	0.469822	-0.02 (-0.06, 0.03)	0.00236915	0.0679402	0.00379743	0.0241002	0.874797	3.80e-03 (-0.04, 0.05)	0.00431137	0.0252183	0.864418	4.31e-03 (-0.05, 0.05)
	13479_8	FAM171A2	A8MVW0	211	0.0237799	0.0133699	0.0753029	0.02 (-2.43e-03, 0.05)	0.313016	0.00493461	-0.0456504	0.0260934	0.0816725	-0.05 (-0.10, 0.01)	0.00433718	0.00236841	-0.00926218	0.0189858	0.625658	-0.01 (-0.05, 0.03)	-0.0248714	0.0238123	0.297466	-0.02 (-0.07, 0.02)
	5134_52	HAVCR2	Q8TDQ0	211	0.0247121	0.0138956	0.0753356	0.02 (-2.52e-03, 0.05)	0.313016	3.03454e-05	-0.0460768	0.0269352	0.0886285	-0.05 (-0.10, 0.01)	0.00444364	0.00260946	-0.0169556	0.0196491	0.388183	-0.02 (-0.06, 0.02)	-0.0295647	0.0255621	0.248757	-0.03 (-0.08, 0.02)
	14065_11	CD5	P06127	211	0.0204388	0.0115088	0.0757437	0.02 (-2.12e-03, 0.04)	0.314179	0.0933149	-0.0286166	0.0240367	0.235186	-0.03 (-0.08, 0.02)	0.00307362	0.0190702	-0.0117072	0.0231793	0.613508	-0.01 (-0.06, 0.03)	-0.0171604	0.0216433	0.428745	-0.02 (-0.06, 0.03)
	18294_26	SOX2	P48431	211	0.0209854	0.0118154	0.0757148	0.02 (-2.17e-03, 0.04)	0.314179	0.0635716	-0.0232857	0.0249441	0.351632	-0.02 (-0.07, 0.03)	0.00278175	0.0410339	-0.000750333	0.0229033	0.973865	-7.50e-04 (-0.05, 0.04)	-0.00254216	0.0234174	0.913656	-2.54e-03 (-0.05, 0.04)
	9847_21	TGIF2	Q9GZN2	211	0.0202984	0.0114337	0.0758459	0.02 (-2.11e-03, 0.04)	0.314338	0.392055	-0.00119684	0.0227925	0.958172	-1.20e-03 (-0.05, 0.04)	0.00135879	0.275049	0.00393192	0.0239654	0.869679	3.93e-03 (-0.04, 0.05)	0.00469606	0.0225257	0.83506	4.70e-03 (-0.04, 0.05)
	4908_6	ENG	P17813	211	0.0236401	0.0133232	0.0760037	0.02 (-2.47e-03, 0.05)	0.314461	0.0115494	0.0427604	0.0265224	0.10842	0.04 (-0.01, 0.09)	-0.00119757	0.405267	0.0190304	0.0246722	0.440513	0.02 (-0.03, 0.07)	0.0192386	0.0239401	0.422527	0.02 (-0.03, 0.07)
	5060_62	CD274	Q9NZQ7	211	0.0206698	0.011647	0.0759496	0.02 (-2.16e-03, 0.04)	0.314461	0.293058	0.00584668	0.0237547	0.805825	0.01 (-0.04, 0.05)	0.000925259	0.471054	0.00242837	0.0215481	0.910272	2.43e-03 (-0.04, 0.04)	0.00329575	0.0256627	0.897935	3.30e-03 (-0.05, 0.05)
	9183_7	IFNAR1	P17181	211	0.0217276	0.0122541	0.0762138	0.02 (-2.29e-03, 0.05)	0.315064	0.659256	0.00766855	0.0242753	0.752394	0.01 (-0.04, 0.06)	0.000879782	0.503024	-0.00284777	0.0244961	0.907451	-2.85e-03 (-0.05, 0.05)	-4.07455e-05	0.0291466	0.998886	-4.07e-05 (-0.06, 0.06)
	4719_58	PDIA3	P30101	211	-0.0225973	0.0127591	0.0765478	-0.02 (-0.05, 2.41e-03)	0.316178	0.0421766	-0.0523021	0.025294	0.0398933	-0.05 (-0.10, -2.73e-03)	0.001865	0.175558	-0.0374962	0.0219437	0.0874986	-0.04 (-0.08, 0.01)	-0.0488553	0.0255732	0.0574423	-0.05 (-0.10, 1.27e-03)
	13113_7	SPP1	P10451	211	-0.0210976	0.0119247	0.076854	-0.02 (-0.04, 2.27e-03)	0.317176	0.123876	-0.0176501	0.0249915	0.480823	-0.02 (-0.07, 0.03)	-0.000216719	0.873198	-0.0117519	0.0230496	0.610156	-0.01 (-0.06, 0.03)	-0.0201665	0.0243287	0.408093	-0.02 (-0.07, 0.03)
	9577_26	SYT2	Q8N9I0	211	0.0207396	0.011729	0.0770222	0.02 (-2.25e-03, 0.04)	0.317603	0.294817	-0.00785492	0.0237172	0.740832	-0.01 (-0.05, 0.04)	0.00180051	0.163751	0.0129267	0.024142	0.592342	0.01 (-0.03, 0.06)	0.0260015	0.0227197	0.253741	0.03 (-0.02, 0.07)
	6975_52	SNAPIN	O95295	211	0.0225294	0.012748	0.0771789	0.02 (-2.46e-03, 0.05)	0.317982	0.0373599	-0.060204	0.0245921	0.0151858	-0.06 (-0.11, -0.01)	0.0051751	0.000135087	-0.00453129	0.0188753	0.810281	-4.53e-03 (-0.04, 0.03)	-0.0162132	0.0227213	0.476285	-0.02 (-0.06, 0.03)
	14121_24	TNFRSF10D	Q9UBN6	211	0.0233331	0.0132088	0.0773149	0.02 (-2.56e-03, 0.05)	0.318276	0.00371574	-0.0554649	0.0254753	0.0305853	-0.06 (-0.11, -0.01)	0.00496916	0.00042357	-0.0019263	0.0199216	0.922969	-1.93e-03 (-0.04, 0.04)	-0.00936182	0.02244	0.676964	-0.01 (-0.05, 0.03)
	12691_44	SHMT2	P34897	211	-0.020432	0.0115906	0.0779337	-0.02 (-0.04, 2.29e-03)	0.320232	0.84138	-0.0318495	0.0230268	0.168094	-0.03 (-0.08, 0.01)	0.000718305	0.566697	-0.0376629	0.0215106	0.0799629	-0.04 (-0.08, 4.50e-03)	-0.0374666	0.0250595	0.136389	-0.04 (-0.09, 0.01)
	17711_13	VAMP1	P23763	211	0.0219493	0.0124637	0.0782296	0.02 (-2.48e-03, 0.05)	0.320232	0.0384589	-0.0217347	0.0246395	0.378732	-0.02 (-0.07, 0.03)	0.00273268	0.0416149	-0.00269047	0.0227404	0.90582	-2.69e-03 (-0.05, 0.04)	-0.0125777	0.0232479	0.589064	-0.01 (-0.06, 0.03)
	19335_2	HN1	Q9UK76	211	0.02362	0.0134095	0.0781646	0.02 (-2.66e-03, 0.05)	0.320232	0.00407265	-0.0176492	0.0263429	0.503611	-0.02 (-0.07, 0.03)	0.00259479	0.070706	0.000848701	0.0232244	0.970849	8.49e-04 (-0.04, 0.05)	0.00863156	0.0234854	0.713594	0.01 (-0.04, 0.05)
	2844_53	TIE1	P35590	211	0.0225883	0.0128273	0.0782456	0.02 (-2.55e-03, 0.05)	0.320232	0.0255958	0.0225404	0.025534	0.378379	0.02 (-0.03, 0.07)	3.00306e-06	0.998272	0.0162962	0.0189717	0.390355	0.02 (-0.02, 0.05)	-0.000390684	0.0256705	0.987872	-3.91e-04 (-0.05, 0.05)
	2961_1	PROC	P04070	211	0.0266225	0.0151119	0.0781228	0.03 (-3.00e-03, 0.06)	0.320232	3.64276e-09	0.0131752	0.0300501	0.661519	0.01 (-0.05, 0.07)	0.000845727	0.604984	0.0430344	0.0234832	0.066868	0.04 (-2.99e-03, 0.09)	0.046372	0.0217492	0.0341581	0.05 (3.74e-03, 0.09)
	3866_7	SBDS	Q9Y3A5	211	-0.0214575	0.0121843	0.0782237	-0.02 (-0.05, 2.42e-03)	0.320232	0.131526	-0.0411091	0.0254816	0.108191	-0.04 (-0.09, 0.01)	0.00123368	0.372939	-0.056803	0.0209182	0.00661788	-0.06 (-0.10, -0.02)	-0.0551209	0.0265969	0.0394442	-0.06 (-0.11, -2.99e-03)
	7881_244	PARP16	Q8N5Y8	211	0.0236156	0.0134107	0.0782469	0.02 (-2.67e-03, 0.05)	0.320232	0.00618011	-0.044979	0.0261599	0.0870251	-0.04 (-0.10, 0.01)	0.00429915	0.00272215	-0.0154327	0.0203607	0.448472	-0.02 (-0.06, 0.02)	-0.0071599	0.0242652	0.768232	-0.01 (-0.05, 0.04)
	18156_7	ATG3	Q9NT62	211	0.0205158	0.011659	0.0784664	0.02 (-2.34e-03, 0.04)	0.320301	0.0762126	-0.0233938	0.024566	0.342052	-0.02 (-0.07, 0.02)	0.00275077	0.0398056	0.0104287	0.0200249	0.602516	0.01 (-0.03, 0.05)	-0.00235619	0.0232515	0.919381	-2.36e-03 (-0.05, 0.04)
	19113_66	SH3BGRL2	Q9UJC5	211	-0.0237243	0.0134847	0.0785179	-0.02 (-0.05, 2.71e-03)	0.320301	0.0130916	-0.0328724	0.0267885	0.221162	-0.03 (-0.09, 0.02)	0.000575919	0.692888	-0.0496814	0.0228434	0.0296398	-0.05 (-0.09, -4.91e-03)	-0.0473586	0.0250203	0.0597589	-0.05 (-0.10, 1.68e-03)
	19264_6	RPA2	P15927	211	0.020479	0.0116379	0.0784614	0.02 (-2.33e-03, 0.04)	0.320301	0.11745	-0.0112856	0.0242254	0.641803	-0.01 (-0.06, 0.04)	0.00199877	0.129934	0.0120552	0.0238802	0.613686	0.01 (-0.03, 0.06)	0.00931206	0.0229705	0.685602	0.01 (-0.04, 0.05)
	9255_5	IL17C	Q9P0M4	211	0.0203569	0.011571	0.0785251	0.02 (-2.32e-03, 0.04)	0.320301	0.0679782	-0.0199384	0.0245293	0.417236	-0.02 (-0.07, 0.03)	0.00252633	0.0587909	-0.011004	0.0210346	0.600877	-0.01 (-0.05, 0.03)	-0.00646343	0.0225191	0.77438	-0.01 (-0.05, 0.04)
	11634_32	RGS10	O43665	211	-0.0211634	0.0120355	0.0786753	-0.02 (-0.04, 2.43e-03)	0.320648	0.0898509	-0.0331183	0.025419	0.194043	-0.03 (-0.08, 0.02)	0.000751399	0.586429	-0.0453247	0.0232702	0.0514442	-0.05 (-0.09, 2.85e-04)	-0.0446872	0.0259959	0.087086	-0.04 (-0.10, 0.01)
	7648_9	MYBPC1	Q00872	211	0.0270924	0.0154107	0.0787434	0.03 (-3.11e-03, 0.06)	0.320659	2.03538e-07	-0.0333412	0.0307897	0.280115	-0.03 (-0.09, 0.03)	0.0037405	0.0248536	-0.00245094	0.0260112	0.924929	-2.45e-03 (-0.05, 0.05)	0.000726533	0.0285376	0.979713	7.27e-04 (-0.06, 0.06)
	6385_63	VWA1	Q6PCB0	211	0.0238385	0.0135635	0.0788246	0.02 (-2.75e-03, 0.05)	0.320723	0.00696491	-0.0259611	0.0270317	0.337966	-0.03 (-0.08, 0.03)	0.00309254	0.0348535	0.00152607	0.0270082	0.954941	1.53e-03 (-0.05, 0.05)	0.00498707	0.0305784	0.870603	4.99e-03 (-0.05, 0.06)
	17367_5	STMN1	P16949	211	-0.0207865	0.011832	0.0789522	-0.02 (-0.04, 2.40e-03)	0.320976	0.0930515	-0.0821908	0.0245577	0.000969157	-0.08 (-0.13, -0.03)	0.00385627	0.00420249	-0.0682034	0.0226733	0.00262897	-0.07 (-0.11, -0.02)	-0.0608154	0.0233435	0.00983779	-0.06 (-0.11, -0.02)
	13557_3	PVRL3	Q9NQS3	211	0.0204403	0.0116403	0.079089	0.02 (-2.37e-03, 0.04)	0.321211	0.0640541	-0.0614864	0.0239186	0.0108456	-0.06 (-0.11, -0.01)	0.0051537	9.94197e-05	-0.0211463	0.0197572	0.284481	-0.02 (-0.06, 0.02)	-0.0240335	0.0237446	0.312622	-0.02 (-0.07, 0.02)
	5112_73	CD200	P41217	211	0.0204218	0.0116343	0.0792063	0.02 (-2.38e-03, 0.04)	0.321211	0.59322	-0.02642	0.0230814	0.253667	-0.03 (-0.07, 0.02)	0.00295102	0.0197184	-0.00234584	0.0199873	0.90657	-2.35e-03 (-0.04, 0.04)	-0.00930897	0.0214182	0.664277	-0.01 (-0.05, 0.03)
	7822_11	HRASLS2	Q9NWW9	211	0.0219075	0.0124798	0.0791834	0.02 (-2.55e-03, 0.05)	0.321211	0.0400552	-0.0213602	0.0244541	0.383403	-0.02 (-0.07, 0.03)	0.00274006	0.0414164	0.00575691	0.0236033	0.807306	0.01 (-0.04, 0.05)	0.00992113	0.0220229	0.652821	0.01 (-0.03, 0.05)
	10606_34	TOR1AIP1	Q5JTV8	211	-0.0203997	0.0116385	0.0796387	-0.02 (-0.04, 2.41e-03)	0.322323	0.205222	-0.0536436	0.0239049	0.025878	-0.05 (-0.10, -0.01)	0.00208212	0.108912	-0.0483969	0.0220087	0.0278789	-0.05 (-0.09, -0.01)	-0.0404676	0.0241353	0.0950893	-0.04 (-0.09, 0.01)
	10800_15	SERPINH1	P50454	211	-0.0225055	0.0128471	0.0798091	-0.02 (-0.05, 2.67e-03)	0.322323	0.0359997	-0.0415945	0.0254925	0.104262	-0.04 (-0.09, 0.01)	0.00119634	0.38687	-0.0293755	0.0205002	0.151877	-0.03 (-0.07, 0.01)	-0.0449477	0.0258286	0.0832838	-0.04 (-0.10, 0.01)
	11494_4	ELL2	O00472	211	0.0203857	0.0116406	0.0799018	0.02 (-2.43e-03, 0.04)	0.322323	0.208092	-0.0122103	0.0237678	0.607981	-0.01 (-0.06, 0.03)	0.00205824	0.113174	0.0041912	0.0239044	0.860819	4.19e-03 (-0.04, 0.05)	0.0173957	0.0225497	0.441314	0.02 (-0.03, 0.06)
	12612_37	PSMB1	P20618	211	0.0227577	0.013004	0.0801099	0.02 (-2.73e-03, 0.05)	0.322323	0.00920827	0.00405551	0.0258219	0.875352	4.06e-03 (-0.05, 0.05)	0.00117387	0.40268	0.0170255	0.0251568	0.498549	0.02 (-0.03, 0.07)	0.0040325	0.025298	0.873507	4.03e-03 (-0.05, 0.05)
	12800_5	TPPP2	P59282	211	-0.0253621	0.0145023	0.0803192	-0.03 (-0.05, 3.06e-03)	0.322323	2.40346e-05	-0.0837805	0.028418	0.00356034	-0.08 (-0.14, -0.03)	0.00367782	0.0181506	-0.0280077	0.0263667	0.288128	-0.03 (-0.08, 0.02)	-0.0589819	0.0270936	0.0305978	-0.06 (-0.11, -0.01)
	17727_1	PTTG1	O95997	211	0.0205939	0.011778	0.0803761	0.02 (-2.49e-03, 0.04)	0.322323	0.185464	-0.0318556	0.0240586	0.186923	-0.03 (-0.08, 0.02)	0.00328286	0.0123491	-0.0170004	0.0206307	0.40992	-0.02 (-0.06, 0.02)	-0.00914085	0.0234026	0.696496	-0.01 (-0.06, 0.04)
	18892_48	GPC4	O75487	211	0.0204237	0.0116721	0.0801544	0.02 (-2.45e-03, 0.04)	0.322323	0.231496	0.00909102	0.0239112	0.704183	0.01 (-0.04, 0.06)	0.000709775	0.583314	0.0295399	0.0227083	0.193313	0.03 (-0.01, 0.07)	0.0222655	0.0239193	0.352995	0.02 (-0.02, 0.07)
	2913_1	CCL23	P55773	211	-0.0215966	0.0123259	0.0797502	-0.02 (-0.05, 2.56e-03)	0.322323	0.135259	-0.0278012	0.0258744	0.283852	-0.03 (-0.08, 0.02)	0.000388141	0.781773	-0.0115797	0.0232067	0.617793	-0.01 (-0.06, 0.03)	-0.0232744	0.0231068	0.314972	-0.02 (-0.07, 0.02)
	2939_10	ARTN	Q5T4W7	211	0.0233286	0.0133431	0.0804002	0.02 (-2.82e-03, 0.05)	0.322323	0.00250698	-0.0368191	0.0261287	0.160279	-0.04 (-0.09, 0.01)	0.00377349	0.00831958	-0.00902042	0.0226657	0.690647	-0.01 (-0.05, 0.04)	-0.0018203	0.0234333	0.938157	-1.82e-03 (-0.05, 0.04)
	3486_58	FGF1	P05230	211	0.0224226	0.0128136	0.0801351	0.02 (-2.69e-03, 0.05)	0.322323	0.0264791	-0.0358972	0.0250615	0.153533	-0.04 (-0.09, 0.01)	0.00366233	0.00763382	-0.00195465	0.0204321	0.923786	-1.95e-03 (-0.04, 0.04)	-0.012158	0.0233257	0.602757	-0.01 (-0.06, 0.03)
	6354_13	HEPHL1	Q6MZM0	211	0.0204203	0.0116795	0.0803982	0.02 (-2.47e-03, 0.04)	0.322323	0.130681	-0.0382134	0.0236245	0.107272	-0.04 (-0.08, 0.01)	0.00373509	0.00426632	-0.000749106	0.0230063	0.974025	-7.49e-04 (-0.05, 0.04)	0.00770023	0.0240684	0.749338	0.01 (-0.04, 0.05)
	7184_13	CEACAM7	Q14002	211	0.0239142	0.0136774	0.080387	0.02 (-2.89e-03, 0.05)	0.322323	0.00023316	-0.0345304	0.0268879	0.200482	-0.03 (-0.09, 0.02)	0.00366113	0.0126958	-0.0134391	0.024126	0.577501	-0.01 (-0.06, 0.03)	-0.0264213	0.0246364	0.284749	-0.03 (-0.07, 0.02)
	7989_5	C1orf226	A1L170	211	0.0231175	0.0132148	0.0802278	0.02 (-2.78e-03, 0.05)	0.322323	0.00310404	-0.0148319	0.0261592	0.571332	-0.01 (-0.07, 0.04)	0.00238281	0.0947436	-0.0152459	0.0196396	0.437582	-0.02 (-0.05, 0.02)	-0.0191433	0.025998	0.462347	-0.02 (-0.07, 0.03)
	9557_5	MANSC1	Q9H8J5	211	-0.0273594	0.0156326	0.0800919	-0.03 (-0.06, 3.28e-03)	0.322323	1.10991e-08	-0.00637342	0.0310116	0.837368	-0.01 (-0.07, 0.05)	-0.00132103	0.434049	-0.0301014	0.025681	0.241147	-0.03 (-0.08, 0.02)	-0.0211927	0.0256496	0.409606	-0.02 (-0.07, 0.03)
	13423_94	FAM213A	Q9BRX8	211	0.0218267	0.0124937	0.0806351	0.02 (-2.66e-03, 0.05)	0.323001	0.0409946	-0.0142366	0.0247105	0.565143	-0.01 (-0.06, 0.03)	0.00225952	0.0927027	-0.00922273	0.0201552	0.64725	-0.01 (-0.05, 0.03)	-0.0192432	0.0225101	0.393596	-0.02 (-0.06, 0.02)
	13067_5	PRKG1	Q13976	211	0.0233242	0.0133569	0.0807709	0.02 (-2.86e-03, 0.05)	0.323018	0.00465616	-0.0229242	0.026304	0.384474	-0.02 (-0.07, 0.03)	0.00290942	0.0430396	-0.0119412	0.0207775	0.565482	-0.01 (-0.05, 0.03)	-0.0221657	0.0242906	0.362542	-0.02 (-0.07, 0.03)
	18840_205	SH2D1B	O14796	211	0.0232832	0.0133331	0.0807645	0.02 (-2.85e-03, 0.05)	0.323018	0.00314641	-0.0503746	0.0258367	0.0525455	-0.05 (-0.10, 2.65e-04)	0.0046337	0.00113107	-0.0062992	0.0209025	0.763139	-0.01 (-0.05, 0.03)	-0.0120317	0.0233409	0.606761	-0.01 (-0.06, 0.03)
	18319_7	PDHX	O00330	211	-0.0200366	0.0114793	0.0809067	-0.02 (-0.04, 2.46e-03)	0.323297	0.697917	-0.0438879	0.0227711	0.0552919	-0.04 (-0.09, 7.44e-04)	0.00150166	0.226567	-0.0398038	0.0183906	0.0304367	-0.04 (-0.08, -3.76e-03)	-0.047789	0.0247477	0.0548239	-0.05 (-0.10, 7.17e-04)
	12734_112	KIF22	Q14807	211	0.0203601	0.0116773	0.0812358	0.02 (-2.53e-03, 0.04)	0.324177	0.173074	-0.033166	0.0238618	0.166033	-0.03 (-0.08, 0.01)	0.00336704	0.0100482	-0.0100631	0.0212276	0.635459	-0.01 (-0.05, 0.03)	-0.01443	0.022546	0.522855	-0.01 (-0.06, 0.03)
	17419_17	TES	Q9UGI8	211	0.0223974	0.0128468	0.081259	0.02 (-2.78e-03, 0.05)	0.324177	0.0313474	-0.0143391	0.0253614	0.572413	-0.01 (-0.06, 0.04)	0.00231459	0.0949331	0.0145678	0.0197739	0.461294	0.01 (-0.02, 0.05)	0.00387279	0.0240808	0.872386	3.87e-03 (-0.04, 0.05)
	13078_3	CETN2	P41208	211	0.0226536	0.0130068	0.0815648	0.02 (-2.84e-03, 0.05)	0.324698	0.0198107	-0.0332552	0.0255991	0.19535	-0.03 (-0.08, 0.02)	0.00350232	0.0123199	-0.00430738	0.0226215	0.848987	-4.31e-03 (-0.05, 0.04)	-0.00304312	0.0233738	0.896538	-3.04e-03 (-0.05, 0.04)
	6404_20	C1QL1	O75973	211	0.0226012	0.0129777	0.081588	0.02 (-2.84e-03, 0.05)	0.324698	0.0494197	0.000435752	0.0256625	0.986469	4.36e-04 (-0.05, 0.05)	0.00139454	0.317896	0	0.0240628	1	0.00e+00 (-0.05, 0.05)	0.001053	0.0250769	0.966546	1.05e-03 (-0.05, 0.05)
	7969_163	WFDC11	Q8NEX6	211	0.0218292	0.0125329	0.0815519	0.02 (-2.74e-03, 0.05)	0.324698	0.0293458	-0.000845714	0.0249491	0.972991	-8.46e-04 (-0.05, 0.05)	0.0014228	0.29447	-0.00111572	0.0226757	0.960757	-1.12e-03 (-0.05, 0.04)	0.00538608	0.024245	0.824411	0.01 (-0.04, 0.05)
	11567_23	ZNF10	P21506	211	0.0204372	0.0117425	0.0817809	0.02 (-2.58e-03, 0.04)	0.325202	0.157077	-0.0413637	0.0238689	0.0845786	-0.04 (-0.09, 0.01)	0.0039027	0.003011	-0.00682608	0.0208201	0.743017	-0.01 (-0.05, 0.03)	-0.0130857	0.0245861	0.595123	-0.01 (-0.06, 0.04)
	13416_8	TMEM132D	Q14C87	211	-0.0263311	0.0151372	0.081948	-0.03 (-0.06, 3.34e-03)	0.325339	1.385e-06	0.0530174	0.0293086	0.0718978	0.05 (-4.43e-03, 0.11)	-0.00500219	0.00194238	0.0059162	0.0229557	0.796621	0.01 (-0.04, 0.05)	-0.00788086	0.0229567	0.731722	-0.01 (-0.05, 0.04)
	14616_16	ZNF382	Q96SR6	211	0.0200138	0.0115035	0.0818933	0.02 (-2.53e-03, 0.04)	0.325339	0.0953338	-0.0191526	0.0240539	0.426798	-0.02 (-0.07, 0.03)	0.00245374	0.0605693	-0.0178073	0.021841	0.414893	-0.02 (-0.06, 0.03)	-0.0128086	0.0264804	0.629103	-0.01 (-0.06, 0.04)
	5864_10	ALDOA	P04075	211	-0.0208394	0.0119943	0.0823093	-0.02 (-0.04, 2.67e-03)	0.326246	0.0662434	-0.0408944	0.0255471	0.110944	-0.04 (-0.09, 0.01)	0.0012597	0.364505	-0.0484074	0.0230758	0.0359269	-0.05 (-0.09, -3.18e-03)	-0.0440663	0.0241255	0.0691883	-0.04 (-0.09, 3.22e-03)
	6291_55	CLSTN3	Q9BQT9	211	0.0222596	0.0128098	0.0822637	0.02 (-2.85e-03, 0.05)	0.326246	0.0303336	-0.0529318	0.0246808	0.0331343	-0.05 (-0.10, -4.56e-03)	0.00472462	0.000509842	-0.00777692	0.0187652	0.678557	-0.01 (-0.04, 0.03)	-0.0516398	0.0298637	0.0852452	-0.05 (-0.11, 0.01)
	4407_10	MST1	P26927	211	-0.0274763	0.0158308	0.0826296	-0.03 (-0.06, 3.55e-03)	0.32725	2.60631e-57	-0.0320561	0.0308766	0.300375	-0.03 (-0.09, 0.03)	0.000297076	0.862894	-0.0267074	0.0144342	0.0642718	-0.03 (-0.05, 1.58e-03)	-0.0428812	0.015161	0.00513117	-0.04 (-0.07, -0.01)
	13439_6	IQCF3	P0C7M6	211	0.0233068	0.0134348	0.0827746	0.02 (-3.03e-03, 0.05)	0.327561	0.0020198	-0.0487483	0.0261374	0.0635717	-0.05 (-0.10, 2.48e-03)	0.0045158	0.00164188	-0.0132737	0.0201638	0.51035	-0.01 (-0.05, 0.03)	-0.0158966	0.0209161	0.448098	-0.02 (-0.06, 0.03)
	7624_19	ANK2	Q01484	211	0.0207214	0.0119516	0.0829578	0.02 (-2.70e-03, 0.04)	0.327861	0.0696862	-0.0427122	0.0250169	0.0892451	-0.04 (-0.09, 0.01)	0.00398705	0.00372663	0	0.0223585	1	0.00e+00 (-0.04, 0.04)	-0.00147488	0.0227615	0.948397	-1.47e-03 (-0.05, 0.04)
	9843_5	ACTN1	P12814	211	-0.0203111	0.011716	0.0829843	-0.02 (-0.04, 2.65e-03)	0.327861	0.426429	-0.0318988	0.0234457	0.175124	-0.03 (-0.08, 0.01)	0.000727595	0.567718	-0.0452329	0.0232672	0.0518879	-0.05 (-0.09, 3.71e-04)	-0.0327878	0.0247958	0.187503	-0.03 (-0.08, 0.02)
	9333_59	ERP27	Q96DN0	211	0.0198088	0.0114396	0.0833451	0.02 (-2.61e-03, 0.04)	0.329022	0.203098	-0.0170315	0.0234089	0.467696	-0.02 (-0.06, 0.03)	0.00231385	0.0696678	0.0124086	0.0243335	0.610095	0.01 (-0.04, 0.06)	0.00243276	0.0225175	0.914068	2.43e-03 (-0.04, 0.05)
	7197_2	DNAJC15	Q9Y5T4	211	0.0201618	0.0116596	0.0837721	0.02 (-2.69e-03, 0.04)	0.330442	0.201628	-0.0144273	0.024014	0.548634	-0.01 (-0.06, 0.03)	0.00216704	0.0971994	-0.00868569	0.0222287	0.695988	-0.01 (-0.05, 0.03)	-0.00479987	0.0248407	0.846969	-4.80e-03 (-0.05, 0.04)
	16751_15	NPPB	P16860	211	0.0198471	0.0114838	0.0839417	0.02 (-2.66e-03, 0.04)	0.330579	0.172797	-0.0137313	0.023228	0.555056	-0.01 (-0.06, 0.03)	0.00213843	0.0933662	-0.00156459	0.0244498	0.948977	-1.56e-03 (-0.05, 0.05)	-0.00755394	0.0226054	0.738588	-0.01 (-0.05, 0.04)
	17726_3	SAR1A	Q9NR31	211	-0.0208122	0.0120405	0.0838958	-0.02 (-0.04, 2.79e-03)	0.330579	0.111279	-0.0369722	0.0252479	0.144597	-0.04 (-0.09, 0.01)	0.00101668	0.459089	-0.0511709	0.0224895	0.0228867	-0.05 (-0.10, -0.01)	-0.0497857	0.0248415	0.0463408	-0.05 (-0.10, -1.10e-03)
	17372_5	EIF4EBP1	Q13541	211	0.0197552	0.0114364	0.0840976	0.02 (-2.66e-03, 0.04)	0.330809	0.0770379	-0.0134474	0.0240781	0.577107	-0.01 (-0.06, 0.03)	0.0020965	0.111454	-0.00554901	0.0243878	0.82001	-0.01 (-0.05, 0.04)	-0.0165981	0.0253193	0.512831	-0.02 (-0.07, 0.03)
	9380_2	PLA2G12B	Q9BX93	211	0.0265986	0.0154	0.0841348	0.03 (-3.59e-03, 0.06)	0.330809	1.31965e-08	0.0328135	0.0306715	0.285927	0.03 (-0.03, 0.09)	-0.000389538	0.81484	0.0634703	0.0223631	0.00453738	0.06 (0.02, 0.11)	0.0642621	0.0237137	0.00728617	0.06 (0.02, 0.11)
	19606_28	IHH	Q14623	211	-0.0209139	0.0121136	0.0842625	-0.02 (-0.04, 2.83e-03)	0.331046	0.098684	-0.0122505	0.0255556	0.632179	-0.01 (-0.06, 0.04)	-0.000546864	0.695015	-0.00821764	0.0244714	0.737017	-0.01 (-0.06, 0.04)	-0.0066561	0.0235585	0.777812	-0.01 (-0.05, 0.04)
	11387_3	ATF6B	Q99941	211	0.0388028	0.0225468	0.085253	0.04 (-0.01, 0.08)	0.333385	1.99825e-57	0.00301688	0.0447433	0.946307	3.02e-03 (-0.08, 0.09)	0.0022369	0.355477	0.0348138	0.0203069	0.0864583	0.03 (-4.99e-03, 0.07)	-0.00208253	0.0286201	0.942063	-2.08e-03 (-0.06, 0.05)
	12894_3	PAXIP1	Q6ZW49	211	0.0222229	0.012918	0.0853777	0.02 (-3.10e-03, 0.05)	0.333385	0.0260344	-0.0466523	0.0251476	0.0649844	-0.05 (-0.10, 2.64e-03)	0.00431205	0.0017599	-0.00355232	0.0240548	0.882598	-3.55e-03 (-0.05, 0.04)	-0.00227972	0.0237083	0.923487	-2.28e-03 (-0.05, 0.04)
	14074_2	SHC2	P98077	211	0.0198018	0.0115115	0.0854014	0.02 (-2.76e-03, 0.04)	0.333385	0.350338	-0.00708902	0.023191	0.760152	-0.01 (-0.05, 0.04)	0.00168843	0.180895	0.0127009	0.0229335	0.579704	0.01 (-0.03, 0.06)	-0.00557487	0.0227504	0.806661	-0.01 (-0.05, 0.04)
	14287_6	RAB5C	P51148	211	-0.0203452	0.0118183	0.0851614	-0.02 (-0.04, 2.82e-03)	0.333385	0.299655	-0.0558844	0.0239056	0.0203478	-0.06 (-0.10, -0.01)	0.00223453	0.086693	-0.0526639	0.0218777	0.0160756	-0.05 (-0.10, -0.01)	-0.0551969	0.0256697	0.0326763	-0.06 (-0.11, -4.88e-03)
	15565_102	MUC16	Q8WXI7	211	0.0208087	0.0120959	0.0853776	0.02 (-2.90e-03, 0.04)	0.333385	0.20118	0.0249098	0.0251322	0.322758	0.02 (-0.02, 0.07)	-0.000256939	0.850579	0.0120214	0.0226723	0.595957	0.01 (-0.03, 0.06)	0.0226701	0.0273588	0.40826	0.02 (-0.03, 0.08)
	16781_2	ENGASE	Q8NFI3	211	0.0253141	0.0147158	0.0853958	0.03 (-3.53e-03, 0.05)	0.333385	1.02081e-06	0.00256604	0.029162	0.929967	2.57e-03 (-0.05, 0.06)	0.00143469	0.367212	0.00688023	0.0193848	0.722643	0.01 (-0.03, 0.04)	0.00532938	0.0241474	0.825539	0.01 (-0.04, 0.05)
	4294_16	SPHK1	Q9NYA1	211	-0.0208098	0.0120922	0.085265	-0.02 (-0.04, 2.89e-03)	0.333385	0.105347	-0.0282289	0.0254939	0.269445	-0.03 (-0.08, 0.02)	0.000466483	0.736522	-0.0567779	0.0216602	0.00875959	-0.06 (-0.10, -0.01)	-0.0636122	0.0269739	0.0192777	-0.06 (-0.12, -0.01)
	4912_17	GOT1	P17174	211	0.0223331	0.0129687	0.0850546	0.02 (-3.09e-03, 0.05)	0.333385	0.0463836	-0.0295232	0.0254696	0.247716	-0.03 (-0.08, 0.02)	0.00325575	0.0193527	-0.0157449	0.0227849	0.489551	-0.02 (-0.06, 0.03)	-0.010113	0.0231198	0.662259	-0.01 (-0.06, 0.04)
	15465_79	CNPY4	Q8N129	211	-0.0203447	0.0118371	0.085665	-0.02 (-0.04, 2.86e-03)	0.333617	0.0734491	-0.0446317	0.0250766	0.0765591	-0.04 (-0.09, 4.52e-03)	0.00152673	0.26318	-0.0451372	0.0216127	0.0367562	-0.05 (-0.09, -2.78e-03)	-0.0519641	0.0252858	0.0411098	-0.05 (-0.10, -2.40e-03)
	5400_52	LEPR	P48357	211	-0.0242859	0.0141281	0.0856192	-0.02 (-0.05, 3.41e-03)	0.333617	1.29122e-22	0.0395138	0.0275076	0.152363	0.04 (-0.01, 0.09)	-0.00403264	0.00773868	0.019093	0.0202347	0.345386	0.02 (-0.02, 0.06)	0.0414517	0.0208313	0.0479019	0.04 (6.22e-04, 0.08)
	5609_92	FAM19A5	Q7Z5A7	211	0.0200241	0.0116456	0.0855316	0.02 (-2.80e-03, 0.04)	0.333617	0.104136	-0.0184882	0.0245066	0.451446	-0.02 (-0.07, 0.03)	0.00239789	0.0707956	0.00892381	0.0238673	0.708484	0.01 (-0.04, 0.06)	-0.000760482	0.0252114	0.975965	-7.60e-04 (-0.05, 0.05)
	11258_41	MADCAM1	Q13477	211	0.0222829	0.01297	0.0857908	0.02 (-3.14e-03, 0.05)	0.333843	0.0286793	-0.0410041	0.0252424	0.105794	-0.04 (-0.09, 0.01)	0.00397273	0.00407133	-0.0120271	0.0202848	0.55324	-0.01 (-0.05, 0.03)	-0.0174049	0.0219667	0.429061	-0.02 (-0.06, 0.03)
	12501_10	TBCA	O75347	211	0.227957	0.132723	0.085882	0.23 (-0.03, 0.49)	0.333933	0	0.317434	0.265552	0.233295	0.32 (-0.20, 0.84)	-0.00561572	0.697461	-0.00389209	0.0260749	0.881344	-3.89e-03 (-0.05, 0.05)	0.00286643	0.0290307	0.92144	2.87e-03 (-0.05, 0.06)
	11155_16	COL6A5	A8TX70	211	0.0199143	0.0115976	0.0859615	0.02 (-2.82e-03, 0.04)	0.333949	0.354707	-0.015353	0.0233065	0.510785	-0.02 (-0.06, 0.03)	0.0022094	0.0813599	0.0113557	0.024514	0.643197	0.01 (-0.04, 0.06)	0.0102432	0.0230524	0.657251	0.01 (-0.03, 0.06)
	6932_42	ITGA5	P08648	211	0.0225823	0.013154	0.0860222	0.02 (-3.20e-03, 0.05)	0.333949	0.0171174	-0.0404377	0.025704	0.117183	-0.04 (-0.09, 0.01)	0.00396154	0.00499538	-0.00619639	0.0196009	0.751906	-0.01 (-0.04, 0.03)	-0.0164048	0.0233085	0.482329	-0.02 (-0.06, 0.03)
	18205_123	MAGEA6	P43360	211	0.022346	0.0130285	0.086315	0.02 (-3.19e-03, 0.05)	0.334636	0.0155536	-0.0501357	0.0252112	0.0480465	-0.05 (-0.10, -7.22e-04)	0.00455444	0.00102503	-0.00567464	0.0215767	0.792552	-0.01 (-0.05, 0.04)	-0.00787907	0.0217377	0.717372	-0.01 (-0.05, 0.03)
	5980_55	BOLA3	Q53S33	211	-0.0204493	0.0119235	0.0863356	-0.02 (-0.04, 2.92e-03)	0.334636	0.144349	-0.0572487	0.024747	0.0216755	-0.06 (-0.11, -0.01)	0.00231809	0.0866394	-0.0533993	0.0199488	0.00743239	-0.05 (-0.09, -0.01)	-0.0575552	0.0236587	0.0158228	-0.06 (-0.10, -0.01)
	13430_50	SLC14A1	Q13336	211	0.0199979	0.0116639	0.0864343	0.02 (-2.86e-03, 0.04)	0.334754	0.0761904	-0.0523733	0.0241244	0.0310602	-0.05 (-0.10, -0.01)	0.00454691	0.000625977	0.00346719	0.01862	0.852282	3.47e-03 (-0.03, 0.04)	-0.0129112	0.0227918	0.57167	-0.01 (-0.06, 0.03)
	3026_5	CAST	P20810	211	-0.0244591	0.0142943	0.0870597	-0.02 (-0.05, 3.56e-03)	0.33691	0.00084732	0.012287	0.028308	0.664701	0.01 (-0.04, 0.07)	-0.00230659	0.13451	-0.0131063	0.0219991	0.551331	-0.01 (-0.06, 0.03)	-0.0129051	0.0246252	0.60079	-0.01 (-0.06, 0.04)
	10557_6	TEX29	Q8N6K0	211	0.0222	0.0129864	0.0873622	0.02 (-3.25e-03, 0.05)	0.337283	0.0173059	-0.0236252	0.0255457	0.356125	-0.02 (-0.07, 0.03)	0.00287742	0.0389786	-0.00748269	0.0207521	0.718417	-0.01 (-0.05, 0.03)	-0.00517132	0.0245945	0.833666	-0.01 (-0.05, 0.04)
	3003_29	NCR3	O14931	211	0.0201107	0.0117618	0.0872957	0.02 (-2.94e-03, 0.04)	0.337283	0.0641899	-0.00117822	0.0249523	0.962384	-1.18e-03 (-0.05, 0.05)	0.00134227	0.323718	0.00591125	0.0228112	0.795529	0.01 (-0.04, 0.05)	0.0105135	0.0251018	0.675767	0.01 (-0.04, 0.06)
	8225_86	EPHB2	P29323	211	0.0229568	0.0134251	0.0872677	0.02 (-3.36e-03, 0.05)	0.337283	0.0130108	0.0168317	0.0267205	0.529437	0.02 (-0.04, 0.07)	0.000384568	0.791026	-0.00613305	0.0211394	0.771721	-0.01 (-0.05, 0.04)	-0.0141401	0.0282011	0.616613	-0.01 (-0.07, 0.04)
	8587_21	SPINK14	Q6IE38	211	0.02267	0.0132656	0.0874628	0.02 (-3.33e-03, 0.05)	0.337405	0.010747	-0.0496832	0.0255706	0.0533611	-0.05 (-0.10, 4.35e-04)	0.00457196	0.0012039	-0.0108301	0.0244781	0.658171	-0.01 (-0.06, 0.04)	-0.0101169	0.0222631	0.649992	-0.01 (-0.05, 0.03)
	9846_32	ARHGDIB	P52566	211	-0.0203365	0.011905	0.0875934	-0.02 (-0.04, 3.00e-03)	0.337644	0.108093	-0.0448919	0.0250421	0.0744733	-0.04 (-0.09, 4.19e-03)	0.00154279	0.257782	-0.0508973	0.0226559	0.0246699	-0.05 (-0.10, -0.01)	-0.0514278	0.0251193	0.0418696	-0.05 (-0.10, -2.19e-03)
	18188_12	GATM	P50440	211	0.0204939	0.0120177	0.0881357	0.02 (-3.06e-03, 0.04)	0.339201	0.0749828	-0.0161175	0.0254247	0.52682	-0.02 (-0.07, 0.03)	0.00227962	0.0971055	-0.0033886	0.0225777	0.880697	-3.39e-03 (-0.05, 0.04)	-0.00726454	0.0258289	0.778791	-0.01 (-0.06, 0.04)
	7066_199	FAM209B	Q5JX69	211	0.0198398	0.0116326	0.0880952	0.02 (-2.96e-03, 0.04)	0.339201	0.187265	-0.00511572	0.0240465	0.831735	-0.01 (-0.05, 0.04)	0.00156333	0.231028	-0.00281855	0.0226273	0.900869	-2.82e-03 (-0.05, 0.04)	0.00361044	0.0228078	0.874374	3.61e-03 (-0.04, 0.05)
	18158_45	CASP8	Q14790	211	0.0201266	0.011809	0.0883181	0.02 (-3.02e-03, 0.04)	0.339637	0.166047	-0.0423647	0.0240519	0.0796348	-0.04 (-0.09, 4.78e-03)	0.00392543	0.00294985	-0.00355222	0.0205014	0.862442	-3.55e-03 (-0.04, 0.04)	-0.00170352	0.0246638	0.945	-1.70e-03 (-0.05, 0.05)
	16823_75	APOL3	O95236	211	0.0205863	0.0120816	0.0883909	0.02 (-3.09e-03, 0.04)	0.339651	0.149399	0.010236	0.0252333	0.685411	0.01 (-0.04, 0.06)	0.000649728	0.635474	0.0352511	0.0247907	0.155041	0.04 (-0.01, 0.08)	0.0159817	0.0244762	0.514504	0.02 (-0.03, 0.06)
	7991_54	IQCF1	Q8N6M8	211	0.0235435	0.0138233	0.0885345	0.02 (-3.55e-03, 0.05)	0.339936	0.000122969	-0.0629061	0.0265755	0.0188426	-0.06 (-0.11, -0.01)	0.00542816	0.000214275	0.00857944	0.0205836	0.676817	0.01 (-0.03, 0.05)	0.00453589	0.0223012	0.839025	4.54e-03 (-0.04, 0.05)
	12703_6	NEK7	Q8TDX7	211	-0.0228602	0.0134393	0.0889423	-0.02 (-0.05, 3.48e-03)	0.340231	0.00875125	-0.0320396	0.0267018	0.231535	-0.03 (-0.08, 0.02)	0.000577174	0.690956	-0.0608606	0.022206	0.0061303	-0.06 (-0.10, -0.02)	-0.0655656	0.027315	0.0172519	-0.07 (-0.12, -0.01)
	5629_58	KLRC1	P26715	211	0.019866	0.0116712	0.0887299	0.02 (-3.01e-03, 0.04)	0.340231	0.685649	-0.0373501	0.0231662	0.108414	-0.04 (-0.08, 0.01)	0.00359282	0.00467789	-0.0113433	0.0218312	0.60335	-0.01 (-0.05, 0.03)	-0.016633	0.0255316	0.515456	-0.02 (-0.07, 0.03)
	5810_25	TDGF1	P13385	211	0.0158428	0.00931135	0.0888575	0.02 (-2.41e-03, 0.03)	0.340231	0.0971025	0.0253029	0.019539	0.19675	0.03 (-0.01, 0.06)	-0.000594538	0.574885	0.0290426	0.0191441	0.129253	0.03 (-0.01, 0.07)	0.029054	0.018362	0.11509	0.03 (-0.01, 0.07)
	6504_65	LOXL2	Q9Y4K0	211	0.0198304	0.0116533	0.0888125	0.02 (-3.01e-03, 0.04)	0.340231	0.220864	-0.00134113	0.0238752	0.955258	-1.34e-03 (-0.05, 0.05)	0.00133227	0.305203	-0.00892583	0.0229694	0.697574	-0.01 (-0.05, 0.04)	0.00290185	0.0253647	0.909026	2.90e-03 (-0.05, 0.05)
	7903_18	VAMP3	Q15836	211	0.0198708	0.0116824	0.0889579	0.02 (-3.03e-03, 0.04)	0.340231	0.129279	-0.0227279	0.0242463	0.349647	-0.02 (-0.07, 0.02)	0.00267883	0.0431845	-0.0101704	0.0207243	0.623606	-0.01 (-0.05, 0.03)	-0.00220501	0.0232201	0.924436	-2.21e-03 (-0.05, 0.04)
	8087_250	RNF13	O43567	211	0.0191805	0.0112796	0.0890458	0.02 (-2.93e-03, 0.04)	0.340302	0.162041	-0.0166555	0.0219353	0.448527	-0.02 (-0.06, 0.03)	0.00237976	0.0545226	0.00144847	0.0227256	0.949179	1.45e-03 (-0.04, 0.05)	0.00942339	0.0200768	0.639295	0.01 (-0.03, 0.05)
	18945_11	RGS1	Q08116	211	0.0198459	0.0116796	0.0892835	0.02 (-3.05e-03, 0.04)	0.340945	0.0943559	-0.0415701	0.0241843	0.0871155	-0.04 (-0.09, 0.01)	0.00386178	0.0036406	-0.00592532	0.0198744	0.765598	-0.01 (-0.04, 0.03)	-0.0118073	0.0245556	0.631131	-0.01 (-0.06, 0.04)
	6285_71	MLEC	Q14165	211	-0.0204882	0.0120674	0.0895427	-0.02 (-0.04, 3.16e-03)	0.341403	0.071654	-0.0409459	0.025648	0.111898	-0.04 (-0.09, 0.01)	0.00128706	0.356839	-0.0557814	0.0217802	0.0104338	-0.06 (-0.10, -0.01)	-0.0559048	0.0235194	0.0183539	-0.06 (-0.10, -0.01)
	7073_69	C22orf15	Q8WYQ4	211	0.019511	0.0114911	0.0895211	0.02 (-3.01e-03, 0.04)	0.341403	0.117449	0.0148943	0.0241283	0.537713	0.01 (-0.03, 0.06)	0.000290944	0.824835	0.0229574	0.0230946	0.320193	0.02 (-0.02, 0.07)	0.0176333	0.0219859	0.423444	0.02 (-0.03, 0.06)
	12403_30	RAB39B	Q96DA2	211	0.0200173	0.0117935	0.0896352	0.02 (-3.10e-03, 0.04)	0.341491	0.117926	-0.0465698	0.0241659	0.0553245	-0.05 (-0.09, 7.95e-04)	0.00417852	0.00163092	-0.0191374	0.0200533	0.339917	-0.02 (-0.06, 0.02)	-0.004916	0.0242545	0.839578	-4.92e-03 (-0.05, 0.04)
	8929_7	BDP1	A6H8Y1	211	0.0220746	0.0130134	0.0898308	0.02 (-3.43e-03, 0.05)	0.34197	0.011612	-0.0515407	0.0251896	0.0419976	-0.05 (-0.10, -2.17e-03)	0.00462419	0.0008526	0.00398035	0.0214124	0.852531	3.98e-03 (-0.04, 0.05)	0.00226127	0.0239117	0.924748	2.26e-03 (-0.04, 0.05)
	13123_3	FLRT3	Q9NZU0	211	0.0201343	0.011881	0.090138	0.02 (-3.15e-03, 0.04)	0.342096	0.0050908	0.0222563	0.0235647	0.346018	0.02 (-0.02, 0.07)	-0.000133656	0.916989	0.0142285	0.0216025	0.510122	0.01 (-0.03, 0.06)	0.0210984	0.0202137	0.297793	0.02 (-0.02, 0.06)
	15467_10	CTHRC1	Q96CG8	211	-0.0243513	0.0143604	0.0899373	-0.02 (-0.05, 3.80e-03)	0.342096	5.02338e-05	-0.0261026	0.0286229	0.362847	-0.03 (-0.08, 0.03)	0.000109862	0.943635	0.00524583	0.0209127	0.801934	0.01 (-0.04, 0.05)	-0.00672645	0.0253066	0.790655	-0.01 (-0.06, 0.04)
	3832_51	PTK6	Q13882	211	0.019731	0.0116432	0.0901426	0.02 (-3.09e-03, 0.04)	0.342096	0.308632	-0.00444553	0.023873	0.852456	-4.45e-03 (-0.05, 0.04)	0.00150147	0.244067	0.00097118	0.0217063	0.964313	9.71e-04 (-0.04, 0.04)	0.00185971	0.0253654	0.941624	1.86e-03 (-0.05, 0.05)
	9365_91	EYS	Q5T1H1	211	0.0219143	0.0129286	0.0900702	0.02 (-3.43e-03, 0.05)	0.342096	0.00702681	-0.0294397	0.0254348	0.248407	-0.03 (-0.08, 0.02)	0.00323836	0.0204351	-0.0067546	0.0196689	0.731285	-0.01 (-0.05, 0.03)	-0.00781753	0.0243991	0.748982	-0.01 (-0.06, 0.04)
	3283_21	TGFBI	Q15582	211	0.0242265	0.0143032	0.0903056	0.02 (-3.81e-03, 0.05)	0.342131	2.74099e-05	0.0110458	0.0284182	0.697904	0.01 (-0.04, 0.07)	0.000825983	0.591793	0.0153268	0.0192831	0.426713	0.02 (-0.02, 0.05)	0.00577397	0.0294402	0.844702	0.01 (-0.05, 0.06)
	4324_33	CST2	P09228	211	-0.0226874	0.0133997	0.0904308	-0.02 (-0.05, 3.58e-03)	0.342131	0.00582467	0.0077649	0.0262801	0.767931	0.01 (-0.04, 0.06)	-0.00192879	0.17973	0.00207085	0.0238724	0.930873	2.07e-03 (-0.04, 0.05)	-0.00732422	0.0234735	0.755335	-0.01 (-0.05, 0.04)
	7183_102	C19orf80	Q6UXH0	211	0.0196289	0.0115899	0.0903367	0.02 (-3.09e-03, 0.04)	0.342131	0.0667613	-0.0213821	0.024506	0.383923	-0.02 (-0.07, 0.03)	0.00257064	0.0540322	-0.0145541	0.0217225	0.502856	-0.01 (-0.06, 0.03)	-0.00589965	0.0219588	0.788448	-0.01 (-0.05, 0.04)
	9783_75	DNAJC11	Q9NVH1	211	0.0197971	0.0116905	0.0903731	0.02 (-3.12e-03, 0.04)	0.342131	0.0881789	-0.0366442	0.0243941	0.134561	-0.04 (-0.08, 0.01)	0.00353832	0.00801346	0.00134868	0.0212853	0.949478	1.35e-03 (-0.04, 0.04)	-0.00829035	0.0235199	0.72483	-0.01 (-0.05, 0.04)
	2631_50	IL10RB	Q08334	211	0.0201246	0.0119046	0.0909344	0.02 (-3.21e-03, 0.04)	0.343771	0.110977	-0.0478654	0.0244879	0.0519571	-0.05 (-0.10, 1.31e-04)	0.00426885	0.00151809	0.00423809	0.0200496	0.83259	4.24e-03 (-0.04, 0.04)	-0.00271114	0.0257264	0.916172	-2.71e-03 (-0.05, 0.05)
	7785_1	EFNB3	Q15768	211	0.0213494	0.0126406	0.091227	0.02 (-3.43e-03, 0.05)	0.344612	0.0239608	-0.0296094	0.0247882	0.233639	-0.03 (-0.08, 0.02)	0.00320593	0.0181748	0.0123977	0.0181569	0.494727	0.01 (-0.02, 0.05)	0.00183518	0.0219753	0.933525	1.84e-03 (-0.04, 0.04)
	17490_4	SH3BGRL3	Q9H299	211	-0.0200848	0.0119038	0.0915534	-0.02 (-0.04, 3.25e-03)	0.345579	0.136794	-0.0327356	0.0249104	0.190242	-0.03 (-0.08, 0.02)	0.000793381	0.557269	-0.0502653	0.0220351	0.0225399	-0.05 (-0.09, -0.01)	-0.046735	0.0256939	0.0703489	-0.05 (-0.10, 3.63e-03)
	11174_8	THSD7A	Q9UPZ6	211	0.022235	0.0132197	0.0925775	0.02 (-3.68e-03, 0.05)	0.34785	0.00506944	-0.0140656	0.0261774	0.591619	-0.01 (-0.07, 0.04)	0.00227421	0.110093	-0.00876096	0.0224109	0.695854	-0.01 (-0.05, 0.04)	-0.0100844	0.0243648	0.679377	-0.01 (-0.06, 0.04)
	11284_24	LAIR1	Q6GTX8	211	0.0216879	0.0128873	0.0923962	0.02 (-3.57e-03, 0.05)	0.34785	0.0251061	-0.0350533	0.0251531	0.16492	-0.04 (-0.08, 0.01)	0.00355933	0.00959321	-0.00696238	0.02267	0.758753	-0.01 (-0.05, 0.04)	-0.00299269	0.0232473	0.897692	-2.99e-03 (-0.05, 0.04)
	11448_34	GALK1	P51570	211	-0.0222365	0.0132176	0.0925045	-0.02 (-0.05, 3.67e-03)	0.34785	0.0167386	-0.052642	0.0262085	0.0458678	-0.05 (-0.10, -1.27e-03)	0.00190784	0.180844	-0.0461695	0.0240542	0.0549347	-0.05 (-0.09, 9.77e-04)	-0.0458125	0.0238146	0.0557421	-0.05 (-0.09, 8.64e-04)
	19357_11	VAMP7	P51809	211	0.0225992	0.0134364	0.0925805	0.02 (-3.74e-03, 0.05)	0.34785	0.00496102	-0.023795	0.0265028	0.37031	-0.02 (-0.08, 0.03)	0.00290879	0.0440572	-0.0191446	0.0225554	0.396004	-0.02 (-0.06, 0.03)	-0.0281815	0.0265587	0.289862	-0.03 (-0.08, 0.02)
	8479_4	MMP10	P09238	211	0.0231744	0.013777	0.0925488	0.02 (-3.83e-03, 0.05)	0.34785	0.00452621	0.0310717	0.027361	0.257415	0.03 (-0.02, 0.08)	-0.000496962	0.738474	0.0233356	0.0267821	0.383582	0.02 (-0.03, 0.08)	0.018082	0.0268416	0.501271	0.02 (-0.03, 0.07)
	9094_5	CLEC4C	Q8WTT0	211	0.0211858	0.0125882	0.092377	0.02 (-3.49e-03, 0.05)	0.34785	0.0479829	0.00420628	0.0250108	0.866605	4.21e-03 (-0.04, 0.05)	0.00106657	0.432818	-0.0157092	0.0187049	0.400998	-0.02 (-0.05, 0.02)	-0.0276538	0.0233613	0.237852	-0.03 (-0.07, 0.02)
	16837_20	CFLAR	O15519	211	-0.0194879	0.0115967	0.0928661	-0.02 (-0.04, 3.24e-03)	0.348249	0.079837	-0.0570503	0.0244599	0.0206309	-0.06 (-0.10, -0.01)	0.00235644	0.0769231	-0.039743	0.0226012	0.078672	-0.04 (-0.08, 4.56e-03)	-0.0302983	0.0243206	0.214231	-0.03 (-0.08, 0.02)
	17365_7	CCBL1	Q16773	211	0.0241622	0.0143795	0.0928953	0.02 (-4.02e-03, 0.05)	0.348249	9.95361e-06	-0.0479382	0.0279473	0.0877712	-0.05 (-0.10, 0.01)	0.00453207	0.00313288	-0.0071916	0.0201491	0.721152	-0.01 (-0.05, 0.03)	0.00149602	0.0221903	0.946313	1.50e-03 (-0.04, 0.04)
	5620_13	PAM	P19021	211	-0.106323	0.0632763	0.0928995	-0.11 (-0.23, 0.02)	0.348249	0	-0.267647	0.124695	0.0329917	-0.27 (-0.51, -0.02)	0.0101636	0.135151	-0.0305955	0.0214048	0.152896	-0.03 (-0.07, 0.01)	-0.0234275	0.0248921	0.347702	-0.02 (-0.07, 0.03)
	16769_20	RAC3	P60763	211	-0.0198051	0.0117939	0.0931006	-0.02 (-0.04, 3.31e-03)	0.348439	0.187916	-0.0541733	0.0242679	0.0266561	-0.05 (-0.10, -0.01)	0.0021667	0.102498	-0.0533049	0.0211239	0.0116212	-0.05 (-0.09, -0.01)	-0.0519052	0.0242722	0.0336341	-0.05 (-0.10, -4.33e-03)
	3374_49	HCK	P08631	211	0.019468	0.0115932	0.093103	0.02 (-3.25e-03, 0.04)	0.348439	0.126031	0.000221682	0.0243996	0.99276	2.22e-04 (-0.05, 0.05)	0.00120419	0.362997	-0.00674532	0.0217774	0.756759	-0.01 (-0.05, 0.04)	0.00812784	0.0236975	0.731954	0.01 (-0.04, 0.05)
	3719_2	CDKN1B	P46527	211	-0.0218222	0.0129976	0.0931633	-0.02 (-0.05, 3.65e-03)	0.348439	0.0112202	-0.0223771	0.0257997	0.38675	-0.02 (-0.07, 0.03)	3.47929e-05	0.980142	-0.043917	0.0231774	0.0581162	-0.04 (-0.09, 1.51e-03)	-0.0476152	0.0235847	0.0447694	-0.05 (-0.09, -1.39e-03)
	2982_82	LGALS4	P56470	211	0.0227005	0.0135298	0.0933826	0.02 (-3.82e-03, 0.05)	0.348993	0.00380372	-0.044968	0.0263538	0.0894343	-0.04 (-0.10, 0.01)	0.00424818	0.00329506	0.00871622	0.0194648	0.654302	0.01 (-0.03, 0.05)	-0.00778963	0.0267857	0.771481	-0.01 (-0.06, 0.04)
	13488_3	ARFIP1	P53367	211	-0.0202149	0.0120566	0.0936083	-0.02 (-0.04, 3.42e-03)	0.349225	0.0768366	-0.038095	0.0255927	0.138123	-0.04 (-0.09, 0.01)	0.00112197	0.419522	-0.0527344	0.0234668	0.0246279	-0.05 (-0.10, -0.01)	-0.0604887	0.0260003	0.0209471	-0.06 (-0.11, -0.01)
	3194_36	GP6	Q9HCN6	211	-0.0203459	0.0121366	0.0936581	-0.02 (-0.04, 3.44e-03)	0.349225	0.0569367	-0.0429076	0.0259049	0.0991516	-0.04 (-0.09, 0.01)	0.00141894	0.31433	-0.0450798	0.0246502	0.067433	-0.05 (-0.09, 3.23e-03)	-0.0466459	0.0247778	0.0611419	-0.05 (-0.10, 1.92e-03)
	7244_16	IGFLR1	Q9H665	211	0.0230866	0.0137673	0.0935595	0.02 (-3.90e-03, 0.05)	0.349225	0.00216226	-0.0157298	0.0273443	0.565742	-0.02 (-0.07, 0.04)	0.00243325	0.102354	-0.00764113	0.0240057	0.750254	-0.01 (-0.05, 0.04)	-0.00796708	0.0271706	0.76964	-0.01 (-0.06, 0.05)
	14156_33	YWHAB	P31946	211	-0.0199672	0.0119133	0.0937299	-0.02 (-0.04, 3.38e-03)	0.349228	0.18828	-0.0402539	0.0246287	0.103674	-0.04 (-0.09, 0.01)	0.00127293	0.341322	-0.047429	0.0214947	0.0273461	-0.05 (-0.09, -0.01)	-0.05378	0.0247793	0.0311017	-0.05 (-0.10, -0.01)
	13688_2	CAPSL	Q8WWF8	211	0.0192177	0.0114884	0.0943669	0.02 (-3.30e-03, 0.04)	0.350559	0.254914	-0.000181522	0.0234752	0.993838	-1.82e-04 (-0.05, 0.05)	0.00121924	0.339613	0.0138783	0.0179461	0.439327	0.01 (-0.02, 0.05)	-0.0105954	0.0260321	0.684413	-0.01 (-0.06, 0.04)
	4342_10	ICAM1	P05362	211	0.019669	0.0117596	0.0944083	0.02 (-3.38e-03, 0.04)	0.350559	0.0081945	-0.00342454	0.0232356	0.882971	-3.42e-03 (-0.05, 0.04)	0.00144942	0.250612	0.0205535	0.016893	0.223725	0.02 (-0.01, 0.05)	0.00655698	0.0225358	0.77137	0.01 (-0.04, 0.05)
	7995_16	VWC2L	B2RUY7	211	0.0192994	0.0115382	0.0943955	0.02 (-3.32e-03, 0.04)	0.350559	0.318269	-0.040661	0.0228429	0.0765244	-0.04 (-0.09, 4.11e-03)	0.00377629	0.00263838	-0.00621999	0.0224511	0.781745	-0.01 (-0.05, 0.04)	0.000433614	0.0227417	0.984806	4.34e-04 (-0.04, 0.05)
	8048_9	FTMT	Q8N4E7	211	0.0274255	0.0163989	0.0944444	0.03 (-4.72e-03, 0.06)	0.350559	3.56625e-16	0.000169753	0.0326562	0.995857	1.70e-04 (-0.06, 0.06)	0.00170458	0.335562	0.0199169	0.0245949	0.418056	0.02 (-0.03, 0.07)	0.0236648	0.0226066	0.296389	0.02 (-0.02, 0.07)
	9249_17	TMEM9	Q9P0T7	211	0.0211929	0.0126629	0.0942056	0.02 (-3.63e-03, 0.05)	0.350559	0.0243173	-0.0507233	0.0245636	0.0401592	-0.05 (-0.10, -2.58e-03)	0.00451822	0.000842011	0.00121934	0.0189402	0.948669	1.22e-03 (-0.04, 0.04)	-0.0296488	0.0243105	0.223989	-0.03 (-0.08, 0.02)
	17756_69	DCTD	P32321	211	-0.0202775	0.012129	0.0945592	-0.02 (-0.04, 3.50e-03)	0.350719	0.0519583	-0.0314316	0.0259743	0.227607	-0.03 (-0.08, 0.02)	0.000701956	0.619423	-0.0577296	0.0209379	0.00583016	-0.06 (-0.10, -0.02)	-0.0597055	0.0266559	0.0261481	-0.06 (-0.11, -0.01)
	17728_61	CHMP2A	O43633	211	-0.0199699	0.0119615	0.0950146	-0.02 (-0.04, 3.47e-03)	0.352142	0.0920028	-0.0480695	0.0252204	0.0580254	-0.05 (-0.10, 1.36e-03)	0.00176417	0.198545	-0.053928	0.0233917	0.0211425	-0.05 (-0.10, -0.01)	-0.0539523	0.0258593	0.0381517	-0.05 (-0.10, -3.27e-03)
	4278_14	P4HB	P07237	211	0.0222794	0.0133492	0.095123	0.02 (-3.88e-03, 0.05)	0.352278	0.0025405	-0.0371475	0.0260806	0.155841	-0.04 (-0.09, 0.01)	0.00373108	0.00893019	-0.00234477	0.0210871	0.911462	-2.34e-03 (-0.04, 0.04)	-0.00650546	0.0239311	0.786011	-0.01 (-0.05, 0.04)
	12731_12	PLEKHA7	Q6IQ23	211	0.022546	0.013521	0.0954186	0.02 (-3.96e-03, 0.05)	0.353106	0.00266645	-0.0143677	0.0267213	0.591365	-0.01 (-0.07, 0.04)	0.00231482	0.111204	-0.000175207	0.0217161	0.993563	-1.75e-04 (-0.04, 0.04)	0.00398278	0.0249721	0.873437	3.98e-03 (-0.04, 0.05)
	9253_52	ABO	P16442	211	0.0151855	0.00912286	0.0960007	0.02 (-2.70e-03, 0.03)	0.354993	0.256124	-0.00449415	0.0191829	0.814998	-4.49e-03 (-0.04, 0.03)	0.00122286	0.240693	0.000412616	0.017548	0.981241	4.13e-04 (-0.03, 0.03)	-0.00361921	0.0181162	0.841848	-3.62e-03 (-0.04, 0.03)
	11211_7	TBCE	Q15813	211	-0.0199759	0.0120143	0.096379	-0.02 (-0.04, 3.57e-03)	0.356123	0.123871	-0.0432534	0.0251329	0.0867325	-0.04 (-0.09, 0.01)	0.00146615	0.28471	-0.0588393	0.0215163	0.00624496	-0.06 (-0.10, -0.02)	-0.0608403	0.024055	0.0121661	-0.06 (-0.11, -0.01)
	10030_8	MUTYH	Q9UIF7	211	0.0189516	0.0114061	0.096606	0.02 (-3.40e-03, 0.04)	0.356694	0.106832	-0.0119159	0.0239664	0.619577	-0.01 (-0.06, 0.04)	0.0019374	0.13772	-0.00511688	0.0193668	0.791619	-0.01 (-0.04, 0.03)	-0.0163344	0.0244221	0.504334	-0.02 (-0.06, 0.03)
	12860_7	ARPP21	Q9UBL0	211	0.0193006	0.0116285	0.0969614	0.02 (-3.49e-03, 0.04)	0.357737	0.0698609	-0.0619974	0.0238759	0.0100824	-0.06 (-0.11, -0.02)	0.00511144	0.000109412	-0.0113658	0.0184506	0.537887	-0.01 (-0.05, 0.02)	-0.0218327	0.0210426	0.300673	-0.02 (-0.06, 0.02)
	15506_34	LRP12	Q9Y561	211	0.017956	0.010826	0.0971947	0.02 (-3.26e-03, 0.04)	0.358222	0.406746	-0.0057666	0.019362	0.766128	-0.01 (-0.04, 0.03)	0.00167709	0.139685	0.000492099	0.0206031	0.980945	4.92e-04 (-0.04, 0.04)	0.00201788	0.0185668	0.913559	2.02e-03 (-0.03, 0.04)
	3397_7	PTPN11	Q06124	211	-0.0193128	0.0116455	0.0972391	-0.02 (-0.04, 3.51e-03)	0.358222	0.0782981	-0.0147094	0.0243904	0.547109	-0.01 (-0.06, 0.03)	-0.000291393	0.826392	-0.00892155	0.0229456	0.697415	-0.01 (-0.05, 0.04)	-0.00868696	0.0251238	0.729865	-0.01 (-0.06, 0.04)
	16845_15	MPZL1	O95297	211	0.0193677	0.0116868	0.0974743	0.02 (-3.54e-03, 0.04)	0.35855	0.336206	-0.0260984	0.0234465	0.266942	-0.03 (-0.07, 0.02)	0.00285193	0.0258889	-0.00950353	0.0203302	0.640171	-0.01 (-0.05, 0.03)	-0.013449	0.0242987	0.58052	-0.01 (-0.06, 0.03)
	19250_50	MYCBP	Q99417	211	-0.01978	0.0119338	0.0974243	-0.02 (-0.04, 3.61e-03)	0.35855	0.0663982	-0.038968	0.0253854	0.126282	-0.04 (-0.09, 0.01)	0.00120728	0.38233	-0.0564938	0.0218684	0.00978458	-0.06 (-0.10, -0.01)	-0.0634268	0.0259342	0.0152809	-0.06 (-0.11, -0.01)
	5033_27	TPM1	P09493	211	0.0207651	0.0125472	0.0979332	0.02 (-3.83e-03, 0.05)	0.359736	0.0479204	-0.0662875	0.0239984	0.00625358	-0.07 (-0.11, -0.02)	0.00546868	3.98535e-05	0.0059306	0.0186171	0.750063	0.01 (-0.03, 0.04)	-0.0289594	0.0226889	0.203234	-0.03 (-0.07, 0.02)
	8446_4	ADCYAP1	P18509	211	0.0192134	0.0116099	0.0979432	0.02 (-3.54e-03, 0.04)	0.359736	0.272825	0.00229209	0.0236419	0.922859	2.29e-03 (-0.04, 0.05)	0.00106295	0.407846	-0.0154623	0.0212201	0.466208	-0.02 (-0.06, 0.03)	-0.0132561	0.0240836	0.582615	-0.01 (-0.06, 0.03)
	9257_14	TACO1	Q9BSH4	211	-0.0195619	0.0118487	0.098744	-0.02 (-0.04, 3.66e-03)	0.362406	0.474125	-0.0178458	0.0235571	0.449571	-0.02 (-0.06, 0.03)	-0.000107616	0.93282	-0.0403752	0.023612	0.0872761	-0.04 (-0.09, 0.01)	-0.0327186	0.0247616	0.187825	-0.03 (-0.08, 0.02)
	18295_102	GRHPR	Q9UBQ7	211	0.0228314	0.0138389	0.098984	0.02 (-4.29e-03, 0.05)	0.363015	0.000584913	0.00779439	0.0273462	0.775906	0.01 (-0.05, 0.06)	0.000948699	0.524269	0.00734912	0.0244437	0.763678	0.01 (-0.04, 0.06)	0.0159927	0.0231528	0.490488	0.02 (-0.03, 0.06)
	6555_58	STOML2	Q9UJZ1	211	0.0223662	0.0135612	0.0990905	0.02 (-4.21e-03, 0.05)	0.363135	0.00148547	-0.0419601	0.026476	0.114516	-0.04 (-0.09, 0.01)	0.0040391	0.00537666	0.0110939	0.0196741	0.572834	0.01 (-0.03, 0.05)	-0.0205179	0.0246709	0.406543	-0.02 (-0.07, 0.03)
	17757_86	CAB39	Q9Y376	211	-0.0195793	0.0118776	0.0992651	-0.02 (-0.04, 3.70e-03)	0.363503	0.0917174	-0.0357553	0.0251094	0.155942	-0.04 (-0.08, 0.01)	0.00101688	0.456624	-0.0547548	0.0224426	0.0146966	-0.05 (-0.10, -0.01)	-0.0553271	0.0265759	0.038568	-0.06 (-0.11, -3.24e-03)
	5713_9	IFNL3	Q8IZI9	211	0.0191079	0.0115973	0.0994328	0.02 (-3.62e-03, 0.04)	0.363846	0.108218	0.00086695	0.0243445	0.971626	8.67e-04 (-0.05, 0.05)	0.00114413	0.386351	0.00910067	0.0239965	0.704502	0.01 (-0.04, 0.06)	-3.00597e-05	0.0237456	0.998991	-3.01e-05 (-0.05, 0.05)
	7968_15	CRTAM	O95727	211	0.023327	0.0141648	0.0995916	0.02 (-4.44e-03, 0.05)	0.364155	0.00085617	0.0615243	0.0279956	0.0290732	0.06 (0.01, 0.12)	-0.00239597	0.115644	0.0151603	0.0246073	0.537835	0.02 (-0.03, 0.06)	0.0382451	0.0247015	0.123059	0.04 (-0.01, 0.09)
	10442_1	TMEM190	Q8WZ59	211	-0.0200475	0.0121859	0.0999413	-0.02 (-0.04, 3.84e-03)	0.364674	0.924276	-0.00722467	0.0236939	0.760733	-0.01 (-0.05, 0.04)	-0.000820836	0.528703	-0.00410318	0.0240446	0.8645	-4.10e-03 (-0.05, 0.04)	-0.00665631	0.023471	0.776998	-0.01 (-0.05, 0.04)
	12034_28	CAP1	Q01518	211	-0.0191417	0.0116395	0.100062	-0.02 (-0.04, 3.67e-03)	0.364674	0.215701	-0.0486708	0.0237849	0.0419801	-0.05 (-0.10, -2.05e-03)	0.00185719	0.151487	-0.0129285	0.0248255	0.602525	-0.01 (-0.06, 0.04)	0.00601287	0.0250544	0.81057	0.01 (-0.04, 0.06)
	12664_19	PTPN13	Q12923	211	0.0189654	0.0115337	0.100105	0.02 (-3.64e-03, 0.04)	0.364674	0.101086	-0.0102539	0.024248	0.67282	-0.01 (-0.06, 0.04)	0.0018354	0.164538	-0.00357367	0.0209741	0.864708	-3.57e-03 (-0.04, 0.04)	0.00305267	0.022976	0.894429	3.05e-03 (-0.04, 0.05)
	13465_5	RCAN1	P53805	211	0.0207122	0.0125923	0.100005	0.02 (-3.97e-03, 0.05)	0.364674	0.0941098	-0.000782763	0.0292171	0.978652	-7.83e-04 (-0.06, 0.06)	0.00125111	0.408674	0.00389474	0.0213202	0.85505	3.89e-03 (-0.04, 0.05)	-0.0128222	0.0316932	0.686205	-0.01 (-0.07, 0.05)
	5488_74	SRC	P12931	211	-0.0198384	0.0120619	0.100028	-0.02 (-0.04, 3.80e-03)	0.364674	0.0623156	-0.0213141	0.0257605	0.408957	-0.02 (-0.07, 0.03)	9.2444e-05	0.947175	-0.0458638	0.0244262	0.0604295	-0.05 (-0.09, 2.01e-03)	-0.0419294	0.0259979	0.108289	-0.04 (-0.09, 0.01)
	15635_4	SMOC2	Q9H3U7	211	0.0223591	0.0136147	0.100533	0.02 (-4.33e-03, 0.05)	0.365537	0.00767796	0.00351477	0.0270965	0.896918	3.51e-03 (-0.05, 0.06)	0.00117863	0.421974	0.0030172	0.0246085	0.902417	3.02e-03 (-0.05, 0.05)	0.00516692	0.024635	0.834075	0.01 (-0.04, 0.05)
	19287_59	DENR	O43583	211	-0.0213703	0.0130107	0.100481	-0.02 (-0.05, 4.13e-03)	0.365537	0.0406099	-0.0516985	0.0258091	0.0464567	-0.05 (-0.10, -1.11e-03)	0.0019005	0.175388	-0.06019	0.0234584	0.0102932	-0.06 (-0.11, -0.01)	-0.0628058	0.0241986	0.0101139	-0.06 (-0.11, -0.02)
	6936_7	PMEPA1	Q969W9	211	0.0194637	0.0118543	0.100609	0.02 (-3.77e-03, 0.04)	0.365537	0.2043	-0.0107713	0.0243832	0.659126	-0.01 (-0.06, 0.04)	0.00189699	0.152631	0.0199531	0.0232418	0.390615	0.02 (-0.03, 0.07)	0.00734097	0.0232109	0.75211	0.01 (-0.04, 0.05)
	8404_102	BOLA2	Q9H3K6	211	0.0189494	0.0115421	0.10064	0.02 (-3.67e-03, 0.04)	0.365537	0.155773	-0.0132436	0.0240251	0.582059	-0.01 (-0.06, 0.03)	0.00201435	0.12284	0.0131916	0.0232107	0.569803	0.01 (-0.03, 0.06)	0.00505708	0.0232671	0.828147	0.01 (-0.04, 0.05)
	12665_16	ILF2	Q12905	211	0.018998	0.0115772	0.100801	0.02 (-3.69e-03, 0.04)	0.365852	0.337378	-0.0018574	0.0234347	0.936903	-1.86e-03 (-0.05, 0.04)	0.0013093	0.304253	-0.0132143	0.0204673	0.518519	-0.01 (-0.05, 0.03)	-0.0145392	0.021881	0.50712	-0.01 (-0.06, 0.03)
	19142_39	DNMT3L	Q9UJW3	211	0.0216502	0.0132017	0.101014	0.02 (-4.23e-03, 0.05)	0.366355	0.00564869	-0.0304371	0.0259305	0.241813	-0.03 (-0.08, 0.02)	0.00326936	0.021005	0.0111847	0.0203047	0.581741	0.01 (-0.03, 0.05)	-0.0110572	0.0249167	0.657667	-0.01 (-0.06, 0.04)
	10361_25	OAS1	P00973	211	0.0189873	0.0115943	0.101498	0.02 (-3.74e-03, 0.04)	0.367835	0.0857186	-0.0392991	0.0240912	0.104341	-0.04 (-0.09, 0.01)	0.00365349	0.00554455	0.00904282	0.0238675	0.704779	0.01 (-0.04, 0.06)	0.0127736	0.0249839	0.609697	0.01 (-0.04, 0.06)
	8858_21	BATF3	Q9NR55	211	0.0191824	0.0117171	0.101604	0.02 (-3.78e-03, 0.04)	0.367948	0.0545924	-0.0320272	0.0248136	0.19823	-0.03 (-0.08, 0.02)	0.00320537	0.0178219	-0.00521932	0.0199669	0.793785	-0.01 (-0.04, 0.03)	-0.00962776	0.0228502	0.673936	-0.01 (-0.05, 0.04)
	11315_148	PPM1D	O15297	211	0.0190548	0.0116623	0.102284	0.02 (-3.80e-03, 0.04)	0.367961	0.094125	-0.0406764	0.0241483	0.0935885	-0.04 (-0.09, 0.01)	0.00375323	0.00458739	-0.0101593	0.0208736	0.626469	-0.01 (-0.05, 0.03)	-0.00664576	0.0205458	0.746669	-0.01 (-0.05, 0.03)
	11709_29	CPT1B	Q92523	211	-0.0221964	0.0135895	0.102396	-0.02 (-0.05, 4.44e-03)	0.367961	0.0010813	-0.0452739	0.0270448	0.0956199	-0.05 (-0.10, 0.01)	0.00144896	0.324797	-0.022849	0.0235896	0.332741	-0.02 (-0.07, 0.02)	-0.00813154	0.026595	0.760095	-0.01 (-0.06, 0.04)
	11825_27	PPARGC1A	Q9UBK2	211	0.0213715	0.0130913	0.102575	0.02 (-4.29e-03, 0.05)	0.367961	0.00547925	-0.0460667	0.0254818	0.0720715	-0.05 (-0.10, 3.88e-03)	0.00423218	0.00247382	-0.00848719	0.0196031	0.665051	-0.01 (-0.05, 0.03)	-0.0128834	0.023281	0.580586	-0.01 (-0.06, 0.03)
	12400_25	UBE2T	Q9NPD8	211	0.0200736	0.0122671	0.101761	0.02 (-3.97e-03, 0.04)	0.367961	0.0927885	-0.0558142	0.0279517	0.0471434	-0.06 (-0.11, -1.03e-03)	0.00443445	0.00255341	8.32897e-05	0.0198986	0.99666	8.33e-05 (-0.04, 0.04)	-0.00707284	0.026018	0.786009	-0.01 (-0.06, 0.04)
	12569_25	CCT5	P48643	211	-0.0195778	0.0119927	0.102579	-0.02 (-0.04, 3.93e-03)	0.367961	0.210076	-0.0278089	0.0247009	0.26153	-0.03 (-0.08, 0.02)	0.000518128	0.699834	-0.0502036	0.0210114	0.0168781	-0.05 (-0.09, -0.01)	-0.039006	0.0234376	0.0975547	-0.04 (-0.08, 0.01)
	17752_24	ARG2	P78540	211	-0.0191075	0.0116859	0.10203	-0.02 (-0.04, 3.80e-03)	0.367961	0.658045	-0.0480484	0.0231791	0.0394064	-0.05 (-0.09, -2.62e-03)	0.00181154	0.149742	-0.0432886	0.0214355	0.0434377	-0.04 (-0.09, -1.27e-03)	-0.0450877	0.0230672	0.0519547	-0.05 (-0.09, 1.24e-04)
	3858_5	ACP1	P24666	211	-0.0170351	0.0104149	0.101913	-0.02 (-0.04, 3.38e-03)	0.367961	0.0669278	-0.0553049	0.0220241	0.0127923	-0.06 (-0.10, -0.01)	0.00240415	0.0455941	-0.0488598	0.017323	0.00479471	-0.05 (-0.08, -0.01)	-0.053442	0.0205776	0.0100662	-0.05 (-0.09, -0.01)
	6468_37	TAC4	Q86UU9	211	0.0204483	0.0125117	0.10219	0.02 (-4.07e-03, 0.04)	0.367961	0.0446369	-0.0363312	0.0233484	0.12121	-0.04 (-0.08, 0.01)	0.00371408	0.004648	0.000540822	0.0228853	0.981146	5.41e-04 (-0.04, 0.05)	0.00319266	0.0217209	0.883284	3.19e-03 (-0.04, 0.05)
	6933_20	MRPL34	Q9BQ48	211	0.0205296	0.0125676	0.102357	0.02 (-4.10e-03, 0.05)	0.367961	0.0477209	-0.0464331	0.0244162	0.0585809	-0.05 (-0.09, 1.42e-03)	0.00421322	0.00172346	0	0.0199816	1	0.00e+00 (-0.04, 0.04)	-0.000206314	0.0241238	0.993184	-2.06e-04 (-0.05, 0.05)
	7696_3	NBR1	Q14596	211	0.0191768	0.0117359	0.102253	0.02 (-3.83e-03, 0.04)	0.367961	0.0637688	-0.0198346	0.0247962	0.424674	-0.02 (-0.07, 0.03)	0.00244718	0.0696958	-0.0128984	0.020036	0.519729	-0.01 (-0.05, 0.03)	-0.0190055	0.0234881	0.419342	-0.02 (-0.07, 0.03)
	9223_11	MANF	P55145	211	-0.0210048	0.0128502	0.102133	-0.02 (-0.05, 4.18e-03)	0.367961	0.0472253	-0.0513768	0.0254616	0.0448889	-0.05 (-0.10, -1.47e-03)	0.00189809	0.16884	-0.0515432	0.0209516	0.0138895	-0.05 (-0.09, -0.01)	-0.0576242	0.0234064	0.014626	-0.06 (-0.10, -0.01)
	9889_42	AFAP1L1	Q8TED9	211	0.0213849	0.013092	0.102377	0.02 (-4.28e-03, 0.05)	0.367961	0.00455882	-0.00785027	0.0259238	0.762327	-0.01 (-0.06, 0.04)	0.00183254	0.193039	-0.00910661	0.0229414	0.691404	-0.01 (-0.05, 0.04)	-0.00605919	0.0238592	0.799778	-0.01 (-0.05, 0.04)
	9899_28	KIF1C	O43896	211	0.0184584	0.0113071	0.102582	0.02 (-3.70e-03, 0.04)	0.367961	0.726238	-0.0341898	0.0223208	0.127098	-0.03 (-0.08, 0.01)	0.00335309	0.00676024	-0.00733685	0.0211021	0.728077	-0.01 (-0.05, 0.03)	-0.00882458	0.0215759	0.682955	-0.01 (-0.05, 0.03)
	12987_12	SRSF7	Q16629	211	0.0214208	0.0131338	0.102896	0.02 (-4.32e-03, 0.05)	0.368279	0.0118698	-0.0582828	0.0253686	0.022584	-0.06 (-0.11, -0.01)	0.0050221	0.000348913	-0.00337296	0.0213449	0.87444	-3.37e-03 (-0.05, 0.04)	-0.0250173	0.0249696	0.31754	-0.03 (-0.07, 0.02)
	13468_5	NEURL4	Q96JN8	211	0.0223608	0.0137045	0.102755	0.02 (-4.50e-03, 0.05)	0.368279	0.00027499	-0.0419343	0.0268052	0.119234	-0.04 (-0.09, 0.01)	0.00403209	0.00600643	3.35728e-05	0.0194573	0.998623	3.36e-05 (-0.04, 0.04)	-0.00994432	0.024252	0.682194	-0.01 (-0.06, 0.04)
	6518_85	GHRL	Q9UBU3	211	-0.0193097	0.011839	0.102886	-0.02 (-0.04, 3.89e-03)	0.368279	0.146674	-0.0387956	0.0246517	0.117057	-0.04 (-0.09, 0.01)	0.00122423	0.360982	-0.0317893	0.0240722	0.18664	-0.03 (-0.08, 0.02)	-0.0347822	0.0227834	0.128353	-0.03 (-0.08, 0.01)
	10754_113	PROK2	Q9HC23	211	0.023618	0.014489	0.103087	0.02 (-4.78e-03, 0.05)	0.368507	0.000253821	-0.0640723	0.027951	0.0228834	-0.06 (-0.12, -0.01)	0.00552038	0.000353538	-0.00638144	0.0204069	0.754501	-0.01 (-0.05, 0.03)	-0.0323825	0.0237308	0.173847	-0.03 (-0.08, 0.01)
	7048_4	CEACAM19	Q7Z692	211	0.0210609	0.0129211	0.10311	0.02 (-4.26e-03, 0.05)	0.368507	0.0244512	-0.0530118	0.0249967	0.035121	-0.05 (-0.10, -4.02e-03)	0.00465716	0.000723992	-0.0154963	0.0213764	0.468498	-0.02 (-0.06, 0.03)	-0.0151917	0.0236259	0.520918	-0.02 (-0.06, 0.03)
	15365_41	BAI3	O60242	211	0.0187514	0.0115278	0.103816	0.02 (-3.84e-03, 0.04)	0.370637	0.151439	-0.017379	0.0238025	0.466128	-0.02 (-0.06, 0.03)	0.00227922	0.0799857	0.00746554	0.0230637	0.746171	0.01 (-0.04, 0.05)	0.00900014	0.0232225	0.698733	0.01 (-0.04, 0.05)
	8380_244	DLK1	P80370	211	0.0189335	0.0116411	0.103857	0.02 (-3.88e-03, 0.04)	0.370637	0.0922753	-0.043574	0.023644	0.0667573	-0.04 (-0.09, 2.77e-03)	0.00400433	0.00234139	-0.00169004	0.0232926	0.942159	-1.69e-03 (-0.05, 0.04)	0.000402722	0.0215922	0.985137	4.03e-04 (-0.04, 0.04)
	5613_75	LAT2	Q9GZY6	211	0.0189424	0.0116596	0.104244	0.02 (-3.91e-03, 0.04)	0.371747	0.114892	-0.0257286	0.0242764	0.290451	-0.03 (-0.07, 0.02)	0.00281081	0.0343367	-0.0120131	0.0230387	0.602067	-0.01 (-0.06, 0.03)	-0.0147491	0.0221412	0.506053	-0.01 (-0.06, 0.03)
	12788_6	CCDC101	Q96ES7	211	0.0188603	0.0116149	0.104418	0.02 (-3.90e-03, 0.04)	0.371829	0.520154	-0.00732527	0.022901	0.749389	-0.01 (-0.05, 0.04)	0.00164896	0.186046	-0.00355254	0.0234792	0.879735	-3.55e-03 (-0.05, 0.04)	-0.00251621	0.0214131	0.90657	-2.52e-03 (-0.04, 0.04)
	13977_28	BARD1	Q99728	211	0.019022	0.0117144	0.104414	0.02 (-3.94e-03, 0.04)	0.371829	0.375123	-0.0283687	0.0233059	0.224888	-0.03 (-0.07, 0.02)	0.00297488	0.0194653	-0.0129581	0.0207595	0.532496	-0.01 (-0.05, 0.03)	-0.0088841	0.0216719	0.68227	-0.01 (-0.05, 0.03)
	11355_10	EIF5A2	Q9GZV4	211	-0.0192559	0.0118665	0.104651	-0.02 (-0.04, 4.00e-03)	0.372386	0.158084	-0.0378259	0.0246628	0.126609	-0.04 (-0.09, 0.01)	0.00116551	0.384204	-0.0428815	0.0246728	0.0822095	-0.04 (-0.09, 0.01)	-0.0448605	0.025772	0.0832062	-0.04 (-0.10, 0.01)
	7765_15	ITM2A	O43736	211	0.0210765	0.0130009	0.104982	0.02 (-4.41e-03, 0.05)	0.373295	0.0207768	-0.0591207	0.0251082	0.0194679	-0.06 (-0.11, -0.01)	0.00503075	0.000280549	0.00302817	0.0199936	0.879615	3.03e-03 (-0.04, 0.04)	-0.00549838	0.024456	0.822332	-0.01 (-0.05, 0.04)
	8263_64	TYMSOS	Q8TAI1	211	0.0208534	0.012867	0.105084	0.02 (-4.37e-03, 0.05)	0.373386	0.00969971	-0.0547218	0.0248538	0.0287772	-0.05 (-0.10, -0.01)	0.00476441	0.000527499	-0.0146588	0.019266	0.446737	-0.01 (-0.05, 0.02)	-0.0252243	0.0225046	0.263631	-0.03 (-0.07, 0.02)
	13512_28	HNRNPR	O43390	211	0.0187528	0.0115803	0.105368	0.02 (-3.94e-03, 0.04)	0.37362	0.201198	-0.0239988	0.0236588	0.311579	-0.02 (-0.07, 0.02)	0.00269963	0.0375326	-0.0110404	0.0215723	0.608802	-0.01 (-0.05, 0.03)	-0.00758389	0.0219476	0.73003	-0.01 (-0.05, 0.04)
	19575_4	EPOR	P19235	211	0.0186197	0.0114985	0.105378	0.02 (-3.92e-03, 0.04)	0.37362	0.283511	-0.0395091	0.0230172	0.087551	-0.04 (-0.08, 0.01)	0.00364024	0.00384126	-0.0098222	0.0219149	0.65401	-0.01 (-0.05, 0.03)	-0.00986955	0.0217767	0.650862	-0.01 (-0.05, 0.03)
	8304_50	TNFRSF11B	O00300	211	0.0238679	0.0147384	0.105353	0.02 (-0.01, 0.05)	0.37362	5.77635e-06	-0.00422831	0.0292788	0.885311	-4.23e-03 (-0.06, 0.05)	0.00176389	0.268117	0.0104816	0.025991	0.686742	0.01 (-0.04, 0.06)	0.0119301	0.0292075	0.683352	0.01 (-0.05, 0.07)
	14123_34	C10orf54	Q9H7M9	211	-0.0193272	0.0119411	0.105545	-0.02 (-0.04, 4.08e-03)	0.373941	0.231972	-0.069121	0.0242835	0.00486206	-0.07 (-0.12, -0.02)	0.00312204	0.0185668	-0.0458526	0.0245221	0.0615049	-0.05 (-0.09, 2.21e-03)	-0.0405328	0.0249623	0.105927	-0.04 (-0.09, 0.01)
	15640_54	TAGLN	Q01995	211	-0.0232426	0.0143789	0.106001	-0.02 (-0.05, 4.94e-03)	0.374475	6.15192e-05	-0.0305552	0.0285727	0.286129	-0.03 (-0.09, 0.03)	0.000459291	0.767229	-0.0223938	0.0261932	0.39258	-0.02 (-0.07, 0.03)	-0.0262132	0.0243075	0.282093	-0.03 (-0.07, 0.02)
	5593_11	PDIA5	Q14554	211	-0.0192948	0.0119328	0.105888	-0.02 (-0.04, 4.09e-03)	0.374475	0.185233	-0.0213424	0.0246691	0.387949	-0.02 (-0.07, 0.03)	0.000128902	0.923461	-0.0418116	0.023732	0.0780994	-0.04 (-0.09, 4.70e-03)	-0.0515269	0.0256029	0.0454403	-0.05 (-0.10, -1.35e-03)
	7223_60	S100A13	Q99584	211	0.242788	0.150139	0.105858	0.24 (-0.05, 0.54)	0.374475	0	0.389123	0.299508	0.195304	0.39 (-0.20, 0.98)	-0.00921728	0.572707	-0.0160399	0.0220596	0.467153	-0.02 (-0.06, 0.03)	-0.0255788	0.0272612	0.349175	-0.03 (-0.08, 0.03)
	8664_36	PKDCC	Q504Y2	211	0.0214749	0.0132849	0.105989	0.02 (-4.56e-03, 0.05)	0.374475	0.0109687	-0.049815	0.0257469	0.0543655	-0.05 (-0.10, 6.49e-04)	0.00447306	0.00154768	0.0107516	0.0199506	0.589949	0.01 (-0.03, 0.05)	-0.000899105	0.024306	0.970527	-8.99e-04 (-0.05, 0.05)
	6411_58	DEFB135	Q30KP9	211	0.0218923	0.0135505	0.10618	0.02 (-4.67e-03, 0.05)	0.374777	0.00336363	-0.0635853	0.0261462	0.0158613	-0.06 (-0.11, -0.01)	0.00535938	0.000203433	0	0.0212639	1	0.00e+00 (-0.04, 0.04)	-0.00564823	0.0232843	0.80857	-0.01 (-0.05, 0.04)
	6587_6	LRFN5	Q96NI6	211	0.0217333	0.0134544	0.106239	0.02 (-4.64e-03, 0.05)	0.374777	0.00284145	-0.0543367	0.0260803	0.0384277	-0.05 (-0.11, -3.22e-03)	0.00477897	0.000876714	-0.00831347	0.0225012	0.711779	-0.01 (-0.05, 0.04)	-0.00297391	0.024977	0.905337	-2.97e-03 (-0.05, 0.05)
	19237_17	DDT	P30046	211	0.0192416	0.0119171	0.106394	0.02 (-4.12e-03, 0.04)	0.375054	0.114612	-0.0611469	0.0242246	0.0123408	-0.06 (-0.11, -0.01)	0.00504077	0.000161708	-0.013456	0.0203118	0.507667	-0.01 (-0.05, 0.03)	-0.0165485	0.0224828	0.462522	-0.02 (-0.06, 0.03)
	3872_2	TPT1	P13693	211	-0.0209616	0.01299	0.106599	-0.02 (-0.05, 4.50e-03)	0.375337	0.0451663	-0.0387825	0.0257882	0.13412	-0.04 (-0.09, 0.01)	0.00111633	0.424513	-0.052906	0.0215585	0.014125	-0.05 (-0.10, -0.01)	-0.0521837	0.0247608	0.0362597	-0.05 (-0.10, -3.65e-03)
	4498_62	NCAM1	P13591	211	-0.0255304	0.0158251	0.106682	-0.03 (-0.06, 0.01)	0.375337	3.93189e-08	0.0595679	0.0307088	0.0537539	0.06 (-6.21e-04, 0.12)	-0.00534458	0.00154144	-0.0215701	0.0200562	0.282157	-0.02 (-0.06, 0.02)	0.00741797	0.025754	0.773607	0.01 (-0.04, 0.06)
	4984_83	ESD	P10768	211	0.0206799	0.0128193	0.106704	0.02 (-4.45e-03, 0.05)	0.375337	0.0360891	-0.0277084	0.0252364	0.273489	-0.03 (-0.08, 0.02)	0.00303767	0.0275687	-0.00129813	0.0206518	0.94988	-1.30e-03 (-0.04, 0.04)	0.011577	0.024403	0.635701	0.01 (-0.04, 0.06)
	6079_59	ACPL2	Q8TE99	211	0.0221732	0.0137584	0.107046	0.02 (-4.79e-03, 0.05)	0.376001	0.000210546	-0.0379281	0.0269752	0.161198	-0.04 (-0.09, 0.01)	0.00376933	0.0106124	-0.0226292	0.0198587	0.25449	-0.02 (-0.06, 0.02)	-0.0153081	0.0233885	0.513498	-0.02 (-0.06, 0.03)
	6990_44	SDF2L1	Q9HCN8	211	0.0216082	0.0134067	0.107017	0.02 (-4.67e-03, 0.05)	0.376001	0.00366073	-0.0477739	0.0260774	0.0683739	-0.05 (-0.10, 3.34e-03)	0.00435942	0.00234409	-0.00459203	0.0187717	0.806746	-4.59e-03 (-0.04, 0.03)	-0.0335987	0.0248158	0.177216	-0.03 (-0.08, 0.02)
	12599_10	FERMT3	Q86UX7	211	-0.0192092	0.0119228	0.107149	-0.02 (-0.04, 4.16e-03)	0.376095	0.264498	-0.0247596	0.0244289	0.311975	-0.02 (-0.07, 0.02)	0.000348075	0.792837	-0.0356865	0.0242623	0.141328	-0.04 (-0.08, 0.01)	-0.0394979	0.0260646	0.131178	-0.04 (-0.09, 0.01)
	9867_23	FBP2	O00757	211	0.0191316	0.0118806	0.107325	0.02 (-4.15e-03, 0.04)	0.376445	0.0660282	-0.0504538	0.0249205	0.0441816	-0.05 (-0.10, -1.61e-03)	0.00433929	0.00146185	-0.00585209	0.0239967	0.807331	-0.01 (-0.05, 0.04)	-0.00692354	0.025312	0.784716	-0.01 (-0.06, 0.04)
	19567_1	EGFR	P00533	211	0.0205461	0.0127764	0.107807	0.02 (-4.50e-03, 0.05)	0.377864	0.0151159	-0.0228275	0.0251687	0.365463	-0.02 (-0.07, 0.03)	0.00273348	0.0473037	-0.0157969	0.0217101	0.466841	-0.02 (-0.06, 0.03)	-0.0107228	0.0218776	0.624555	-0.01 (-0.05, 0.03)
	17427_26	NLGN3	Q9NZ94	211	0.0184957	0.0115043	0.107896	0.02 (-4.05e-03, 0.04)	0.377905	0.127372	-0.0410789	0.0236401	0.0837409	-0.04 (-0.09, 0.01)	0.00373884	0.00390643	-0.00623929	0.0198034	0.752715	-0.01 (-0.05, 0.03)	-0.0252628	0.0239635	0.292993	-0.03 (-0.07, 0.02)
	12434_25	IST1	P53990	211	-0.0192385	0.0119773	0.108218	-0.02 (-0.04, 4.24e-03)	0.378764	0.24761	-0.0419354	0.0245266	0.0887884	-0.04 (-0.09, 0.01)	0.00142319	0.285302	-0.0527088	0.0211931	0.0128801	-0.05 (-0.09, -0.01)	-0.053672	0.0256494	0.037593	-0.05 (-0.10, -3.40e-03)
	2599_51	TNFSF9	P41273	211	0.018463	0.0115003	0.108397	0.02 (-4.08e-03, 0.04)	0.379118	0.662714	-0.00156631	0.0228658	0.945453	-1.57e-03 (-0.05, 0.04)	0.00124973	0.312015	0.0078646	0.019591	0.688096	0.01 (-0.03, 0.05)	0.0105992	0.0235262	0.652796	0.01 (-0.04, 0.06)
	15667_39	BMP4	P12644	211	0.0222785	0.0138832	0.108557	0.02 (-4.93e-03, 0.05)	0.37941	0.00357724	0.0530148	0.0274398	0.0547063	0.05 (-7.67e-04, 0.11)	-0.00193238	0.195755	0.014168	0.0252805	0.575187	0.01 (-0.04, 0.06)	0.0281953	0.0255349	0.270775	0.03 (-0.02, 0.08)
	16296_43	LGR5	O75473	211	0.0189328	0.011802	0.108669	0.02 (-4.20e-03, 0.04)	0.379441	0.777693	-0.0421177	0.0233263	0.072421	-0.04 (-0.09, 3.60e-03)	0.003842	0.0027171	-0.0122942	0.0237249	0.604319	-0.01 (-0.06, 0.03)	-0.00782988	0.0231764	0.735823	-0.01 (-0.05, 0.04)
	4423_77	BCL2L1	Q07817	211	-0.0191409	0.0119335	0.108721	-0.02 (-0.04, 4.25e-03)	0.379441	0.17304	-0.0718582	0.024418	0.00361952	-0.07 (-0.12, -0.02)	0.00330631	0.0131822	-0.0370485	0.0238199	0.119861	-0.04 (-0.08, 0.01)	-0.0310494	0.0262179	0.237639	-0.03 (-0.08, 0.02)
	2644_11	PRKCA	P17252	211	-0.0193967	0.0120968	0.108835	-0.02 (-0.04, 4.31e-03)	0.379569	0.0801973	-0.030391	0.0256657	0.237715	-0.03 (-0.08, 0.02)	0.000688903	0.620414	-0.052567	0.0216177	0.0150298	-0.05 (-0.09, -0.01)	-0.0462483	0.0260016	0.0767407	-0.05 (-0.10, 4.71e-03)
	7924_7	CD3G	P09693	211	0.0185742	0.0115954	0.109187	0.02 (-4.15e-03, 0.04)	0.380525	0.822501	-0.0216816	0.0229576	0.346046	-0.02 (-0.07, 0.02)	0.00253173	0.043452	-0.00685724	0.0203719	0.736417	-0.01 (-0.05, 0.03)	-0.00414777	0.0243974	0.865167	-4.15e-03 (-0.05, 0.04)
	11293_14	LRRN1	Q6UXK5	211	-0.203866	0.127637	0.110213	-0.20 (-0.45, 0.05)	0.380953	0	-0.311006	0.254276	0.222669	-0.31 (-0.81, 0.19)	0.00672046	0.626434	0.0145169	0.0211674	0.492829	0.01 (-0.03, 0.06)	0.00363103	0.0255868	0.887287	3.63e-03 (-0.05, 0.05)
	11493_169	DYNLL2	Q96FJ2	211	-0.0190517	0.0119311	0.110307	-0.02 (-0.04, 4.33e-03)	0.380953	0.0807469	-0.0448947	0.0252807	0.0772129	-0.04 (-0.09, 4.66e-03)	0.00161992	0.238151	-0.0493999	0.021881	0.023967	-0.05 (-0.09, -0.01)	-0.0562701	0.0256996	0.0296601	-0.06 (-0.11, -0.01)
	11952_1	IGDCC3	Q8IVU1	211	0.0187092	0.0117017	0.109855	0.02 (-4.23e-03, 0.04)	0.380953	0.314675	-0.0381433	0.0233433	0.103761	-0.04 (-0.08, 0.01)	0.00357758	0.0052652	-0.0140422	0.021003	0.503762	-0.01 (-0.06, 0.03)	-0.0127148	0.0219564	0.563149	-0.01 (-0.06, 0.03)
	13728_19	ERP29	P30040	211	-0.0203747	0.01276	0.110319	-0.02 (-0.05, 4.63e-03)	0.380953	0.0433658	-0.0474029	0.0252844	0.062217	-0.05 (-0.10, 2.15e-03)	0.00169451	0.217227	-0.0444637	0.0193043	0.0212615	-0.04 (-0.08, -0.01)	-0.0533607	0.0252181	0.0355251	-0.05 (-0.10, -3.93e-03)
	14175_78	SCP2D1	Q9UJQ7	211	0.0188841	0.011807	0.109731	0.02 (-4.26e-03, 0.04)	0.380953	0.195475	-0.0120552	0.0243418	0.620947	-0.01 (-0.06, 0.04)	0.00194676	0.142811	-0.0110127	0.0234145	0.638114	-0.01 (-0.06, 0.03)	-0.0127934	0.0251583	0.611625	-0.01 (-0.06, 0.04)
	15310_61	PRC1	O43663	211	0.0187599	0.0117454	0.110219	0.02 (-4.26e-03, 0.04)	0.380953	0.302659	-0.039884	0.02348	0.0908752	-0.04 (-0.09, 0.01)	0.00368168	0.0042523	-0.00460419	0.0200868	0.818702	-4.60e-03 (-0.04, 0.03)	-0.0020658	0.0240978	0.931766	-2.07e-03 (-0.05, 0.05)
	15391_114	GAS6	Q14393	211	0.0245684	0.0153664	0.109855	0.02 (-0.01, 0.05)	0.380953	2.42552e-07	0.0268478	0.0305132	0.379938	0.03 (-0.03, 0.09)	-0.000143044	0.931124	-0.0237441	0.0231253	0.304534	-0.02 (-0.07, 0.02)	-0.023411	0.0294173	0.427034	-0.02 (-0.08, 0.03)
[truncated: 3,493 more rows]

## Sheet: Table S4
	Table S4. Association of type 2 diabetes with UKB-PPP plasma protein.
[truncated: 2,943 more rows]

## Sheet: Table S5
	Table S5. Association of type 2 diabetes with Fenland plasma protein.
[truncated: 4,981 more rows]

[truncated: 6 more sheets: Table S6, Table S7, Table S8, Table S9, Table S10, Table S11]
